# Supplementary material for: The utility of basic blood counts, WBC histogram and C-reactive protein in detecting malaria
Source: BMC Infect Dis. 2021 Sep 26;21:1006. doi: 10.1186/s12879-021-06704-5 (PMC8474782; doi:10.1186/s12879-021-06704-5)
Supplement: Supplementary file 2 — Additional file 2: Annex 2. Raw data. [file 12879_2021_6704_MOESM2_ESM.xlsx]

## Sheet: Data
Year	ID	Patient Age	Patient Gender	Other Pathology if any	Date of Blood Collection	Time of Blood Collection	Reference Malaria status (MP or MN)	Malaria species (vivax; falciparium, malariae, etc)	Malaria RDT: Vivax	Malaria RDT: Falciparum	Dengue RDT Results	M, N, D, MD	THIN Differential analysis (Small forms: #Rings & #ameboid) per 100 WBC	THIN Differential analysis (Large forms: #schizonts & #gametes) per 100 WBC	Differential analysis (Corresponding #WBCs observed In Same Micrscopic Fields)	THIN Small parasites/uL	THIN Large parasites/uL	THIN Parasites/uL	THIN Parasites / 2000 RBCs	Small Forms Parasitemia (100 WBCs) ON THICK SMEAR	Large Forms Parasitemia (100 WBCs) ON THICK SMEAR	THICK Small parasites/uL	THICK Large parasites/uL	THICK Parasites/uL	Parasitemia %	Max(10-25CH)	Sum events 10-25CH	Events per uL in 10-25 area	nRBC%	PLT AGG? YES/NO	Other interferance at L1?	CBC flag	CRP flag	CBC_y	CBC_coe_corr29MAL	CBC_coe_corr29NMAL	CBC_coe_PLT	CRP_y	CRP_coe_WBC	CRP_coe_corr29MAL	CRP_coe_corr29NMAL	CRP_coe_PLT	CRP_coe_CRP	corr29MAL	corr29NMAL	ID	DATE&TIME	WBC
2019	DH01			AUTOIMMUNE HEMOLYTICAL ANEMIA	2019-07-22	07:00:00	MN		NEG	NEG	NEG	N			100	0	0	0	0	0	0	0	0	0	0	267	2723	4.69515	17	N		-1	-1	-0.606057	0.244983	-0.0582	0.640014	-1.65485	0.706258	0.15906	-0.154488	0.507385	-0.0658318	0.977013	0.897304	'DH01	22/07/2019 07:30	24.8
2018	10172				2018-09-11	12:10:00	MP	PV	POS	NEG	NEG	PV													1.35					NIL
2019	14431			PLT AGGREGATES	2019-07-22	11:10:00	MN		NEG	NEG	NEG	N			100	0	0	0	0	0	0	0	0	0	0	52	467	0.77887	0	Y	MACROPLT	1	1	1.283	0.293042	-0.117922	-1.14126	1.20159	0.214517	0.190513	-0.313211	-0.894981	0.706317	0.996637	0.823901	'14431	22/07/2019 10:32	12.1
2019	DH02-1				2019-07-23	11:00:00	MP	PF	NEG	POS	NEG	PF			100	0	0	0	0	NS	NS	#VALUE!	#VALUE!	#VALUE!	0	9	83	0.136522	0	N		1	1	0.926432	0.0364392	0.0187691	-1.17799	1.47078	-0.0642656	0.0225781	0.0500735	-0.923896	1.19903	0.891859	0.991905	'DH02-1	23/07/2019 13:18	4.9
2019	14688-1				2019-07-23	14:40:00	MP	PV+PF	POS	POS	NEG	PV+PF	130	88	100	4290	2904	7194	3.75666	NS	NS	#VALUE!	#VALUE!	#VALUE!	0.187833	13	126	0.208108	0	N		1	1	0.763577	0.0704961	0.0136809	-0.975987	1.21821	-0.126217	0.0448668	0.0365505	-0.764864	1.00773	0.905765	0.985651	'14688-1	23/07/2019 13:31	3.3
2019	14818-1				2019-07-24	10:00:00	MP	PF	NEG	POS	NEG	PF	192	0	100	6720	0	6720	3.15493	156	0	5460	0	5460	0.157746	8	79	0.129569	0	N	OCC MACROPLT	1	1	0.902637	0.165626	0.00647775	-1.01271	1.57245	-0.118473	0.107125	0.0174067	-0.793779	1.2594	0.94461	0.976798	'14818-1	24/07/2019 07:59	3.5
2018	9444				2018-09-05	09:45:00	MP	PV	POS	NEG	NEG	PV													0.005																					9444	05/09/2018 18:23	4
2018	6997				2018-08-11	09:08:00	MP	PV	POS	NEG	NEG	PV													0.05																					6997	11/08/2018 10:11	5
2018	10541				2018-09-15	16:53:00	MP	PV	POS	NEG	NEG	PV													1.3																					10541	15/09/2018 20:25	8.9
2019	18108-1				2019-08-13	19:20:00	MP	PV	POS	NEG	NEG	PV	10	4	100	440	176	616	0.262687	15	7	660	308	968	0.0131343	17	118	0.196147		N		1	-1	0.0741514	-0.075368	0.0246965	-0.443441	-0.474359	-0.0836255	-0.0505946	0.065827	-0.3456	-0.0982441	0.846205	0.99919	'18108-1	13/08/2019 20:06	4.4
2019	15653-1				2019-07-29	12:00:00	MP	PF	NEG	POS	NEG	PF	180	0	100	9900	0	9900	4.10788	4	0	220	0	220	0.205394	21	159	0.263562	0	N		1	1	0.688762	-0.0399522	0.0239566	-1.0219	1.32048	-0.0410338	-0.0274166	0.0638606	-0.801008	1.25863	0.860666	0.998281	'15653-1	29/07/2019 10:30	5.5
2019	15586-1				2019-07-29	10:30:00	MN		NEG	NEG	POS	D	0	0	100	0	0	0	0	0	0	0	0	0	0	13	133	0.22093	0	N		1	-1	0.214933	0.250652	-0.0287927	-0.204713	-0.26414	-0.0991134	0.162771	-0.076332	-0.157654	-0.0710922	0.979328	0.933448	'15586-1	29/07/2019 12:49	4
2018	NP4				2018-08-04	14:00:00	MP	PV	POS	NEG	NEG	PV													0.1																					NP4	04/08/2018 18:14	3.7
2019	19718				2019-08-26	09:00:00	MP	PV	POS	NEG	NEG	PV	3	19	100	153	969	1122		1	22	51	1122	1173	0.0213714	22	230	0.377049		N		1	1	1.12273	0.15582	0.00612852	-1.24226	1.21867	-0.0565217	0.100708	0.0164786	-0.974496	0.792346	0.940606	0.976369	'19718-1	26/08/2019 12:08	5.1
2019	DH18				2019-08-26	09:30:00	MP	PV	POS	NEG	NEG	PV	1	4	100	53	212	265		3	7	159	371	530	0.00554393	20	165	0.269077		N	OCC MACROPLT	1	1	0.928154	-0.0165449	0.0191538	-1.23308	0.627459	-0.0487777	-0.0120976	0.0510961	-0.967268	0.363526	0.870224	0.992378	'DH18-1	26/08/2019 15:04	5.3
2018	6889				2018-08-10	09:54:00	MP	PV	POS	NEG	NEG	PV													0.75																					6889	10/08/2018 10:35	5.6
2019	20456				2019-08-29	19:30:00	MP	PV	POS	NEG	NEG	PV				#DIV/0!	#DIV/0!	#DIV/0!				0	0	0	#DIV/0!	12	110	0.180964		N	MACROPLT+	1	1	0.836332	0.289381	-0.0697358	-0.746441	0.943967	-0.0913695	0.188117	-0.185147	-0.584147	0.584106	0.995142	0.883125	'20456-1	29/08/2019 20:18	4.2
2019	15996-1				2019-07-31	08:30:00	MN		NEG	NEG	POS	D	0	0	100	0	0	0	0	0	0	0	0	0	0	8	87	0.144352	0	N		-1	1	-0.0314972	0.0995722	0.0114669	-0.149623	0.228865	-0.0526497	0.0638958	0.0306664	-0.114282	0.717623	0.917638	0.98293	'15996-1	31/07/2019 16:42	5.2
2018	6373				2018-08-06	08:47:00	MP	PV	POS	NEG	NEG	PV													0.025																					6373	06/08/2018 09:36	3.6
2019	16096-1				2019-08-01	09:45:00	MP	PF	NEG	POS	NEG	PF	155	0	100	7285	0	7285	3.04175	118	0	5546	0	5546	0.152088	11	104	0.171268	0	N	OCC MACROPLT	1	1	0.480194	0.240603	-0.0286478	-0.480168	0.960828	-0.0720096	0.156194	-0.075947	-0.374515	0.971081	0.975225	0.933626	'16096-1	01/08/2019 11:00	4.7
2019	16193-1				2019-08-01	13:05:00	MP	PF	NEG	POS	NEG	PF	309	0	100	12051	0	12051	4.89878	82	0	3198	0	3198	0.244939	5	43	0.0716973	0	N		1	1	1.15438	0.118656	0.00158436	-1.30653	1.71792	-0.102985	0.0763852	0.00440149	-1.0251	1.20677	0.925431	0.970784	'16193-	01/08/2019 13:28	3.9
2019	16135-1				2019-08-01	08:15:00	MN		NEG	NEG	POS	D	0	0	100	0	0	0	0	0	0	0	0	0	0	10	90	0.150392	0	N		1	1	0.840313	0.250019	-0.0304416	-0.829078	0.283077	-0.130089	0.162357	-0.0807143	-0.649205	-0.0503701	0.97907	0.931421	'16135-1	01/08/2019 15:12	3.2
2018	A20				2018-08-09	12:00:00	MP	PV	POS	NEG	NEG	PV													0.2																					A20	09/08/2018 17:55	3.6
2019	16248-1				2019-08-01	14:50:00	MP	PF	NEG	POS	NEG	PF	4	0	100	192	0	192	0.0725898	2	0	96	0	96	0.00362949	19	207	0.340858	0	N	OCC MACROPLT	1	1	0.64429	0.23972	-0.019172	-0.654623	0.199427	-0.0681376	0.155616	-0.0507628	-0.51186	0.101969	0.974865	0.945272	'16248-1	01/08/2019 17:20	4.8
2019	16271-1				2019-08-01	20:00:00	MP	PF	NEG	POS	NEG	PF	46	0	100	2070	0	2070	1.0273	7	0	315	0	315	0.0513648	20	112	0.186184	0	N		1	1	0.61	-0.307148	0.00997837	-1.19635	0.49634	-0.0797535	-0.202284	0.0267104	-0.938353	0.396146	0.751562	0.9811	'16271-1	01/08/2019 20:19	4.5
2018	9356				2018-09-04	15:45:00	MP	PV	POS	NEG	NEG	PV													0.2				NIL	NIL																9356	04/09/2018 17:02	5.3
2019	16281-1			AFI	2019-08-02	08:45:00	MN		NEG	NEG	NEG	N	0	0	100	0	0	0	0	0	0	0	0	0	0	96	787	1.467	0	N		-1	1	-0.62836	-0.102489	-0.383368	0.640014	0.14296	-0.188169	-0.0683438	-1.01869	0.507385	0.200748	0.835131	0.497645	'16281-1	02/08/2019 15:21	1.7	$
2019	16291-1			AFI	2019-08-02	08:50:00	MN		NEG	NEG	NEG	N	0	0	100	0	0	0	0	0	0	0	0	0	0	5	43	0.146259	0	N		-1	-1	-0.0153884	0.139187	-0.0476631	-0.0669861	-0.561403	-0.234633	0.0898222	-0.126484	-0.0492239	-0.372647	0.933814	0.910254	'16291-1	02/08/2019 15:33	0.5
2019	DH04-1			APLASTIC ANEMIA WITH MILD HEPATOSPLENOMEGALY, BLOOD TRANSFUSION GIVEN, BEING TREATED WITH ANTIBITICS, ANTIMALARIALS ETC,	2019-08-02	09:00:00	MN		NEG	NEG	NEG	N	0	0	100	0	0	0	0	0	0	0	0	0	0	93	672	1.11198	62 NRBC / 100 WBC	N	MACROPLT +	1	-1	0.840733	-0.0157958	0.0246876	-1.15044	-0.187757	0.00542999	-0.0116073	0.0658033	-0.90221	-0.318207	0.87053	0.999179	'DH04-1	02/08/2019 17:21	6.7
2019	DH05-1			AFI, PNEUMONITIS, HYPONATREMIA & HYPOCHLOREMIA	2019-08-02	14:30:00	MN		NEG	NEG	NEG	N	0	0	100	0	0	0	0	0	0	0	0	0	0	26	262	0.440727	0	N		-1	-1	-1.63091	0.210825	-0.00405039	1.57656	-1.5849	0.369396	0.136705	-0.0105741	1.24471	0.570843	0.963066	0.963858	'DH05-1	02/08/2019 17:38	16.1
2019	15991-1				2019-07-31	10:30:00	MP	PV	POS	NEG	NEG	PV	15	1	25	1440	96	1536	0.717757	96	14	2304	336	2640	0.0358879	14	143	0.239331	0	N	OCC MACROPLT	1	1	0.217409	0.128175	0.0115272	-0.369986	0.623924	-0.161065	0.0826152	0.0308266	-0.287771	0.812219	0.929318	0.983004	'15991-1	31/07/2019 13:07	2.4
2019	16453-1				2019-08-03	09:39:00	MN		NEG	NEG	NEG	N	0	0	100	0	0	0	0	0	0	0	0	0	0	30	156	0.258228	0	N		-1	-1	-0.470197	-0.387976	-0.000654597	-0.18635	-2.02787	0.00930197	-0.255183	-0.00154901	-0.143197	-1.21921	0.718558	0.968032	'16453-1	03/08/2019 11:51	6.8
2019	16470-1				2019-08-03	10:10:00	MN		NEG	NEG	NEG	N	0	0	100	0	0	0	0	0	0	0	0	0	0	50	234	0.384119	0	N		-1	-1	-1.11658	-0.41047	-0.00112927	0.438014	-2.13744	0.0789976	-0.269904	-0.00281056	0.348354	-0.754082	0.709373	0.967448	'16470-1	03/08/2019 12:00	8.6
2019	16461-1			IRON DEFICIENCY ANEMIA	2019-08-03	09:50:00	MN		NEG	NEG	NEG	N	0	0	100	0	0	0	0	0	0	0	0	0	0	33	167	0.274236	0	N		-1	-1	-2.22955	-0.340091	0.00694794	1.61329	-3.04298	-0.0294178	-0.223844	0.0186564	1.27363	-0.867354	0.738111	0.977376	'16461-1	03/08/2019 12:10	5.8
2019	DH06-1			APLASTIC ANEMIA WITH MILD HEPATOSPLENOMEGALY, BLOOD TRANSFUSION GIVEN, BEING TREATED WITH ANTIBITICS, ANTIMALARIALS ETC,	2019-08-03	08:00:00	MN		NEG	NEG	NEG	N	0	0	100	0	0	0	0	0	0	0	0	0	0	96	562	0.927936	33	N	MACROPLT+	1	1	0.715737	-0.13151	0.015606	-1.13208	0.181954	-0.0139299	-0.0873369	0.041667	-0.887752	0.098195	0.82328	0.988017	'DH06-1	03/08/2019 12:43	6.2
2019	16446-1			AFI	2019-08-03	09:35:00	MN		NEG	NEG	NEG	N	0	0	100	0	0	0	0	0	0	0	0	0	0	16	82	0.136486		N		-1	-1	-3.23028	-0.416247	-0.00502539	2.54983	-2.00216	-0.0100579	-0.273684	-0.0131653	2.01095	0.948176	0.707014	0.96266	'16446-1	03/08/2019 12:57	6.3
2019	16475-1			AFI	2019-08-03	10:25:00	MN		NEG	NEG	NEG	N	0	0	100	0	0	0	0	0	0	0	0	0	0	18	133	0.219095		N	OCC MACROPLT	-1	-1	-0.55695	-0.00971129	0.0236357	0.254378	-0.963674	0.0209179	-0.0076253	0.0630076	0.20378	0.0205759	0.873014	0.997886	'16475-1	03/08/2019 13:12	7.1	$
2019	16429-1			AFI	2019-08-03	08:30:00	MN		NEG	NEG	NEG	N	0	0	100	0	0	0	0	0	0	0	0	0	0	17	153	0.252614		N	OCC MACROPLT	-1	-1	-0.980004	0.0932959	0.0171513	0.786924	-0.71447	-0.0216739	0.0597882	0.045774	0.623044	0.561805	0.915075	0.989917	'16429-1	03/08/2019 13:35	6
2019	DH17				2019-08-26	06:00:00	MP	PV	POS	NEG	NEG	PV	0	3	100	0	195	195		2	4	130	260	390	0.00422078	24	210	0.34557		N	OCC MACROPLT	1	1	0.977743	0.052456	0.0202026	-1.21471	1.44225	-0.00231397	0.0330603	0.0538834	-0.95281	1.19686	0.898399	0.993667	'DH17-1	26/08/2019 12:17	6.5
2018	6242				2018-08-04	09:51:00	MN		NEG	NEG	NEG	N													0																					6242	04/08/2018 10:41	4
2019	16648-1				2019-08-05	09:25:00	MN		NEG	NEG	NEG	N	0	0	100	0	0	0	0	0	0	0	0	0	0	13	85	0.140968		N		-1	-1	-0.639001	-0.159314	0.0203572	0.190105	-2.11041	-0.110729	-0.105534	0.0542943	0.153179	-1.21921	0.811927	0.993857	'16648-1	05/08/2019 12:38	3.7
2019	16643-1				2019-08-05	09:10:00	MN		NEG	NEG	NEG	N	0	0	100	0	0	0	0	0	0	0	0	0	0	23	150	0.245056		N		-1	-1	-1.03103	-0.167292	0.0187676	0.575742	-1.55015	-0.0332898	-0.110754	0.0500695	0.456784	-0.276915	0.80867	0.991903	'16643-1	05/08/2019 12:47	5.7
2019	16636-1			AFI	2019-08-05	09:35:00	MN		NEG	NEG	NEG	N	0	0	100	0	0	0	0	0	0	0	0	0	0	14	125	0.205882		N		-1	1	-0.170179	0.0785755	0.0189704	-0.0394406	0.0781159	-0.0642656	0.0501544	0.0506085	-0.0275379	0.675685	0.909065	0.992152	'16636-1	05/08/2019 13:02	4.9
2019	16679-1			AFI	2019-08-05	08:30:00	MN		NEG	NEG	NEG	N	0	0	100	0	0	0	0	0	0	0	0	0	0	30	242	0.407643		Y		-1	1	-0.582514	0.00193122	0.0241151	0.291105	0.165524	0.264853	-5.81e-06	0.0642816	0.232695	1.41628	0.877768	0.998476	'16679-1	05/08/2019 13:12	13.4
2019	16668-1				2019-08-05	09:15:00	MP	PF	NEG	POS	NEG	PF	185	143	50	11470	8866	20336	10.1174	57	130	1767	4030	5797	0.505871	34	321	0.538474		Y		1	1	1.42031	0.272735	-0.0459955	-1.37081	1.27384	-0.133961	0.177223	-0.122052	-1.0757	0.453825	0.988345	0.912304	'16668-1	05/08/2019 13:24	3.1
2019	16757-1				2019-08-05	15:50:00	MP	PF	NEG	POS	NEG	PF	45	0	100	2475	0	2475	1.23134	41	0	2255	0	2255	0.0615672	11	108	0.177313		N		1	1	0.771801	0.156262	0.00858563	-0.89335	0.806807	-0.0410338	0.100997	0.0230089	-0.699806	0.676898	0.940786	0.979389	'16757-1	05/08/2019 17:28	5.5
2018	6479				2018-08-06	18:15:00	MP	PV	POS	NEG	NEG	PV													0.2				NIL	NIL																6479	06/08/2018 18:43	3.3
2018	8847				2018-08-30	09:50:00	MP	PV	POS	NEG	NEG	PV													5e-05																					8847	30/08/2018 11:32	6
2019	16813-1				2019-08-06	09:30:00	MP	PF	NEG	POS	NEG	PF	38	0	100	1102	0	1102	0.411963	36	0	1044	0	1044	0.0205981	9	91	0.152543		N	MACROPLT+	1	1	1.54287	0.169123	0.00328677	-1.64626	2.07554	-0.141705	0.109413	0.00892602	-1.29256	1.22971	0.946038	0.972876	'16813-1	06/08/2019 10:41	2.9
2018	11239				2018-09-24	13:10:00	MP	PV	POS	NEG	NEG	PV													0.65				NIL	NIL																11239	24/09/2018 14:30	3
2019	DH08-1				2019-08-06	06:40:00	MN		NEG	NEG	POS	D	0	0	100	0	0	0	0	0	0	0	0	0	0	17	112	0.186926	0	N		1	1	1.34704	-0.097567	0.0242484	-1.73808	0.600144	-0.114601	-0.0651229	0.0646359	-1.36485	-0.0606254	0.83714	0.998639	'DH08-1	06/08/2019 12:29	3.6
2019	17008-1				2019-08-07	10:10:00	MP	PV	POS	NEG	NEG	PV	20	2	100	880	88	968	0.350725	14	3	616	132	748	0.0175362	18	114	0.189713		N		1	1	0.0978462	-0.178495	0.0172385	-0.562805	0.362596	-0.0836255	-0.118086	0.0460058	-0.439573	0.692408	0.804095	0.990024	'17008-1	07/08/2019 13:30	4.4
2019	17278-1				2019-08-08	13:00:00	MP	PV	POS	NEG	NEG	PV	21	0	100	1344	0	1344	0.484324			0	0	0	0.0242162	16	137	0.223104		N		1	1	0.523012	0.0316831	0.0226145	-0.783168	0.837678	-0.00618595	0.0194655	0.0602935	-0.613062	0.948176	0.889917	0.996631	'17278-1	08/08/2019 15:44	6.4
2019	19449				2019-08-22	12:00:00	MP	PV	POS	NEG	NEG	PV	29	13	100	1218	546	1764		3	7	126	294	420	0.0369038	14	134	0.221575		N		1	1	1.13625	0.254107	-0.0284768	-1.1229	1.073	-0.0913695	0.165032	-0.0754925	-0.880523	0.549499	0.980739	0.933836	'19449-1	22/08/2019 20:59	4.2
2019	16875-1				2019-08-06	11:25:00	MN		NEG	NEG	NEG	N	0	0	100	0	0	0	0	0	0	0	0	0	0	30	257	0.423387		N	MACROPLT+	1	-1	0.0914973	-0.0171788	0.0196306	-0.397532	-0.776051	0.121589	-0.0125124	0.0523634	-0.309457	-0.210124	0.869965	0.992964	'16875-1	06/08/2019 15:17	9.7
2019	19602				2019-08-23	11:05:00	MP	PV	POS	NEG	NEG	PV	108	339	100	9720	30510	40230		54	249	4860	22410	27270	0.857783	253	2185	3.63494		N	OCC MACROPLT	1	1	1.62185	0.179654	-0.129436	-1.58199	2.29042	0.0944855	0.116306	-0.343813	-1.24196	1.37175	0.950338	0.809749	'19602-1	23/08/2019 13:06	9
2019	DH09-1			CKD WITH CREATININE 3,25 mg/dL	2019-08-06	11:00:00	MN		NEG	NEG	NEG	N	0	0	100	0	0	0	0	0	0	0	0	0	0	83	789	1.34256		N	MACROPLT++	1	-1	0.257294	0.2952	-0.10006	-0.131259	-0.802791	0.481683	0.191925	-0.265741	-0.0998248	-0.18968	0.997519	0.845854	'DH09-1	06/08/2019 17:43	19
2019	DH10-1			PATIENT ON ANTIMALARIALS	2018-08-06	12:30:00	MP	PF	NEG	POS	NEG	PF	141	0	100	7614	0	7614	3.46879	40	0	2160	0	2160	0.17344	12	123	0.2025		N	NUCLEAR FRAGMETATION SEEN	1	1	1.50334	0.225654	-0.01083	-1.53608	2.02097	-0.0449057	0.14641	-0.0285923	-1.20581	1.28417	0.969121	0.955525	'DH10-1	06/08/2019 17:54	5.4
2018	6197				2018-08-03	14:13:00	MP	PV	POS	NEG	NEG	PV													0.025																					6197	03/08/2018 14:31	4.6
2019	17038-1			PLT AGGREGATES	2019-08-07	08:00:00	MN		NEG	NEG	NEG	N	0	0	100	0	0	0	0	0	0	0	0	0	0	124	1192	1.97889		Y		1	-1	0.0532386	0.250236	-0.0419684	-0.0302588	-2.09554	0.222261	0.162499	-0.111349	-0.0203092	-1.47852	0.979159	0.917253	'17038-1	07/08/2019 14:17	12.3
2019	17049-1				2019-08-07	13:20:00	MP	PF	NEG	POS	NEG	PF	18	0	100	1350	0	1350	0.572034	8	0	600	0	600	0.0286017	18	148	0.242094		N		1	1	0.368786	0.013984	0.0214143	-0.645441	0.705894	0.0364058	0.00788219	0.0571037	-0.504632	0.975809	0.88269	0.995156	'17049-1	07/08/2019 14:34	7.5
2018	8227				2018-08-23	12:10:00	MP	PV	POS	NEG	NEG	PV													1.2				NIL	NIL																8227	23/08/2018 15:07	10.5
2018	8768				2018-08-29	12:00:00	MP	PV	POS	NEG	NEG	PV													0.1				NIL	NIL																8768	29/08/2018 16:58	7.4
2019	17184-1				2019-08-08	09:00:00	MP	PV+PF	POS	POS	NEG	PV+PF	275	57	100	12100	2508	14608	7.07409	272	92	11968	4048	16016	0.353705	45	382	0.632831		N		1	1	1.09348	0.195748	-0.236882	-0.930078	2.05835	-0.0836255	0.126839	-0.629374	-0.728721	1.17871	0.95691	0.677689	'17184-1	08/08/2019 13:29	4.4
2018	9641				2018-09-06	19:36:00	MP	PV	POS	NEG	NEG	PV													0.25																					9641	06/09/2018 19:53	3.6
2019	17147-1				2019-08-08	08:10:00	MN		NEG	NEG	NEG	N	0	0	100	0	0	0	0	0	0	0	0	0	0	31	278	0.459285		N	MACROPLT+	-1	-1	-1.96519	0.0568186	0.0201366	1.73265	-2.36188	0.148693	0.0359155	0.053708	1.3676	-0.138875	0.900181	0.993586	'17147-1	08/08/2019 14:26	10.4
2018	977				2018-10-01	09:15:00	MP	PV	POS	NEG	NEG	PV													0.05																					977	01/10/2018 12:29	3.3
2019	17269-1				2019-08-08	15:00:00	MP	PV	POS	NEG	NEG	PV	62	10	100	1984	320	2304	1.19378	120	20	3840	640	4480	0.0596891	33	306	0.503445		N	OCC MACROPLT	1	1	1.47454	0.297633	-0.0936886	-1.35244	1.96678	-0.130089	0.193518	-0.248807	-1.06124	1.02205	0.998512	0.853685	'17269-1	08/08/2019 15:33	3.2
2019	17289-1				2019-08-08	19:00:00	MP	PF	NEG	POS	NEG	PF	61	0	100	3111	0	3111	1.38267	11	2	561	102	663	0.0691333	6	62	0.101509		N		1	1	0.212722	0.106039	0.0124425	-0.38835	0.761728	-0.0565217	0.0681283	0.0332593	-0.302228	1.05703	0.920279	0.984129	'17289-1	08/08/2019 19:34	5.1
2019	17298-1			PATIENT ON ANTIMALARIALS	2019-08-09	18:00:00	MP	PF	NEG	POS	NEG	PF	12	212	100	756	13356	14112	7.38848	7	209	441	13167	13608	0.369424	128	1184	1.93997		N		1	-1	0.0166758	0.29165	-0.120083	0.125832	-0.399813	-0.0100579	0.189602	-0.318955	0.102579	-0.126931	0.996069	0.821244	'17298-1	08/08/2019 20:08	6.3
2019	17401-1			PLT AGGREGATES	2019-08-09	10:50:00	MN		NEG	NEG	NEG	N	0	0	100	0	0	0	0	0	0	0	0	0	0	108	1023	1.70456		Y		1	-1	0.712506	0.207207	-0.028083	-0.746441	-0.710462	0.245493	0.134338	-0.0744458	-0.584147	-0.568981	0.961588	0.93432	'17401-1	09/08/2019 14:24	12.9
2019	17718-1				2019-08-10	19:50:00	MP	PV	POS	NEG	NEG	PV	16	5	100	1312	410	1722	0.607407	0	3	0	246	246	0.0303704	16	122	0.201653		N		1	-1	0.218261	0.0388621	0.0223629	-0.470986	-0.765301	0.0635097	0.0241638	0.059625	-0.367286	-0.344698	0.892848	0.996322	'17718-1	10/08/2019 20:32	8.2
2019	DH15				2019-08-16	08:00:00	MP	PV	POS	NEG	NEG	PV	112	50	100	4032	1800	5832		96	10	3456	360	3816	0.146533	18	154	0.260649		N		1	1	1.73105	0.28981	-0.0642075	-1.64626	2.44202	-0.114601	0.188398	-0.170455	-1.29256	1.36492	0.995318	0.88992	'DH15-1	16/08/2019 19:15	3.6
2019	17494-1				2019-08-09	17:15:00	MN		NEG	NEG	POS	D	0	0	100	0	0	0	0	0	0	0	0	0	0	18	95	0.156805	0	N		-1	-1	-0.0198742	-0.324449	0.00736857	-0.581168	-0.888903	-0.00231397	-0.213607	0.0197743	-0.454031	-0.422948	0.744498	0.977893	'17494-1	09/08/2019 20:29	6.5
2019	17534-1				2019-08-10	08:30:00	MN		NEG	NEG	POS	D	0	0	100	0	0	0	0	0	0	0	0	0	0	38	158	0.257071	0	N		-1	-1	-1.2688	-0.488585	-0.00965658	0.520651	-2.12004	-0.0526497	-0.321026	-0.0254737	0.413412	-0.774804	0.677476	0.956967	'17534-1	10/08/2019 11:28	5.2
2019	17701-1				2019-08-10	16:30:00	MN		NEG	NEG	POS	D	0	0	100	0	0	0	0	0	0	0	0	0	0	17	119	0.194305	0	N		1	-1	0.0373123	-0.05782	0.0239926	-0.38835	-1.19092	-0.0952415	-0.0391102	0.0639562	-0.302228	-0.796408	0.85337	0.998325	'17701-1	10/08/2019 19:46	4.1
2018	Z8				2018-08-01	13:15:00	MP	PV	POS	NEG	NEG	PV													0.0005																					Z8	06/08/2018 14:20	6.1
2018	6251				2018-08-04	10:17:00	MP	PV	POS	NEG	NEG	PV													0.2																					6251	04/08/2018 11:04	6.2
2019	17721-1			PLT AGGREGATES	2019-08-10	20:00:00	MN		NEG	NEG	NEG	N	0	0	100	0	0	0	0	0	0	0	0	0	0	149	1447	2.40818		Y		1	-1	0.675523	0.238773	-0.0329883	-0.672987	-0.667579	0.28034	0.154997	-0.0874827	-0.526318	-0.467117	0.974478	0.928291	'17721-1	10/08/2019 20:46	13.8
2019	17914-1				2019-08-12	19:00:00	MP	PF	NEG	POS	NEG	PF	44	0	100	1848	0	1848	0.755828	16	0	672	0	672	0.0377914	13	130	0.213782		N		1	1	0.717734	0.125965	0.0139926	-0.874987	1.01147	-0.0913695	0.0811686	0.037379	-0.685349	0.879886	0.928415	0.986034	'17914-1	12/08/2019 19:48	4.2
2018	6284				2018-08-04	10:00:00	MP	PV	POS	NEG	NEG	PV													0.03																					6284	04/08/2018 12:15	7.6
2018	A21				2018-08-09	12:40:00	MP	PV	POS	NEG	NEG	PV													0.1				NIL	NIL																A21	09/08/2018 17:50	6.3
2019	'DH11-1			PLT AGGREGATES	2019-08-13	07:00:00	MN		NEG	NEG	NEG	N	0	0	100	0	0	0	0	0	0	0	0	0	0	83	795	1.32523		Y		1	1	0.823717	0.238627	-0.0436011	-0.810714	1.02955	0.117717	0.154901	-0.115688	-0.634748	0.930845	0.974418	0.915247	'DH11-1	13/08/2019 16:17	9.6
2019	18041-1				2019-08-13	09:30:00	MN		NEG	NEG	POS	D	0	0	100	0	0	0	0	0	0	0	0	0	0	20	121	0.199806	0	N		1	-1	0.0436368	-0.154828	0.0216598	-0.48935	-1.16416	-0.122345	-0.102598	0.0577563	-0.381744	-0.818972	0.813759	0.995458	'18041-1	13/08/2019 16:30	3.4
2018	A24				2018-08-10	09:00:00	MP	PV	POS	NEG	NEG	PV													0.65				NIL	NIL																A24	10/08/2018 13:50	6.5
2018	10294				2018-09-14	09:40:00	MP	PV	POS	NEG	NEG	PV													0.0005																					10294	14/09/2018 10:40	6.3
2019	18160-1				2019-08-14	10:40:00	MP	PF	NEG	POS	NEG	PF	8	0	100	760	0	760	0.270945	5	0	475	0	475	0.0135472	31	316	0.519647		N	MACROPLT+	1	1	0.824255	0.223523	-0.013334	-0.856623	1.29533	0.113845	0.145016	-0.0352472	-0.670891	1.24694	0.968251	0.952448	'18160-1	14/08/2019 12:20	9.5
2018	11210				2018-09-24	11:10:00	MP	PV	POS	NEG	NEG	PV													0.3																					11210	24/09/2018 12:31	5.4
2019	DH12-1				2019-08-14	10:00:00	MN		NEG	NEG	POS	D	0	0	100	0	0	0	0	0	0	0	0	0	0	15	82	0.134328	0	N		1	1	0.404147	-0.302726	0.0090703	-0.985169	0.108053	-0.0797535	-0.19939	0.024297	-0.772093	0.168812	0.753368	0.979984	'DH12-1	14/08/2019 17:15	4.5
2019	15958-1				2019-07-31	10:35:00	MP	PV	POS	NEG	NEG	PV	177	112	100	16815	10640	27455	11.3685	155	136	14725	12920	27645	0.568427	174	1440	2.37006	0	N	MACROPLT	1	1	1.10224	0.146222	-0.0931696	-1.13208	1.71247	0.113845	0.0944257	-0.247427	-0.887752	1.28563	0.936686	0.854323	'15958-1	31/07/2019 11:38	9.5
2019	18387			PLT AGGREGATES	2019-08-16	09:00:00	MN		NEG	NEG	NEG	N				#DIV/0!	#DIV/0!	#DIV/0!				0	0	0	#DIV/0!	93	904	1.50413		Y		1	0	0.73648	0.261902	-0.0524525	-0.69135							0.983922	0.904368	'18387-1	16/08/2019 13:03	8.9
2019	19623				2019-08-23	09:00:00	MP	PV	POS	NEG	NEG	PV	120	207	100	8400	14490	22890		138	230	9660	16100	25760	0.528637	112	924	1.52475		N		1	1	1.50496	0.136017	-0.258185	-1.37999	2.24792	0.0170459	0.087747	-0.685992	-1.08293	1.09722	0.932519	0.651505	'19623-1	23/08/2019 13:18	7
2019	18414				2019-08-16	12:05:00	MN		NEG	NEG	POS	D	0	0		#DIV/0!	#DIV/0!	#DIV/0!		0	0	0	0	0	#DIV/0!	7	63	0.10469	0	N	OCC MACROPLT	-1	-1	-0.122726	0.149472	0.00568599	-0.00271331	-0.289821	-0.0797535	0.0965526	0.0153025	0.00137689	0.239471	0.938013	0.975825	'18414-1	16/08/2019 15:33	4.5
2018	8028			Macroplatelets seen	2018-08-22	10:00:00	MP	PV	POS	NEG	NEG	PV													0.35				NIL	NIL																8028	22/08/2018 10:57	10
2018	9874				2018-09-08	11:45:00	MP	PV	POS	NEG	NEG	PV													0.02																					9874	08/09/2018 12:10	1.8
2019	DH14				2019-08-16	14:10:00	MP	PV	POS	NEG	NEG	PV	11	131	100	1034	12314	13348		40	176	3760	16544	20304	0.296622	63	594	0.984936		N	MACROPLT+ & NUCLEAR GRAMENTS	1	1	1.39195	0.291243	-0.127672	-1.24226	1.72734	0.109973	0.189336	-0.339126	-0.974496	1.02327	0.995903	0.811916	'DH14-1	16/08/2019 17:06	9.4
2018	A18				2018-08-09	10:30:00	MP	PV	POS	NEG	NEG	PV													0.4				NIL	NIL																A18	09/08/2018 18:00	7.1
2018	7966				2018-08-21	13:50:00	MP	PV	POS	NEG	NEG	PV													0.3																					7966	21/08/2018 14:26	3.5
2018	11339				2018-09-25	12:55:00	MP	PV	POS	NEG	NEG	PV													0.2																					11339	25/09/2018 13:32	5.2
2019	18611				2019-08-17	11:40:00	MN		NEG	NEG	POS	D	0	0		#DIV/0!	#DIV/0!	#DIV/0!		0	0	0	0	0	#DIV/0!	7	69	0.117054		N		1	-1	0.342695	0.188416	0.001573	-0.425077	-0.369358	-0.180425	0.12204	0.00437131	-0.331143	-0.309676	0.953916	0.97077	'18611-1	17/08/2019 15:07	1.9
2019	19127				2019-08-20	18:25:00	MP	PV	POS	NEG	NEG	PV	173	254	100	15397	22606	38003		138	197	12282	17533	29815	0.644119	121	1138	1.89029		N		1	1	1.26728	0.20578	-0.0609196	-1.26981	1.68276	0.0906135	0.133404	-0.161716	-0.996183	1.17099	0.961006	0.893961	'19127-1	20/08/2019 20:06	8.9
2019	18726				2019-08-17	20:00:00	MP	PF	NEG	POS	NEG	PF	35	0	100	1400	0	1400		12	0	480	0	480	0.0306346	13	123	0.205686		N		1	1	0.527632	0.286732	-0.0575025	-0.452623	0.605954	-0.0991134	0.186383	-0.152635	-0.352829	0.503913	0.994061	0.898161	'18726-1	17/08/2019 20:53	4
2019	18811			PLT AGGREGATES, ON CHEMOTHERAPY	2019-08-19	10:35:00	MN		NEG	NEG	NEG	N	0	0		#DIV/0!	#DIV/0!	#DIV/0!		0	0	0	0	0	#DIV/0!	165	1187	1.96411		Y		1	-1	0.864347	-0.00275112	0.0233002	-1.15962	-1.39554	0.218389	-0.00307019	0.0621159	-0.909438	-1.33248	0.875856	0.997474	'18811-1	19/08/2019 13:47	12.2
2019	19331				2019-08-21	19:30:00	MP	PV	POS	NEG	NEG	PV	71	18	100	4189	1062	5251		42	22	2478	1298	3776	0.10021	16	149	0.24673		N		1	1	0.954202	0.279182	-0.0600763	-0.884169	0.889139	-0.0255458	0.181442	-0.159475	-0.692578	0.519016	0.990978	0.894997	'19331-1	21/08/2019 20:03	5.9
2019	19981				2019-08-27	09:00:00	MP	PV	POS	NEG	NEG	PV	3	0	100	120	0	120		4	0	160	0	160	0.00215827	16	156	0.260434		N	MACROPLT+	1	1	0.990149	0.248651	-0.0255547	-0.985169	1.03744	-0.0991134	0.161461	-0.0677262	-0.772093	0.625966	0.978511	0.937427	'19981-1	27/08/2019 12:26	4
2019	19053				2019-08-20	12:40:00	MP	PF	NEG	POS	NEG	PF	140	0	100	6440	0	6440		132	0	6072	0	6072	0.10971	7	68	0.111874		N		1	1	1.1033	0.159634	0.00182625	-1.21471	1.62646	-0.0758816	0.103204	0.00504436	-0.95281	1.18853	0.942163	0.971081	'19053-1	20/08/2019 13:35	4.6
2019	18982				2019-08-20	11:10:00	MN		NEG	NEG	POS	D	0	0		#DIV/0!	#DIV/0!	#DIV/0!		0	0	0	0	0	#DIV/0!	14	106	0.174725		N		-1	-1	-0.346503	-0.0006351	0.0242649	0.0523776	-0.4577	-0.0332898	-0.00168535	0.06468	0.044749	0.309043	0.87672	0.99866	'18982-1	20/08/2019 16:32	5.7
2019	19086				2019-08-20	14:20:00	MN		NEG	NEG	POS	D	0	0		#DIV/0!	#DIV/0!	#DIV/0!		0	0	0	0	0	#DIV/0!	31	277	0.458799		N	MACROPLT+	1	1	0.996637	0.23987	-0.196914	-0.829078	1.4067	-0.0681376	0.155714	-0.523151	-0.649205	0.69941	0.974926	0.726812	'19086-1	20/08/2019 17:05	4.8
2018	6789			MALARIA + DENGUE	2018-08-09	10:09:00	MP	PV	POS	NEG	POS	MD													0.0005				NIL	NIL																6789	09/08/2018 10:43	6.9
2018	7011				2018-08-11	10:43:00	MP	PV	POS	NEG	NEG	PV													0.5				NIL	NIL																7011	11/08/2018 11:19	5.9
2018	9011				2018-08-31	13:12:00	MP	PV	POS	NEG	NEG	PV													0.35				NIL	NIL																9011	31/08/2018 13:40	3.6
2019	19185			PLT AGGREGATES	2019-08-21	08:15:00	MN		NEG	NEG	NEG	N	0	0		#DIV/0!	#DIV/0!	#DIV/0!		0	0	0	0	0	#DIV/0!	33	335	0.553187		Y		1	1	1.06587	0.243573	-0.0237211	-1.06781	1.15528	0.0789976	0.158138	-0.0628532	-0.837151	0.865052	0.976438	0.939681	'19185-1	21/08/2019 13:46	8.6
2019	19196				2019-08-21	11:15:00	MN		NEG	NEG	POS	D	0	0		#DIV/0!	#DIV/0!	#DIV/0!		0	0	0	0	0	#DIV/0!	12	86	0.142949		N		-1	-1	-0.41434	-0.0496452	0.0247289	0.0707413	-0.486314	-0.0139299	-0.0337602	0.0659131	0.0592064	0.347554	0.856708	0.99923	'19196-1	21/08/2019 16:29	6.2
2019	19326				2019-08-21	15:50:00	MP	PF	NEG	POS	NEG	PF	441	0	100	27783	0	27783		310	0	19530	0	19530	0.519308	13	141	0.233395		N		1	1	0.99258	0.197837	-0.00534443	-1.05862	1.59615	-0.0100579	0.128206	-0.0140132	-0.829923	1.30286	0.957763	0.962267	'19326-1	21/08/2019 16:49	6.3
2018	10466			DENGUE IgM POSITIVE	2018-09-15	12:15:00	MP	PV	POS	NEG	POS	MD													0.25				NIL	NIL																10466	15/09/2018 13:03	6.6
2019	15274-1				2019-07-26	13:30:00	MP	PV	POS	NEG	NEG	PV	149	122	100	5364	4392	9756	4.25098	42	134	1512	4824	6336	0.212549	50	415	0.683753	0	N		1	1	1.49276	0.186459	-0.223084	-1.35244	2.18815	-0.114601	0.120759	-0.592703	-1.06124	0.987769	0.953117	0.694647	'15274-1	26/07/2019 10:48	3.6
2019	19417			PLT AGGREGATES	2019-08-22	08:30:00	MN		NEG	NEG	NEG	N	0	0		#DIV/0!	#DIV/0!	#DIV/0!		0	0	0	0	0	#DIV/0!	50	283	0.466649		Y		1	-1	0.014905	-0.26449	0.0141845	-0.562805	-1.29026	-0.0139299	-0.174366	0.0378891	-0.439573	-0.842587	0.768981	0.98627	'19417-1	22/08/2019 20:26	6.2
2019	DH03-1				2019-07-29	11:05:00	MP	PV	POS	NEG	NEG	PV	10	0	100	1030	0	1030	0.440171	2	0	206	0	206	0.0220085	23	212	0.3514	0	N		1	1	0.340296	0.0749355	0.0190371	-0.553623	0.578742	0.144821	0.0477722	0.0507858	-0.432345	0.983151	0.907578	0.992234	'DH03-1	29/07/2019 13:01	10.3
2019	DH16				2019-08-22	11:00:00	MN		NEG	NEG	POS	D	0	0		#DIV/0!	#DIV/0!	#DIV/0!		0	0	0	0	0	#DIV/0!	27	263	0.440979		Y		1	1	1.20804	0.287858	-0.0573289	-1.13208	0.126339	-0.157193	0.18712	-0.152173	-0.887752	-0.568981	0.994521	0.898374	'DH16-1	22/08/2019 20:48	2.5
2019	17099-1				2019-08-07	18:40:00	MP	PV	POS	NEG	NEG	PV	147	18	100	5145	630	5775	2.4946	37	26	1295	910	2205	0.12473	14	117	0.195652		N		1	1	0.428024	-0.0700242	0.0158955	-0.783168	0.789759	-0.118473	-0.0470974	0.0424364	-0.613062	0.836676	0.848387	0.988373	'17099-1	07/08/2019 19:23	3.5
2018	6302				2018-08-04	12:40:00	MP	PV	POS	NEG	NEG	PV													1.5				NIL	NIL																6302	04/08/2018 13:10	7
2018	6388				2018-08-06	10:39:00	MN		NEG	NEG	NEG	N													0																					6388	06/08/2018 12:13	6.8
2019	19572				2019-08-23	10:50:00	MN		NEG	NEG	POS	D	0	0		#DIV/0!	#DIV/0!	#DIV/0!		0	0	0	0	0	#DIV/0!	11	106	0.17444		N		1	-1	0.0212075	0.229355	-0.0124556	-0.0486224	-0.47149	-0.0720096	0.148832	-0.0329127	-0.0347666	-0.0710922	0.970632	0.953527	'19572-1	23/08/2019 16:42	4.7
2019	19721			PLT AGGREGATES	2019-08-26	09:40:00	MN		NEG	NEG	NEG	N	0	0		#DIV/0!	#DIV/0!	#DIV/0!		0	0	0	0	0	#DIV/0!	60	580	0.969923		Y		-1	-1	-0.445703	0.272362	-0.035083	0.483923	-0.922096	0.284212	0.176979	-0.0930497	0.384498	0.165505	0.988193	0.925716	'19721-1	26/08/2019 11:57	13.9
2018	Z19				2018-08-18	10:30:00	MP	PV	POS	NEG	NEG	PV													1.5				NIL	NIL																Z19	18/08/2018 14:37	7.2
2018	7741				2018-08-18	18:40:00	MP	PV	POS	NEG	NEG	PV													0.7				NIL	NIL																7741	18/08/2018 19:32	5.3
2018	10232				2018-09-12	12:50:00	MP	PV	POS	NEG	NEG	PV													0.01																					10232	12/09/2018 13:05	3.3
2019	19767			CHRONIC MYELOID LEUKEMIA. LIPEMIA: PLASMA REPLACEMENT DONE	2019-08-26	08:45:00	MN		NEG	NEG	NEG	N	0	0		#DIV/0!	#DIV/0!	#DIV/0!		0	0	0	0	0	#DIV/0!	124	785	1.57738	5	N		1	-1	1.28174	-0.0634046	0.00434183	-1.61871	-3.8132	2.94039	-0.0427651	0.0117301	-1.27087	-1.40027	0.85109	0.974173	'19767-1	26/08/2019 15:34	82.5	D
2019	20064				2019-08-27	18:05:00	MP	PV	POS	NEG	NEG	PV	10	3	100	380	114	494		2	10	76	380	456	0.00923364	10	86	0.144538		N	MACROPLT+	1	1	0.860698	-0.0183652	0.0205165	-1.16881	0.287175	-0.106857	-0.0132889	0.0547178	-0.916667	0.0205759	0.869481	0.994053	'20064-1	27/08/2019 19:47	3.8
2019	19791				2019-08-26	09:30:00	MP	PV+PF	POS	POS	NEG	PV+PF	105	57	100	5670	3078	8748		11	61	594	3294	3888	0.205835	46	455	0.75345		N		1	1	1.08128	0.220919	-0.0158702	-1.11371	0.946656	-0.0449057	0.143312	-0.0419878	-0.873295	0.532075	0.967188	0.94933	'19791-1	26/08/2019 16:07	5.4
2019	19787				2019-08-26	09:20:00	MN		NEG	NEG	POS	D	0	0		#DIV/0!	#DIV/0!	#DIV/0!		0	0	0	0	0	#DIV/0!	15	145	0.238053		N	OCC MACROPLT	1	1	0.176273	0.117466	0.014409	-0.342441	0.373524	-0.0371618	0.0756064	0.0384858	-0.266085	0.722075	0.924945	0.986546	'19787-1	26/08/2019 17:12	5.6
2019	19697				2019-08-26	08:50:00	MN		NEG	NEG	POS	D	0	0		#DIV/0!	#DIV/0!	#DIV/0!		0	0	0	0	0	#DIV/0!	10	99	0.165263		Y		-1	-1	-0.938466	0.220975	-0.0160718	0.906287	-0.722478	0.191285	0.143348	-0.0425236	0.717017	0.688871	0.96721	0.949083	'19697-1	26/08/2019 17:23	11.5
2019	19728				2019-08-26	08:45:00	MN		NEG	NEG	POS	D	0	0		#DIV/0!	#DIV/0!	#DIV/0!		0	0	0	0	0	#DIV/0!	8	86	0.141792		N		-1	-1	-0.606706	0.167719	0.00291332	0.502287	-0.437335	-0.0758816	0.108495	0.00793349	0.398955	0.474096	0.945465	0.972417	'19728-1	26/08/2019 17:33	4.6
2019	19833				2019-08-26	09:30:00	MN		NEG	NEG	POS	D	0	0		#DIV/0!	#DIV/0!	#DIV/0!		0	0	0	0	0	#DIV/0!	24	151	0.250695		N		-1	-1	-0.37891	-0.155693	0.0209782	-0.0669861	-1.66116	-0.0874975	-0.103164	0.0559447	-0.0492239	-0.949852	0.813406	0.99462	'19833-1	26/08/2019 17:43	4.3
2019	DH19			ACUTE LEUKEMIA	2019-08-26	10:00:00	MN		NEG	NEG	NEG	N	0	0		#DIV/0!	#DIV/0!	#DIV/0!		0	0	#VALUE!	#VALUE!	#VALUE!	#DIV/0!	0	0	#DIV/0!	4	N		0	0													'DH19-1	26/08/2019 17:55	-----	D
2019	19855				2019-08-26	18:25:00	MN		NEG	NEG	POS	D	0	0		#DIV/0!	#DIV/0!	#DIV/0!		0	0	0	0	0	#DIV/0!	8	60	0.100037		N	NUCLEAR FRAGMETATION SEEN	-1	-1	-0.799563	0.0218326	0.022338	0.529833	-0.29968	-0.0797535	0.0130187	0.0595588	0.420641	0.776666	0.885895	0.996292	'19855-1	26/08/2019 19:46	4.5
2019	19867				2019-08-26	18:35:00	MN		NEG	NEG	POS	D	0	0		#DIV/0!	#DIV/0!	#DIV/0!		0	0	0	0	0	#DIV/0!	7	61	0.100793		N		-1	-1	-0.380344	0.135319	0.0104244	0.236014	-1.50014	0.0364058	0.0872906	0.0278957	0.189323	-0.644887	0.932235	0.981649	'19867-1	26/08/2019 20:06	7.5
2019	19783				2019-08-26	13:45:00	MN		NEG	NEG	POS	D	0	0		#DIV/0!	#DIV/0!	#DIV/0!		0	0	0	0	0	#DIV/0!	16	125	0.205119		N		-1	-1	-0.498238	0.0802163	0.0181237	0.291105	-1.07528	0.00542999	0.0512282	0.0483584	0.232695	-0.151108	0.909734	0.991112	'19783-1	26/08/2019 20:32	6.7
2019	20245				2019-08-28	18:40:00	MP	PV	POS	NEG	NEG	PV	47	26	100	3760	2080	5840		5	17	400	1360	1760	0.127511	23	206	0.338746		N		1	1	0.605375	0.286154	-0.0623684	-0.526077	0.484364	0.0557657	0.186005	-0.165567	-0.410659	0.466818	0.993825	0.89218	'20245-1	28/08/2019 19:32	8
2019	19920			PLT AGGREGATES	2019-08-27	13:55:00	MN		NEG	NEG	NEG	N	0	0		#DIV/0!	#DIV/0!	#DIV/0!		0	0	0	0	0	#DIV/0!	88	876	1.47339		Y		1	-1	0.923444	0.215321	-0.0105437	-0.966805	-0.138009	0.00155801	0.139648	-0.0278315	-0.757636	-0.372647	0.964902	0.955877	'19920-1	27/08/2019 12:17	6.6
2019	20383				2019-08-29	11:20:00	MP	PV	POS	NEG	NEG	PV				#DIV/0!	#DIV/0!	#DIV/0!				0	0	0	#DIV/0!	16	130	0.214586		N		1	1	0.80728	-0.0322829	0.0232899	-1.13208	0.377346	-0.0410338	-0.0223974	0.0620885	-0.887752	0.221965	0.863798	0.997461	'20383-1	29/08/2019 14:51	5.5
2018	6825				2018-08-09	12:54:00	MP	PV	POS	NEG	NEG	PV													1.15				NIL	NIL																6825	09/08/2018 13:30	2
2019	16763-1				2019-08-05	18:20:00	MP	PV	POS	NEG	NEG	PV	49	517	100	3724	39292	43016	17.9233	830	567	63080	43092	106172	0.896167	122	1000	1.65866		N		1	1	1.10637	0.157925	-0.260049	-0.957623	2.09768	0.0402778	0.102085	-0.690946	-0.750407	1.28343	0.941465	0.649214	'16763-1	05/08/2019 19:20	7.6
2018	6648				2018-08-08	08:57:00	MP	PV	POS	NEG	NEG	PV													0.005																					6648	08/08/2018 09:36	6.5
2019	20160				2019-08-28	09:15:00	MN		NEG	NEG	POS	D				#DIV/0!	#DIV/0!	#DIV/0!				0	0	0	#DIV/0!	9	61	0.102794		N		1	-1	0.0431303	-0.234043	0.00722463	-0.553623	-0.368868	-0.106857	-0.15444	0.0193917	-0.432345	-0.0453191	0.781413	0.977716	'20160-1	28/08/2019 13:01	3.8
2019	20205				2019-08-28	13:45:00	MP	PF	NEG	POS	NEG	PF	155	0	100	5890	0	5890		76	0	2888	0	2888	0.0945425	10	89	0.146407		N	OCC MACROPLT	1	1	0.639266	-0.0133493	0.0174186	-0.93926	1.20561	-0.106857	-0.0100062	0.0464845	-0.73595	1.10821	0.871529	0.990245	'20205-1	28/08/2019 15:12	3.8
2019	20212			MPN	2019-08-28	13:30:00	MN		NEG	NEG	NEG	N				#DIV/0!	#DIV/0!	#DIV/0!				0	0	0	#DIV/0!	54	590	1.05132		N	GIANT PLATELETS	-1	-1	-7.22293	0.242407	-0.0180873	7.2142	-7.91502	0.973425	0.157374	-0.0478802	5.68313	-0.774804	0.975962	0.946605	'20212-2	28/08/2019 15:26	31.7
2019	20231			PLT AGGREGATES	2019-08-28	13:40:00	MN		NEG	NEG	NEG	N				#DIV/0!	#DIV/0!	#DIV/0!				0	0	0	#DIV/0!	54	538	0.895037		Y		1	1	0.0392539	0.256877	-0.0305251	-0.021077	0.42676	0.206773	0.166845	-0.0809362	-0.0130805	1.06159	0.98187	0.931318	'20231-1	28/08/2019 15:38	11.9
2019	20146				2019-08-28	09:45:00	MN		NEG	NEG	NEG	N				#DIV/0!	#DIV/0!	#DIV/0!				0	0	0	#DIV/0!	78	691	1.13949		N	MACROPLT+	1	1	1.34878	0.26922	-0.161619	-1.18717	0.3904	0.102229	0.174923	-0.429345	-0.931124	-0.353844	0.98691	0.770194	'20146-2	28/08/2019 15:47	9.2
2018	DH19			PATIENT ON ANTIMALARIAL	2018-08-14	18:00:00	MP	PV	POS	NEG	NEG	PV													0.15				NIL	NIL																DH19	14/08/2018 17:34	3.1
2019	DH20			CKD WITH INFECTION WITHNRBC, PATIENT EXPIRED	2019-08-28	07:00:00	MN		NEG	NEG	NEG	N				#DIV/0!	#DIV/0!	#DIV/0!				0	0	0	#DIV/0!	32	319	0.540804	3	N		1	0	0.892629	0.236057	-0.050811	-0.874987							0.973369	0.906385	'DH20-1	28/08/2019 16:43	14.5
2019	20181				2019-08-28	11:30:00	MN		NEG	NEG	POS	D				#DIV/0!	#DIV/0!	#DIV/0!				0	0	0	#DIV/0!	9	84	0.139489		N		-1	-1	-0.941885	0.181796	0.00325965	0.851196	-0.0784348	0.133205	0.117707	0.00885394	0.673645	1.30848	0.951212	0.972843	'20181-1	28/08/2019 16:56	10
2019	20114				2019-08-28	09:30:00	MN		NEG	NEG	POS	D				#DIV/0!	#DIV/0!	#DIV/0!				0	0	0	#DIV/0!	13	89	0.150073		N		1	-1	0.317856	0.0193405	0.0226092	-0.59035	-1.16002	-0.164937	0.0113878	0.0602794	-0.461259	-1.04841	0.884877	0.996625	'20114-1	28/08/2019 17:08	2.3
2018	8521				2018-08-27	08:05:00	MP	PV	POS	NEG	NEG	PV													0.4				NIL	NIL																8521	27/08/2018 12:09	5.1
2019	20251				2019-08-28	19:30:00	MN		NEG	NEG	POS	D				#DIV/0!	#DIV/0!	#DIV/0!				0	0	0	#DIV/0!	28	269	0.450419		N	OCC MACROPLT	1	1	1.39156	0.279539	-0.148164	-1.23308	1.97086	-0.114601	0.181676	-0.393586	-0.967268	1.00265	0.991124	0.786731	'20251-1	28/08/2019 20:05	3.6
2019	20275				2019-08-29	20:30:00	MN		NEG	NEG	POS	D				#DIV/0!	#DIV/0!	#DIV/0!				0	0	0	#DIV/0!	13	125	0.204754		N	OCC MACROPLT	-1	-1	-0.488255	0.191736	0.000297035	0.410469	-1.10679	-0.0952415	0.124213	0.000980154	0.326668	-0.309676	0.955271	0.969201	'20275-1	29/08/2019 12:55	4.1
2019	14389				2019-07-22	11:05:00	MP	PV	POS	NEG	NEG	PV	102	95	100	5610	5225	10835	4.25737	130	11	7150	605	7755	0.212868	17	156	0.257658	0	N		1	1	0.0632163	0.131977	0.0134311	-0.213895	0.193519	-0.0410338	0.0851034	0.0358866	-0.164883	0.627304	0.93087	0.985344	'14389	22/07/2019 07:34	5.5
2019	17712-1				2019-08-10	17:30:00	MP	PV	POS	NEG	NEG	PV	159	25	100	6201	975	7176	3.03425	138	33	5382	1287	6669	0.151712	23	205	0.337627		N		1	1	1.33747	0.29741	-0.0762083	-1.23308	1.76285	-0.102985	0.193372	-0.202349	-0.967268	0.985795	0.998421	0.87517	'17712-1	10/08/2019 20:11	3.9
2018	5820				2018-07-31	09:04:00	MP	PV	POS	NEG	NEG	PV													0.5																					5820	31/07/2018 15:21	7.2
2018	5910				2018-07-31	16:05:00	MP	PV	POS	NEG	NEG	PV													0.5																					5910	31/07/2018 15:29	4.5
2018	6501				2018-08-07	09:18:00	MP	PV	POS	NEG	NEG	PV													0.05																					6501	07/08/2018 09:46	3.5
2018	DH27				2018-08-24	17:45:00	MP	PV	POS	NEG	NEG	PV													1.55				NIL	NIL																DH27	24/08/2018 19:58	6.1
2019	20331				2019-08-29	11:30:00	MN		NEG	NEG	POS	D				#DIV/0!	#DIV/0!	#DIV/0!				0	0	0	#DIV/0!	24	217	0.355571		N		1	-1	0.522207	0.107179	0.0162795	-0.700532	-0.829097	0.0170459	0.0688742	0.043457	-0.548004	-0.696554	0.920744	0.988845	'20331-1	29/08/2019 15:04	7
2019	20262				2019-08-29	08:30:00	MN		NEG	NEG	POS	D				#DIV/0!	#DIV/0!	#DIV/0!				0	0	0	#DIV/0!	10	103	0.170663		N	OCC NUCLEAR FRAGMENTS	-1	-1	-0.080368	0.284211	-0.048842	0.144196	-1.41571	-0.0565217	0.184733	-0.129617	0.117036	-0.980626	0.993032	0.908805	'20262-1	29/08/2019 15:15	5.1
2018	Z23				2018-08-25	15:30:00	MP	PV	POS	NEG	NEG	PV													0.45				NIL	NIL																Z23	25/08/2018 20:08	6.1
2018	DH41				2018-09-12	14:30:00	MP	PV	POS	NEG	NEG	PV													1.7																					DH41	12/09/2018 16:53	9.4
2019	16896-1				2019-08-06	12:40:00	MP	PV	POS	NEG	NEG	PV	12	5	100	780	325	1105	0.426641	12	2	780	130	910	0.021332	19	182	0.299721		N	OCC MACROPLT	1	1	0.151458	0.103964	0.0165405	-0.333259	0.39202	-0.00231397	0.0667701	0.0441505	-0.258856	0.797149	0.919431	0.989166	'16896-1	06/08/2019 14:53	6.5
2019	18897				2019-08-19	11:20:00	MP	PV	POS	NEG	NEG	PV	24	0	100	936	0	936		40	0	1560	0	1560	0.0185714	10	95	0.158401		N		1	1	0.134841	0.0268231	0.020289	-0.397532	0.550747	-0.102985	0.0162848	0.054113	-0.309457	0.865052	0.887932	0.993773	'18897-1	19/08/2019 15:04	3.9
2019	19042			PATIENT ON ANTIMALARIALS	2019-08-20	12:00:00	MP	PV	POS	NEG	NEG	PV	12	0	100	732	0	732		11	0	671	0	671	0.0198374	21	195	0.31993		N		1	0	1.5561	0.244528	-0.0263572	-1.55444							0.976828	0.936441	'19042-1	20/08/2019 13:25	6.1
2019	20118				2019-08-28	09:50:00	MP	PV	POS	NEG	NEG	PV	215	57	100	15480	4104	19584		290	70	20880	5040	25920	0.394839	23	226	0.372016		N	OCC MACROPLT	1	1	0.881171	0.16155	0.00550505	-0.99435	1.46859	0.0247899	0.104458	0.0148216	-0.779322	1.31335	0.942946	0.975602	'20118-1	28/08/2019 10:51	7.2
2019	20377				2019-08-29	12:55:00	MP	PV	POS	NEG	NEG	PV				#DIV/0!	#DIV/0!	#DIV/0!				0	0	0	#DIV/0!	17	133	0.221487		N		1	1	0.137679	-0.107923	0.0204318	-0.535259	0.645283	-0.0952415	-0.0719005	0.0544926	-0.417887	0.947466	0.832912	0.993949	'20377-1	29/08/2019 13:50	4.1
2018	5912				2018-07-31	17:36:00	MN		NEG	NEG	POS	D													0																					5912	31/07/2018 15:49	7
2018	A29				2018-08-10	13:00:00	MP	PV	POS	NEG	NEG	PV													0.2																					A29	10/08/2018 18:02	3.1
2018	6021				2018-08-02	09:13:00	MN		NEG	NEG	NEG	N													0																					6021	02/08/2018 14:28	14.6
2018	6025				2018-08-02	09:48:00	MN		NEG	NEG	NEG	N													0																					6025	02/08/2018 14:41	5.5
2018	6048				2018-08-02	10:35:00	MN		NEG	NEG	NEG	N													0																					6048	02/08/2018 14:32	8.6
2018	6056				2018-08-02	11:59:00	MN		NEG	NEG	NEG	N													0																					6056	02/08/2018 14:46	5.5
2018	6057				2018-08-02	12:03:00	MN		NEG	NEG	NEG	N													0																					6057	02/08/2018 14:23	3.2
2018	6060				2018-08-02	12:46:00	MN		NEG	NEG	POS	D													0																					6060	02/08/2018 14:37	7.3
2018	6762				2018-08-08	18:33:00	MN		NEG	NEG	NEG	N													0																					6762	08/08/2018 19:06	8.8
2018	Z16				2018-08-14	12:20:00	MP	PV	POS	NEG	NEG	PV													0.01				NIL	NIL																Z16	14/08/2018 15:14	4.7
2018	6085				2018-08-02	11:45:00	MN		NEG	NEG	POS	D													0																					6085	02/08/2018 15:08	5.2
2018	6868				2018-08-09	20:04:00	MN		NEG	NEG	NEG	N													0																					6868	09/08/2018 20:19	4.2
2018	6090				2018-08-02	14:41:00	MN		NEG	NEG	POS	D													0																					6090	02/08/2018 15:03	4
2018	6091				2018-08-02	15:27:00	MN		NEG	NEG	NEG	N													0																					6091	02/08/2018 15:52	8.3
2019	16065-1				2019-07-31	14:00:00	MP	PV	POS	NEG	NEG	PV	37	5	100	1665	225	1890	0.722753	12	10	540	450	990	0.0361377	17	144	0.23538	0	N	OCC MACROPLT	1	1	0.298548	0.0162024	0.0204161	-0.571986	0.664218	-0.0797535	0.00933402	0.0544509	-0.446802	0.871698	0.883596	0.993929	'16065-1	31/07/2019 17:43	4.5
2018	A17				2018-08-02	12:40:00	MN		NEG	NEG	POS	D													0																					A17	02/08/2018 18:04	6.1
2018	A16				2018-08-02	12:20:00	MN		NEG	NEG	POS	D													0																					A 16	02/08/2018 17:59	3.4
2018	6107				2018-08-03	08:56:00	MN		NEG	NEG	NEG	N													0																					6107	03/08/2018 09:54	6.6
2018	6114				2018-08-03	09:58:00	MN		NEG	NEG	POS	D													0																					6114	03/08/2018 13:24	3.9
2018	6917				2018-08-10	10:45:00	MN		NEG	NEG	NEG	N													0																					6917	10/08/2018 12:17	6.9
2018	6119				2018-08-03	10:06:00	MN		NEG	NEG	POS	D													0																					6119	03/08/2018 10:26	3.7
2018	7009				2018-08-11	10:10:00	MN		NEG	NEG	NEG	N													0																					7009	11/08/2018 10:28	4.8
2018	6133				2018-08-03	08:47:00	MN		NEG	NEG	NEG	N													0																					6133	03/08/2018 11:57	6.1
2018	6151				2018-08-03	09:40:00	MN		NEG	NEG	NEG	N													0																					6151	03/08/2018 11:51	6.7
2018	6153				2018-08-03	11:43:00	MN		NEG	NEG	NEG	N													0																					6153	03/08/2018 12:02	9.3
2018	6165				2018-08-03	12:30:00	MN		NEG	NEG	NEG	N													0																					6165	03/08/2018 13:07	5.5
2018	6166				2018-08-03	12:56:00	MN		NEG	NEG	NEG	N													0																					6166	03/08/2018 13:12	9.2
2019	16421-1				2019-08-02	19:20:00	MP	PV	POS	NEG	NEG	PV	0	4	100	0	232	232	0.104505	3	1	174	58	232	0.00522523	14	134	0.224624	0	N		1	1	0.710042	0.296299	-0.101799	-0.581168	1.00449	-0.0294178	0.192645	-0.270363	-0.454031	0.746948	0.997967	0.843716	'16421-1	02/08/2019 20:10	5.8
2019	16792-1				2019-08-06	08:55:00	MP	PV	POS	NEG	NEG	PV	27	143	100	1350	7150	8500	3.35306	35	127	1750	6350	8100	0.167653	55	473	0.784411		N		1	1	1.38207	0.186993	-0.222047	-1.24226	2.10945	-0.0603937	0.121108	-0.589947	-0.974496	1.05242	0.953334	0.695922	'16792-1	06/08/2019 10:31	5
2018	DH14				2018-08-03	10:35:00	MN		NEG	NEG	POS	D													0																					DH14	03/08/2018 15:09	2.6
2018	DH15			Atypical Lymphocytes +	2018-08-03	18:30:00	MN		NEG	NEG	POS	D													0																					DH15	03/08/2018 20:35	5.6
2018	6208				2018-08-03	18:09:00	MN		NEG	NEG	POS	D													0																					6208	03/08/2018 19:08	5.9
2018	6213				2018-08-03	18:25:00	MN		NEG	NEG	NEG	N													0																					6213	03/08/2018 20:28	10.6
2018	6220				2018-08-03	19:24:00	MN		NEG	NEG	NEG	N													0																					6220	03/08/2018 20:40	9.6
2018	6222				2018-08-04	08:07:00	MN		NEG	NEG	NEG	N													0																					6222	04/08/2018 09:58	8.2
2018	7286				2018-08-14	09:37:00	MN		NEG	NEG	NEG	N													0																					7286	14/08/2018 12:09	11.4
2018	6246			DENGUE IgM POSITIVE CRP 44.8	2018-08-04	10:04:00	MN		NEG	NEG	NEG	N													0				NIL	NIL																6246	04/08/2018 11:08	6.6
2018	6248				2018-08-04	10:06:00	MN		NEG	NEG	NEG	N													0																					6248	04/08/2018 10:47	4.2
2018	7391				2018-08-16	10:58:00	MP	PV	POS	NEG	NEG	PV													0.65				NIL	NIL																7391	16/08/2018 11:23	17.4
2018	6257				2018-08-04	11:10:00	MN		NEG	NEG	NEG	N													0																					6257	04/08/2018 11:37	10.1
2018	6259				2018-08-04	11:12:00	MN		NEG	NEG	NEG	N													0																					6259	04/08/2018 11:32	6.1
2018	6260				2018-08-04	08:37:00	MN		NEG	NEG	NEG	N													0																					6260	04/08/2018 12:03	7.9
2018	6279				2018-08-04	11:30:00	MN		NEG	NEG	NEG	N													0																					6279	04/08/2018 12:11	6
2018	DH37				2018-09-07	12:00:00	MP	PV	POS	NEG	NEG	PV													0.005																					DH37	07/09/2018 17:14	2.4
2018	6285			SGPT 238.7 IU/L	2018-08-04	10:05:00	MN		NEG	NEG	NEG	N													0																					6285	04/08/2018 13:05	9.2
2019	20443				2019-08-29	17:55:00	MP	PV	POS	NEG	NEG	PV				#DIV/0!	#DIV/0!	#DIV/0!				0	0	0	#DIV/0!	11	97	0.160478		N		1	1	0.233647	0.0153789	0.0202206	-0.507714	0.326005	-0.0797535	0.00879505	0.0539313	-0.396201	0.584106	0.883259	0.993689	'20443-1	29/08/2019 19:19	4.5
2018	6474				2018-08-06	13:30:00	MP	PV	POS	NEG	NEG	PV													0.7																					6474	06/08/2018 15:22	5.9
2018	A25				2018-08-10	09:30:00	MP	PV	POS	NEG	NEG	PV													0.2																					A25	10/08/2018 13:55	2.8
2018	7935				2018-08-21	09:55:00	MN		NEG	NEG	NEG	N													0																					7935	21/08/2018 13:21	2.1
2018	6312				2018-08-04	12:24:00	MN		NEG	NEG	POS	D													0				NIL	NIL																6312	04/08/2018 14:42	5
2018	6314				2018-08-04	13:27:00	MN		NEG	NEG	NEG	N													0																					6314	04/08/2018 14:33	8.7
2018	6341				2018-08-04	13:51:00	MN		NEG	NEG	NEG	N													0																					6341	04/08/2018 15:01	6.8
2018	DH16				2018-08-04	09:30:00	MN		NEG	NEG	POS	D													0				NIL	NIL																DH16	04/08/2018 15:09	3.3
2018	7465				2018-08-16	11:30:00	MP	PV	POS	NEG	NEG	PV													0.3																					7465	16/08/2018 16:14	5.4
2018	9001				2018-08-31	11:28:00	MP	PV	POS	NEG	NEG	PV													0.0025																					9001	31/08/2018 13:01	8.5
2018	10532				2018-09-15	10:00:00	MP	PV	POS	NEG	NEG	PV													2.15																					10532	15/09/2018 15:57	8.1
2018	6363				2018-08-04	20:08:00	MN		NEG	NEG	POS	D													0				NIL	NIL																6363	04/08/2018 20:22	3.8
2018	8394				2018-08-25	08:15:00	MN		NEG	NEG	NEG	N													0																					8394	25/08/2018 12:31	7.6
2018	6365				2018-08-06	08:11:00	MN		NEG	NEG	NEG	N													0																					6365	06/08/2018 09:40	6.2
2018	Z44				2018-09-17	10:00:00	MP	PV	POS	NEG	NEG	PV													0.005																					Z44	17/09/2018 19:53	4.3
2018	9518				2018-09-06	08:15:00	MN		NEG	NEG	NEG	N													0																					9518	06/09/2018 10:13	4.5
2018	6389				2018-08-06	10:56:00	MN		NEG	NEG	POS	D													0																					6389	06/08/2018 11:57	5.5
2018	6396				2018-08-06	08:28:00	MN		NEG	NEG	NEG	N													0				NIL	Y																6396	06/08/2018 12:08	7.7
2018	6401				2018-08-06	09:00:00	MN		NEG	NEG	POS	D													0																					6401	06/08/2018 12:03	3.3
2018	10249				2018-09-12	12:40:00	MN		NEG	NEG	NEG	N													0																					10249	12/09/2018 16:00	18.2
2018	6448				2018-08-06	11:40:00	MN		NEG	NEG	NEG	N													0																					6448	06/08/2018 14:15	3.7
2019	16943-1				2019-08-06	16:00:00	MP	PV	POS	NEG	NEG	PV	519	11	100	20241	429	20670	9.14602	450	117	17550	4563	22113	0.457301	82	687	1.15189		N		1	1	1.5265	0.191627	-0.22411	-1.37999	1.87996	-0.102985	0.124142	-0.595429	-1.08293	0.663394	0.955227	0.693387	'16943-1	06/08/2019 17:02	3.9
2018	6462				2018-08-06	11:15:00	MN		NEG	NEG	NEG	N													0																					6462	06/08/2018 14:34	6.4
2018	6466				2018-08-06	14:17:00	MN		NEG	POS	NEG	N													0				NIL	NIL																6466	06/08/2018 14:50	3.4
2018	6467				2018-08-06	14:05:00	MN		NEG	NEG	NEG	N													0																					6467	06/08/2018 15:06	5.5
2018	7098				2018-08-11	18:30:00	MP	PV	POS	NEG	NEG	PV													0.8																					7098	11/08/2018 19:53	6.4
2018	Z9				2018-08-06	10:30:00	MN		NEG	NEG	NEG	N													0																					Z9	06/08/2018 14:25	4.5
2018	Z10				2018-08-06	09:30:00	MN		NEG	NEG	POS	D													0																					Z10	06/08/2018 14:29	2.5
2018	6476				2018-08-06	16:30:00	MN		NEG	NEG	NEG	N													0																					6476	06/08/2018 16:53	10.8
2018	7364				2018-08-14	19:36:00	MP	PV	POS	NEG	NEG	PV													0.25				NIL	NIL																7364	14/08/2018 19:57	4.7
2018	6480				2018-08-06	18:23:00	MN		NEG	NEG	NEG	N													0																					6480	06/08/2018 20:00	7.6
2018	6487				2018-08-06	18:42:00	MN		NEG	NEG	NEG	N													0																					6487	06/08/2018 19:55	3.9
2018	6488				2018-08-06	19:04:00	MN		NEG	NEG	NEG	N													0																					6488	06/08/2018 19:29	3.4
2018	6489				2018-08-06	19:56:00	MN		NEG	NEG	NEG	N													0				NIL	NIL																6489	06/08/2018 20:13	4.3
2018	6496				2018-08-07	08:22:00	MN		NEG	NEG	POS	D													0				NIL	NIL																6496	07/08/2018 09:51	3.1
2018	6618				2018-08-07	14:00:00	MP	PV	POS	NEG	NEG	PV													0.6				NIL	NIL																6618	07/08/2018 16:08	8.9
2018	DH26				2018-08-23	11:00:00	MP	PV	POS	NEG	NEG	PV													0.35				NIL	NIL																DH26	23/08/2018 16:56	5.7
2018	6555				2018-08-07	10:20:00	MN		NEG	NEG	NEG	N													0																					6555	07/08/2018 12:10	5.8
2018	6558				2018-08-07	11:40:00	MN		NEG	NEG	NEG	N													0																					6558	07/08/2018 12:21	2.3
2018	6566				2018-08-07	10:35:00	MN		NEG	NEG	NEG	N													0																					6566	07/08/2018 12:15	4.8
2018	6598				2018-08-07	13:15:00	MN		NEG	NEG	NEG	N													0																					6598	07/08/2018 15:25	8.4
2018	11148				2018-09-22	19:07:00	MP	PV	POS	NEG	NEG	PV													0.1																					11148	22/09/2018 19:24	3
2018	6515				2018-08-07	10:30:00	MN		NEG	NEG	NEG	N													0																					6515	07/08/2018 11:28	5.4
2018	6569				2018-08-07	11:30:00	MN		NEG	NEG	NEG	N													0																					6569	07/08/2018 15:20	17.5
2018	6570				2018-08-07	11:40:00	MN		NEG	NEG	NEG	N													0																					6570	07/08/2018 14:07	8.7
2018	6572				2018-08-07	12:30:00	MN		NEG	NEG	NEG	N													0																					6572	07/08/2018 13:55	8.8
2018	Z11				2018-08-07	09:00:00	MN		NEG	NEG	NEG	N													0				NIL	NIL																Z11	07/08/2018 14:12	2.7
2018	Z12				2018-08-07	10:00:00	MN		NEG	NEG	POS	D													0																					Z12	07/08/2018 14:17	3.4
2018	Z13				2018-08-07	10:30:00	MN		NEG	NEG	POS	D													0																					Z13	07/08/2018 14:26	2.6
2018	Z14				2018-08-07	11:00:00	MN		NEG	NEG	NEG	N													0																					Z14	07/08/2018 14:35	4.9
2018	6303				2018-08-04	10:38:00	MP	PV	POS	NEG	NEG	PV													0.15																					6303	04/08/2018 13:24	5.7
2018	6619			Atypical Lymphocytes +	2018-08-07	14:30:00	MN		NEG	NEG	NEG	N													0																					6619	07/08/2018 16:03	3.3
2018	8449				2018-08-25	15:00:00	MP	PV	POS	NEG	NEG	PV													0.15				NIL	NIL																8449	25/08/2018 15:17	7.5
2018	6625				2018-08-07	18:09:00	MP	PF	NEG	POS	NEG	PF													0.25				NIL	NIL																6625	07/08/2018 19:19	2.5
2018	6634				2018-08-07	19:29:00	MN		NEG	NEG	NEG	N													0																					6634	07/08/2018 19:47	8.1
2018	6635				2018-08-07	20:09:00	MN		NEG	NEG	NEG	N													0																					6635	07/08/2018 20:50	7.5
2019	15748-1				2019-07-30	11:25:00	MP	PV	POS	NEG	NEG	PV	14	18	100	868	1116	1984	0.704796	50	26	3100	1612	4712	0.0352398	23	217	0.35801	0	N		1	1	0.620474	0.111513	0.00498249	-0.783168	1.19191	-0.0139299	0.0717104	0.0134327	-0.613062	1.19556	0.922514	0.97496	'15748-1	30/07/2019 07:35	6.2
2018	6659				2018-08-08	09:45:00	MN		NEG	NEG	NEG	N													0																					6659	08/08/2018 10:23	5.1
2018	6660				2018-08-08	09:30:00	MN		NEG	NEG	NEG	N													0																					6660	08/08/2018 10:29	5.6
2018	6663				2018-08-08	08:15:00	MN		NEG	NEG	NEG	N													0																					6663	08/08/2018 12:00	6.8
2018	6687				2018-08-08	10:30:00	MN		NEG	NEG	NEG	N													0																					6687	08/08/2018 12:04	9.7
2019	19210				2019-08-21	09:15:00	MP	PV	POS	NEG	NEG	PV	62	0	100	1736	0	1736		51	2	1428	56	1484	0.032693	13	96	0.164203		N		1	1	0.358991	0.0231763	0.0220379	-0.627077	0.486075	-0.145577	0.0138981	0.0587611	-0.490174	0.584106	0.886443	0.995923	'19210-1	21/08/2019 12:54	2.8
2018	6703				2018-08-08	12:59:00	MN		NEG	NEG	NEG	N													0																					6703	08/08/2018 13:18	16.3
2018	6704				2018-08-08	13:05:00	MN		NEG	NEG	NEG	N													0																					6704	08/08/2018 13:23	6.1
2018	6706				2018-08-08	13:15:00	MN		NEG	NEG	NEG	N													0																					6706	08/08/2018 13:36	7.6
2018	320				2018-09-27	10:20:00	MN		NEG	NEG	NEG	N													0																					320	27/09/2018 12:30	4
2018	6742				2018-08-08	13:15:00	MN		NEG	NEG	NEG	N													0				NIL	Y																6742	08/08/2018 15:14	8.5
2018	6746				2018-08-08	14:15:00	MN		NEG	NEG	NEG	N													0																					6746	08/08/2018 15:26	12.3
2018	6747				2018-08-08	14:30:00	MN		NEG	NEG	NEG	N													0				NIL																	6747	08/08/2018 15:37	5.7
2018	6748				2018-08-08	14:15:00	MN		NEG	NEG	NEG	N													0																					6748	08/08/2018 15:33	14.6
2018	6750				2018-08-08	14:19:00	MN		NEG	NEG	NEG	N													0																					6750	08/08/2018 15:41	3.7
2018	6755				2018-08-08	15:00:00	MN		NEG	NEG	NEG	N													0																					6755	08/08/2018 18:09	7.7
2018	6797				2018-08-09	10:35:00	MP	PV	POS	NEG	NEG	PV													0.01				NIL	NIL																6797	09/08/2018 11:00	5.7
2018	6075				2018-08-02	11:05:00	MN		NEG	NEG	NEG	N													0																					6075	02/08/2018 15:13	4.1
2018	6774				2018-08-09	08:54:00	MN		NEG	NEG	NEG	N													0																					6774	09/08/2018 10:18	8.6
2018	6775				2018-08-09	08:55:00	MN		NEG	NEG	NEG	N													0																					6775	09/08/2018 10:13	3.9
2018	6779				2018-08-09	09:26:00	MN		NEG	NEG	POS	D													0																					6779	09/08/2018 10:00	6
2018	6787				2018-08-09	10:04:00	MN		NEG	NEG	NEG	N													0																					6787	09/08/2018 10:48	7
2018	A26				2018-08-10	09:15:00	MP	PV	POS	NEG	NEG	PV													0.25				NIL	NIL																A26	10/08/2018 15:44	8.1
2018	6793				2018-08-09	10:38:00	MN		NEG	NEG	NEG	N													0																					6793	09/08/2018 11:07	7.3
2018	A33				2018-08-14	11:00:00	MP	PV	POS	NEG	NEG	PV													0.15				NIL	NIL																A33	14/08/2018 16:58	7.4
2018	DH28			ON ANTIMALARIAL TREATMENT	2018-08-25	10:15:00	MP	PV	POS	NEG	NEG	PV													0.35				NIL	NIL																DH28	25/08/2018 16:00	10.8
2018	6839			URINARY TRACT INFECTION	2018-08-09	11:10:00	MN		NEG	NEG	NEG	N													0																					6839	09/08/2018 13:59	12.5
2018	6840				2018-08-09	11:20:00	MN		NEG	NEG	NEG	N													0																					6840	09/08/2018 13:54	3.7
2018	6855				2018-08-09	14:30:00	MN		NEG	NEG	NEG	N													0																					6855	09/08/2018 15:18	4.5
2018	DH30				2018-08-25	17:20:00	MP	PV	POS	NEG	NEG	PV													0.15				NIL	NIL																DH30	25/08/2018 20:45	5
2018	6857				2018-08-09	18:09:00	MN		NEG	NEG	NEG	N													0					NIL																6857	09/08/2018 18:26	8.6
2018	6858				2018-08-09	17:30:00	MN		NEG	NEG	NEG	N													0																					6858	09/08/2018 19:25	4.6
2018	6861			EDTA INDUCED PLT AGGREGATION SEEN.	2018-08-09	17:40:00	MN		NEG	NEG	POS	D													0				NIL	Y																6861	09/08/2018 19:30	6
2018	6115				2018-08-03	09:59:00	MN		NEG	NEG	NEG	N													0																					6115	03/08/2018 10:21	5.6
2018	9574				2018-09-06	09:00:00	MP	PV	POS	NEG	NEG	PV													0.8				NIL	NIL																9574	06/09/2018 12:36	8
2018	A19				2018-08-09	08:30:00	MN		NEG	NEG	POS	D													0																					A19	09/08/2018 18:04	4.7
2019	14810-1				2019-07-24	09:00:00	MP	PV	POS	NEG	NEG	PV	360	100	100	23760	6600	30360	15.1045	342	88	22572	5808	28380	0.755224	108	948	1.5642	0	N	MACROPLT	1	1	1.72997	0.253112	-0.182463	-1.56362	2.6072	0.00155801	0.16438	-0.484745	-1.2275	1.42105	0.980333	0.744573	'14810-1	24/07/2019 08:19	6.6
2019	16243-1				2019-08-01	11:30:00	MP	PV	POS	NEG	NEG	PV	23	9	100	1012	396	1408	0.505566	25	0	1100	0	1100	0.0252783	13	90	0.148704	0	N		-1	1	-0.123915	-0.129297	0.0219244	-0.296532	0.0421051	-0.0836255	-0.0858888	0.0584595	-0.229941	0.561805	0.824184	0.995783	'16243-1	01/08/2019 15:21	4.4
2018	A22				2018-08-09	12:30:00	MN		NEG	NEG	POS	D													0																					A22	09/08/2018 18:14	3.6
2018	A23				2018-08-09	11:30:00	MN		NEG	NEG	POS	D													0				NIL	NIL																A23	09/08/2018 18:09	3.2
2018	6874			URINARY TRACT INFECTION	2018-08-10	08:28:00	MN		NEG	NEG	NEG	N													0																					6874	10/08/2018 10:22	8.4
2018	6876				2018-08-10	08:34:00	MN		NEG	NEG	NEG	N													0																					6876	10/08/2018 10:13	4.5
2018	6135				2018-08-03	08:50:00	MN		NEG	NEG	NEG	N													0																					6135	03/08/2018 11:43	6.4
2019	16622-1				2019-08-03	19:10:00	MP	PV	POS	NEG	NEG	PV	29	5	100	1711	295	2006	0.893541	6	2	354	118	472	0.0446771	12	121	0.199469	0	N		1	1	0.125109	0.190684	0.00106296	-0.204713	0.397393	-0.0255458	0.123524	0.00301576	-0.157654	0.782603	0.954842	0.970143	'16622-1	03/08/2019 20:14	5.9
2018	6891			CREATININE :1.68 mg/dl	2018-08-10	09:57:00	MN		NEG	NEG	NEG	N													0																					6891	10/08/2018 10:40	10.2
2018	6892				2018-08-10	10:08:00	MP	PV+PF	POS	POS	NEG	PV+PF													0.55				NIL	NIL																6892	10/08/2018 10:31	5.1
2018	6893				2018-08-10	10:16:00	MN		NEG	NEG	NEG	N													0																					6893	10/08/2018 10:45	4.9
2018	6901			C/O HEADACHE FEVER PROFILE REQUESTED	2018-08-10	08:55:00	MN		NEG	NEG	NEG	N													0					Y																6901	10/08/2018 12:33	8.7
2018	6914				2018-08-10	10:05:00	MN		NEG	NEG	NEG	N													0																					6914	10/08/2018 12:12	5.9
2018	6916			DM	2018-08-10	10:20:00	MN		NEG	NEG	NEG	N													0																					6916	10/08/2018 12:21	5.7
2018	6402				2018-08-06	09:10:00	MN		NEG	NEG	NEG	N													0																					6402	06/08/2018 12:17	2.8
2018	6925				2018-08-10	11:39:00	MN		NEG	NEG	NEG	N													0																					6925	10/08/2018 12:26	10
2018	6932				2018-08-10	12:45:00	MN		NEG	NEG	NEG	N													0																					6932	10/08/2018 13:31	7.6
2018	6939				2018-08-10	11:35:00	MN		NEG	NEG	NEG	N													0																					6939	10/08/2018 14:06	7.5
2018	6941				2018-08-10	12:10:00	MN		NEG	NEG	NEG	N													0				NIL	NIL																6941	10/08/2018 14:10	5.6
2018	6968				2018-08-10	09:00:00	MN		NEG	NEG	POS	D													0																					6968	10/08/2018 14:56	5.3
2018	DH49				2018-09-22	09:45:00	MP	PV	POS	NEG	NEG	PV													1.1																					DH49	22/09/2018 15:15	5.6
2018	6972				2018-08-10	15:00:00	MN		NEG	NEG	NEG	N													0																					6972	10/08/2018 15:33	7.1
2018	6973				2018-08-10	15:15:00	MN		NEG	NEG	NEG	N													0																					6973	10/08/2018 15:29	9.6
2019	20410				2019-08-29	12:30:00	MP	PV	POS	NEG	NEG	PV				#DIV/0!	#DIV/0!	#DIV/0!				0	0	0	#DIV/0!	21	201	0.334269		N	OCC MACROPLT	1	1	0.661107	0.190864	-0.0113905	-0.728078	0.798189	-0.0178019	0.123642	-0.0300819	-0.56969	0.745891	0.954915	0.954836	'20410-1	29/08/2019 14:35	6.1
2018	DH13				2018-08-03	10:30:00	MP	PV	POS	NEG	NEG	PV													0.2				NIL	NIL																DH13	03/08/2018 15:22	5.1
2018	7547				2018-08-17	12:12:00	MP	PV	POS	NEG	NEG	PV													0.25				NIL	NIL																7547	17/08/2018 12:52	5.4
2018	7511				2018-08-17	08:40:00	MN		NEG	NEG	NEG	N													0																					7511	17/08/2018 13:29	3.5
2018	6980				2018-08-10	19:36:00	MN		NEG	NEG	NEG	N													0				NIL	NIL																6980	10/08/2018 20:00	8.7
2018	A27				2018-08-10	12:30:00	MN		NEG	NEG	POS	D													0				NIL	Y																A27	10/08/2018 17:52	8.8
2019	18506				2019-08-16	20:00:00	MP	PV	POS	NEG	NEG	PV	177	0	100	10620	0	10620		113	0	6780	0	6780	0.197398	14	128	0.210238		N		1	1	0.495462	0.259567	-0.0433155	-0.461805	0.672269	-0.0216739	0.168605	-0.11493	-0.360058	0.695921	0.982969	0.915598	'18506-1	16/08/2019 20:36	6
2018	7464				2018-08-16	15:44:00	MP	PV	POS	NEG	NEG	PV													0.05				NIL	NIL																7464	16/08/2018 15:56	4.9
2018	6994				2018-08-11	09:03:00	MN		NEG	NEG	POS	D													0				NIL	NIL																6994	11/08/2018 10:07	2
2018	7743				2018-08-18	18:50:00	MP	PV	POS	NEG	NEG	PV													0.0025																					7743	18/08/2018 20:17	5.9
2018	7007				2018-08-11	10:09:00	MN		NEG	NEG	NEG	N													0																					7007	11/08/2018 10:41	8.5
2018	7008				2018-08-11	10:14:00	MN		NEG	NEG	POS	D													0																					7008	11/08/2018 10:48	3.5
2018	7651				2018-08-18	09:25:00	MN		NEG	NEG	NEG	N													0																					7651	18/08/2018 13:23	5.5
2018	8141				2018-08-23	09:07:00	MP	PV	POS	NEG	NEG	PV													0.25				NIL	NIL																8141	23/08/2018 09:28	6.3
2018	7014				2018-08-11	08:15:00	MN		NEG	NEG	NEG	N													0																					7014	11/08/2018 11:55	8.3
2018	7047				2018-08-11	12:30:00	MN		NEG	NEG	NEG	N													0																					7047	11/08/2018 13:37	6
2019	20440				2019-08-29	17:10:00	MP	PV	POS	NEG	NEG	PV				#DIV/0!	#DIV/0!	#DIV/0!				0	0	0	#DIV/0!	12	111	0.181818		N		1	1	1.15772	0.21974	-0.0108524	-1.19635	1.01852	-0.0991134	0.14254	-0.0286517	-0.938353	0.498776	0.966706	0.955498	'20440-1	29/08/2019 19:10	4
2018	7888				2018-08-21	09:46:00	MN		NEG	NEG	NEG	N													0																					7888	21/08/2018 10:54	3.2
2018	Z15			Atypical Lymphocytes +	2018-08-11	09:00:00	MN		NEG	NEG	NEG	N													0																					Z15	11/08/2018 14:07	7.8
2018	7081				2018-08-11	14:28:00	MN		NEG	NEG	NEG	N													0																					7081	11/08/2018 14:54	7.4
2018	7087				2018-08-11	09:30:00	MN		NEG	NEG	NEG	N													0				NIL	NIL																7087	11/08/2018 15:12	11.4
2018	A30				2018-08-11	11:00:00	MN		NEG	NEG	POS	D													0				NIL	NIL																A30	11/08/2018 17:44	7.1
2018	A31				2018-08-11	12:30:00	MN		NEG	NEG	POS	D													0																					A31	11/08/2018 17:49	3.4
2018	A32				2018-08-11	01:00:00	MN		NEG	NEG	POS	D													0				NIL	Y																A32	11/08/2018 17:37	6.1
2018	7094				2018-08-11	14:30:00	MN		NEG	NEG	NEG	N													0				NIL	NIL																7094	11/08/2018 18:35	8
2018	6856				2018-08-09	15:33:00	MP	PV	POS	NEG	NEG	PV													0.55				NIL	NIL																6856	09/08/2018 16:41	3.6
2018	7099			DENGUE RDT NEGATIVE	2018-08-11	19:00:00	MN		NEG	NEG	POS	D													0																					7099	11/08/2018 19:49	4.8
2018	7111				2018-08-13	8.29	MN		NEG	NEG	NEG	N													0				NIL	NIL																7111	13/08/2018 11:09	7.1
2018	7112				2018-08-13	08:32:00	MN		NEG	NEG	NEG	N													0																					7112	13/08/2018 11:13	8.9
2018	7126				2018-08-13	09:36:00	MN		NEG	NEG	NEG	N													0																					7126	13/08/2018 13:49	6.2
2018	7130				2018-08-13	09:55:00	MN		NEG	NEG	NEG	N													0																					7130	13/08/2018 11:24	3.5
2018	7136				2018-08-13	10:31:00	MN		NEG	NEG	NEG	N													0																					7136	13/08/2018 11:37	13.3
2018	7140				2018-08-13	10:43:00	MN		NEG	NEG	NEG	N													0																					7140	13/08/2018 11:46	4.9
2018	7144				2018-08-13	10:20:00	MN		NEG	NEG	NEG	N													0																					7144	13/08/2018 11:42	5.7
2018	7163				2018-08-13	09:15:00	MN		NEG	NEG	NEG	N													0																					7163	13/08/2018 12:18	10.4
2018	7167				2018-08-13	10:09:00	MN		NEG	NEG	NEG	N													0																					7167	13/08/2018 12:09	5.5
2018	7171				2018-08-13	10:54:00	MN		NEG	NEG	NEG	N													0																					7171	13/08/2018 12:14	6.1
2018	7201				2018-08-13	13:30:00	MN		NEG	NEG	NEG	N													0																					7201	13/08/2018 15:34	6.3
2018	7207				2018-08-13	14:15:00	MN		NEG	NEG	NEG	N													0																					7207	13/08/2018 15:38	6.5
2018	7208			BORDERLINE DENGUE ELISA POSITIVE. RDT NEGATIVE	2018-08-13	13:10:00	MN		NEG	NEG	POS	D													0																					7208	13/08/2018 15:09	3.4
2018	7209				2018-08-13	13:35:00	MN		NEG	NEG	NEG	N													0																					7209	13/08/2018 15:29	10
2018	DH17				2018-08-13	10:40:00	MN		NEG	NEG	POS	D													0				NIL	NIL																DH17	13/08/2018 16:53	3.3
2018	7214				2018-08-13	14:30:00	MN		NEG	NEG	NEG	N													0																					7214	13/08/2018 16:42	5.7
2018	7221			Atypical Lymphocytes +	2018-08-13	14:32:00	MN		NEG	NEG	POS	D													0																					7221	13/08/2018 16:47	4.3
2018	7227				2018-08-13	17:00:00	MN		NEG	NEG	NEG	N													0																					7227	13/08/2018 17:36	11.7
2018	7229				2018-08-13	17:00:00	MN		NEG	NEG	POS	D													0				NIL	NIL																7229	13/08/2018 18:32	3.8
2018	7234				2018-08-13	19:05:00	MN		NEG	NEG	NEG	N													0																					7234	13/08/2018 19:36	10.6
2018	7235				2018-08-13	18:30:00	MN		NEG	NEG	NEG	N													0																					7235	13/08/2018 20:17	3
2018	7238				2018-08-14	08:14:00	MN		NEG	NEG	NEG	N													0																					7238	14/08/2018 09:55	4.3
2018	7249				2018-08-14	08:43:00	MN		NEG	NEG	NEG	N													0																					7249	14/08/2018 10:01	4.7
2018	7254				2018-08-14	09:11:00	MN		NEG	NEG	NEG	N													0																					7254	14/08/2018 10:05	3.7
2018	7262			DENGUE IgM POSITIVE	2018-08-14	10:22:00	MN		NEG	NEG	POS	D													0																					7262	14/08/2018 13:03	4.2
2018	7272				2018-08-14	08:05:00	MN		NEG	NEG	POS	D													0				NIL	Y																7272	14/08/2018 11:19	6.7
2018	7273				2018-08-14	09:11:00	MN		NEG	NEG	NEG	N													0																					7273	14/08/2018 11:24	7.5
2018	7274				2018-08-14	10:20:00	MN		NEG	NEG	NEG	N													0																					7274	14/08/2018 11:41	4.7
2018	7280				2018-08-14	09:30:00	MN		NEG	NEG	NEG	N													0																					7280	14/08/2018 11:58	8.5
2018	7281				2018-08-14	08:40:00	MN		NEG	NEG	NEG	N													0																					7281	14/08/2018 12:35	3.7
2018	7284				2018-08-14	09:24:00	MN		NEG	NEG	NEG	N													0																					7284	14/08/2018 11:53	7.2
2018	8512				2018-08-27	11:12:00	MN		NEG	NEG	NEG	N													0																					8512	27/08/2018 12:15	5.4
2018	7287				2018-08-14	11:35:00	MN		NEG	NEG	POS	D													0				NIL	NIL																7287	14/08/2018 12:14	3.3
2018	7288				2018-08-14	09:40:00	MN		NEG	NEG	NEG	N													0																					7288	14/08/2018 12:04	3.2
2018	7309				2018-08-14	12:10:00	MN		NEG	NEG	NEG	N													0																					7309	14/08/2018 15:09	6.2
2018	7310				2018-08-14	12:35:00	MN		NEG	NEG	NEG	N													0																					7310	14/08/2018 15:32	6.3
2018	7311				2018-08-14	13:00:00	MN		NEG	NEG	NEG	N													0																					7311	14/08/2018 15:19	16
2018	7316				2018-08-14	12:40:00	MN		NEG	NEG	NEG	N													0																					7316	14/08/2018 15:23	7.3
2018	7339				2018-08-14	11:37:00	MN		NEG	NEG	POS	D													0																					7339	14/08/2018 14:15	2.8
2018	7342				2018-08-14	13:30:00	MN		NEG	NEG	NEG	N													0																					7342	14/08/2018 14:11	8.4
2018	10297				2018-09-14	09:30:00	MP	PV	POS	NEG	NEG	PV													0.2																					10297	14/09/2018 11:57	4.2
2018	7345				2018-08-14	13:30:00	MN		NEG	NEG	POS	D													0																					7345	14/08/2018 15:27	0	U
2019	20041				2019-08-27	12:00:00	MP	PV	POS	NEG	NEG	PV	2	13	100	114	741	855		6	17	342	969	1311	0.0160714	24	230	0.377919		Y	OCC MACROPLT	1	1	0.714952	0.219573	-0.0181633	-0.746441	1.07004	-0.0332898	0.142431	-0.0480822	-0.584147	0.951008	0.966638	0.946512	'20041-1	27/08/2019 14:53	5.7
2019	18189-1				2019-08-14	11:20:00	MP	PV	POS	NEG	NEG	PV	120	58	100	5880	2842	8722	3.32901	111	15	5439	735	6174	0.16645	15	146	0.2412		N		1	1	1.10806	0.203952	-0.00452964	-1.16881	1.38778	-0.0642656	0.132208	-0.0118478	-0.916667	0.951714	0.96026	0.963269	'18189-1	14/08/2019 12:30	4.9
2018	6095			Dengue IgM POS	2018-08-02	14:00:00	MP	PV	POS	NEG	NEG	PV													0.0005				NIL	NIL																6095	02/08/2018 15:41	3.9
2018	6306				2018-08-04	13:06:00	MP	PV	POS	NEG	NEG	PV													0.005				NIL	NIL																6306	04/08/2018 13:14	3.2
2018	7358				2018-08-14	17:30:00	MN		NEG	NEG	POS	D													0
2018	6358				2018-08-04	19:16:00	MP	PV	POS	NEG	NEG	PV													0.2				NIL	NIL																6358	04/08/2018 20:01	3.6
2018	7365				2018-08-14	19:00:00	MN		NEG	NEG	NEG	N													0																					7365	14/08/2018 20:03	3.2
2018	7366				2018-08-14	20:10:00	MN		NEG	NEG	NEG	N													0																					7366	14/08/2018 20:25	5.4
2018	7374				2018-08-16	08:32:00	MN		NEG	NEG	NEG	N													0																					7374	16/08/2018 09:35	3.7
2018	7545				2018-08-17	11:43:00	MP	PV	POS	NEG	NEG	PV													0.1				NIL	NIL																7545	17/08/2018 13:20	6.1
2018	7392				2018-08-16	10:59:00	MN		NEG	NEG	NEG	N													0																					7392	16/08/2018 11:28	5
2018	7408				2018-08-16	11:33:00	MN		NEG	NEG	NEG	N													0				NIL	NIL																7408	16/08/2018 11:48	7.4
2018	7409				2018-08-16	09:00:00	MN		NEG	NEG	NEG	N													0																					7409	16/08/2018 11:52	12.8
2018	7417				2018-08-16	13:02:00	MN		NEG	NEG	NEG	N													0																					7417	16/08/2018 14:15	8.1
2018	7418				2018-08-16	13:06:00	MN		NEG	NEG	NEG	N													0																					7418	16/08/2018 14:10	2.6
2018	7419				2018-08-16	11:35:00	MN		NEG	NEG	NEG	N													0																					7419	16/08/2018 15:40	5.3
2018	7420				2018-08-16	11:40:00	MN		NEG	NEG	POS	D													0																					7420	16/08/2018 15:08	6.9
2018	7422				2018-08-16	12:00:00	MN		NEG	NEG	NEG	N													0																					7422	16/08/2018 15:17	7.1
2018	8903				2018-08-30	12:50:00	MN		NEG	NEG	NEG	N													0																					8903	30/08/2018 14:51	2.9
2018	7430				2018-08-16	08:45:00	MN		NEG	NEG	NEG	N													0																					7430	16/08/2018 15:45	6.4
2018	7433				2018-08-16	13:35:00	MN		NEG	NEG	POS	D													0				NIL	NIL																7433	16/08/2018 15:28	2.7
2018	7459				2018-08-16	14:57:00	MN		NEG	NEG	POS	D													0																					7459	16/08/2018 15:50	4.1
2018	DH39				2018-09-10	13:30:00	MP	PV	POS	NEG	NEG	PV													0.2				NIL	NIL																DH39	10/09/2018 15:53	3.2
2019	17169-1				2019-08-08	10:10:00	MP	PV	POS	NEG	NEG	PV	46	7	100	2530	385	2915	1.34023	70	10	3850	550	4400	0.0670115	24	185	0.306938		N		1	1	0.540875	-0.0145369	0.0228045	-0.847441	1.23564	-0.0410338	-0.0107835	0.0607984	-0.663663	1.29144	0.871044	0.996865	'17169-1	08/08/2019 13:16	5.5
2018	9124				2018-09-01	08:00:00	MP	PV	POS	NEG	NEG	PV													0.1																					9124	01/09/2018 12:39	3.1
2018	7467				2018-08-16	16:45:00	MN		NEG	NEG	NEG	N													0																					7467	16/08/2018 17:30	4.1
2018	7476				2018-08-16	20:15:00	MN		NEG	NEG	NEG	N													0				NIL	NIL																7476	16/08/2018 20:41	8.5
2018	7477				2018-08-16	19:45:00	MN		NEG	NEG	POS	D													0				NIL	NIL																7477	16/08/2018 20:35	6.6
2018	7481				2018-08-17	08:20:00	MN		NEG	NEG	NEG	N													0																					7481	17/08/2018 09:56	4.7
2018	7483				2018-08-17	08:25:00	MN		NEG	NEG	NEG	N													0				NIL	NIL																7483	17/08/2018 09:47	5.9
2018	7493				2018-08-17	06:30:00	MN		NEG	NEG	NEG	N													0																					7493	17/08/2018 10:00	9.9
2018	7495				2018-08-17	09:15:00	MN		NEG	NEG	NEG	N													0																					7495	17/08/2018 10:05	7.6
2018	9524				2018-09-06	08:25:00	MP	PV	POS	NEG	NEG	PV													0.2																					9524	06/09/2018 10:17	5.6
2018	9944				2018-09-08	16:14:00	MN		NEG	NEG	NEG	N													0																					9944	08/09/2018 16:35	3
2018	7526				2018-08-17	09:50:00	MN		NEG	NEG	NEG	N													0																					7526	17/08/2018 13:08	9
2018	7527				2018-08-17	10:05:00	MN		NEG	NEG	NEG	N													0				NIL	NIL																7527	17/08/2018 13:03	9.2
2018	7532				2018-08-17	11:13:00	MN		NEG	NEG	POS	D													0				NIL	NIL																7532	17/08/2018 12:03	4.1
2018	7533				2018-08-17	10:25:00	MN		NEG	NEG	NEG	N													0				NIL	NIL																7533	17/08/2018 13:24	4.6
2018	7534				2018-08-17	10:40:00	MN		NEG	NEG	NEG	N													0																					7534	17/08/2018 12:14	6.5
2018	7535				2018-08-17	10:45:00	MN		NEG	NEG	NEG	N													0																					7535	17/08/2018 12:56	5
2018	7536				2018-08-17	11:00:00	MN		NEG	NEG	NEG	N													0																					7536	17/08/2018 12:08	5.6
2018	7541			MP NOT SEEN ON PS	2018-08-17	10:30:00	MN		POS	NEG	NEG	N													0																					7541	17/08/2018 12:46	4.6
2019	DH07-1				2019-08-06	06:30:00	MP	PV	POS	NEG	NEG	PV	6	58	100	270	2610	2880	1.29148	28	89	1260	4005	5265	0.064574	54	448	0.743363		N	OCC MACROPLT	1	0	1.80619	0.162251	-0.266903	-1.64626							0.943232	0.640791	'DH07-1	06/08/2019 12:18	4.5
2018	NP3				2018-08-04	13:00:00	MP	PV	POS	NEG	NEG	PV													0.1				NIL	NIL																NP3	04/08/2018 18:08	4.8
2018	7568				2018-08-17	11:05:00	MN		NEG	NEG	NEG	N													0																					7568	17/08/2018 14:17	5.3
2018	7583				2018-08-17	12:35:00	MN		NEG	NEG	NEG	N													0				NIL	NIL																7583	17/08/2018 14:02	2.6
2018	7593				2018-08-17	14:15:00	MN		NEG	NEG	NEG	N													0				NIL	NIL																7593	17/08/2018 14:47	7.8
2018	7595				2018-08-17	13:35:00	MN		NEG	NEG	NEG	N													0																					7595	17/08/2018 15:28	7.9
2018	7598				2018-08-17	13:30:00	MN		NEG	NEG	NEG	N													0																					7598	17/08/2018 15:33	7.5
2018	8122				2018-08-22	16:19:00	MP	PV	POS	NEG	NEG	PV													0.4				NIL	NIL																8122	22/08/2018 16:53	4.4
2018	7610				2018-08-17	17:50:00	MN		NEG	NEG	NEG	N													0																					7610	17/08/2018 18:09	4.3
2018	7612				2018-08-17	15:30:00	MN		NEG	NEG	NEG	N													0																					7612	17/08/2018 19:46	7.8
2018	7615				2018-08-17	19:51:00	MN		NEG	NEG	POS	D													0				NIL	NIL																7615	17/08/2018 20:13	3.9
2018	7628				2018-08-18	08:40:00	MN		NEG	NEG	POS	D													0																					7628	18/08/2018 09:33	4.9
2018	7636				2018-08-18	09:35:00	MN		NEG	NEG	NEG	N													0																					7636	18/08/2018 10:48	5.8
2018	7640				2018-08-18	10:25:00	MN		NEG	NEG	NEG	N													0																					7640	18/08/2018 11:03	4.6
2018	7641				2018-08-18	10:27:00	MN		NEG	NEG	NEG	N													0																					7641	18/08/2018 11:08	4.6
2018	7642				2018-08-18	10:35:00	MN		NEG	NEG	NEG	N													0																					7642	18/08/2018 11:15	3.5
2018	7645				2018-08-18	08:20:00	MN		NEG	NEG	POS	D													0																					7645	18/08/2018 13:32	2.5
2018	7646				2018-08-18	08:40:00	MN		NEG	NEG	NEG	N													0																					7646	18/08/2018 12:46	6.1
2018	7647				2018-08-18	08:44:00	MN		NEG	NEG	NEG	N													0					NIL																7647	18/08/2018 12:50	11.1
2018	10374			Atypical Lymphocytes +	2018-09-14	12:15:00	MN		NEG	NEG	NEG	N													0																					10374	14/09/2018 20:50	2.8
2018	7662				2018-08-18	10:02:00	MN		NEG	NEG	NEG	N													0				NIL	NIL																7662	18/08/2018 12:26	5.6
2018	7664				2018-08-18	10:05:00	MN		NEG	NEG	NEG	N													0																					7664	18/08/2018 12:31	5.9
2018	7675				2018-08-18	10:56:00	MN		NEG	NEG	NEG	N													0																					7675	18/08/2018 11:42	6.9
2018	7678				2018-08-18	11:35:00	MN		NEG	NEG	NEG	N													0																					7678	18/08/2018 13:16	6.3
2018	7681				2018-08-18	11:37:00	MN		NEG	NEG	NEG	N													0																					7681	18/08/2018 13:28	5.3
2018	7682				2018-08-18	11:39:00	MN		NEG	NEG	NEG	N													0																					7682	18/08/2018 13:09	7.2
2018	8522				2018-08-27	09:37:00	MP	PV	POS	NEG	POS	MD													0.4				NIL	NIL																8522	27/08/2018 12:24	6.7
2018	7688				2018-08-18	12:35:00	MN		NEG	NEG	NEG	N													0																					7688	18/08/2018 13:38	6
2018	7723				2018-08-18	13:10:00	MN		NEG	NEG	NEG	N													0																					7723	18/08/2018 14:51	7
2018	7731				2018-08-18	10:00:00	MN		NEG	NEG	NEG	N													0																					7731	18/08/2018 14:46	4.7
2018	7736			Atypical Lymphocytes +	2018-08-18	13:00:00	MN		NEG	NEG	NEG	N													0																					7736	18/08/2018 15:34	4.7
2018	Z17				2018-08-18	09:00:00	MN		NEG	NEG	NEG	N													0				NIL	Y																Z17	18/08/2018 14:42	5.1
2018	Z18				2018-08-18	12:00:00	MN		NEG	NEG	POS	D													0				NIL	NIL																Z18	18/08/2018 14:22	5.8
2018	8872				2018-08-30	09:15:00	MP	PV	POS	NEG	NEG	PV													0.4				NIL	NIL																8872	30/08/2018 13:32	10.3
2018	Z20				2018-08-18	12:15:00	MN		NEG	NEG	POS	D													0																					Z20	18/08/2018 14:17	3.8
2018	7739				2018-08-18	16:35:00	MN		NEG	NEG	POS	D													0																					7739	18/08/2018 18:14	5.9
2018	6701				2018-08-08	12:30:00	MP	PV	POS	NEG	NEG	PV													0.05																					6701	08/08/2018 12:52	2.6
2018	DH22			Macroplatelets seen	2018-08-21	13:35:00	MP	PV	POS	NEG	NEG	PV													0.1				NIL	NIL																DH22	21/08/2018 19:42	5.5
2018	7751				2018-08-20	08:15:00	MN		NEG	NEG	NEG	N													0																					7751	20/08/2018 09:31	6.3
2018	7765				2018-08-20	09:24:00	MN		NEG	NEG	NEG	N													0																					7765	20/08/2018 11:25	8.5
2018	7766				2018-08-20	09:00:00	MN		NEG	NEG	NEG	N													0																					7766	20/08/2018 10:34	6.4
2018	7768				2018-08-20	09:45:00	MN		NEG	NEG	NEG	N													0																					7768	20/08/2018 10:39	13.8
2018	7770				2018-08-20	10:09:00	MN		NEG	NEG	POS	D													0																					7770	20/08/2018 11:30	4.1
2018	7780				2018-08-20	09:30:00	MN		NEG	NEG	NEG	N													0																					7780	20/08/2018 12:29	7
2018	7781				2018-08-20	09:45:00	MN		NEG	NEG	NEG	N													0																					7781	20/08/2018 12:41	7.5
2018	7783				2018-08-20	09:57:00	MN		NEG	NEG	NEG	N													0																					7783	20/08/2018 12:46	11.2
2018	7784				2018-08-20	10:10:00	MN		NEG	NEG	NEG	N													0																					7784	20/08/2018 13:17	6.9
2018	7786				2018-08-20	11:15:00	MN		NEG	NEG	NEG	N													0																					7786	20/08/2018 11:45	3.7
2018	7789				2018-08-20	07:45:00	MN		NEG	NEG	NEG	N													0																					7789	20/08/2018 13:25	5.1
2018	7796				2018-08-20	11:28:00	MN		NEG	NEG	NEG	N													0																					7796	20/08/2018 12:37	10.1
2018	7803				2018-08-20	11:37:00	MN		NEG	NEG	NEG	N													0																					7803	20/08/2018 12:59	5.6
2018	7804				2018-08-20	10:15:00	MN		NEG	NEG	NEG	N													0																					7804	20/08/2018 12:52	9.7
2018	7805				2018-08-20	12:03:00	MN		NEG	NEG	NEG	N													0																					7805	20/08/2018 13:34	5.6
2018	11326				2018-09-25	10:55:00	MN		NEG	NEG	NEG	N													0																					11326	25/09/2018 13:11	7.3
2018	7809				2018-08-20	12:15:00	MN		NEG	NEG	POS	D													0																					7809	20/08/2018 13:30	4.6
2018	7815				2018-08-20	11:30:00	MN		NEG	NEG	NEG	N													0																					7815	20/08/2018 13:51	5
2018	7816				2018-08-20	11:50:00	MN		NEG	NEG	POS	D													0																					7816	20/08/2018 13:56	3.4
2018	7817				2018-08-20	12:07:00	MN		NEG	NEG	POS	D													0																					7817	20/08/2018 14:20	3.3
2018	7830				2018-08-20	13:41:00	MN		NEG	NEG	NEG	N													0																					7830	20/08/2018 14:14	5.2
2018	7841				2018-08-20	14:20:00	MN		NEG	NEG	NEG	N													0																					7841	20/08/2018 14:45	7.4
2018	7844				2018-08-20	09:10:00	MN		NEG	NEG	NEG	N													0																					7844	20/08/2018 14:54	11.9
2018	7854				2018-08-20	18:24:00	MN		NEG	NEG	NEG	N													0																					7854	20/08/2018 19:06	8.5
2018	7862				2018-08-20	20:16:00	MN					N													0
2018	7863				2018-08-20	20:20:00	MN		NEG	NEG	NEG	N													0																					7863	20/08/2018 20:35	5
2018	7865				2018-08-21	08:30:00	MN		NEG	NEG	NEG	N													0																					7865	21/08/2018 10:49	6.9
2018	7880				2018-08-21	09:35:00	MN		NEG	NEG	POS	D													0																					7880	21/08/2018 10:44	2.5
2018	7885				2018-08-21	09:45:00	MN		NEG	NEG	NEG	N													0																					7885	21/08/2018 14:31	3.6
2018	760			DENGUE ANTIBODIES NEGATIVE	2018-09-29	11:50:00	MN		NEG	NEG	NEG	N													0																					760	29/09/2018 14:29	10.3
2018	7890				2018-08-21	09:58:00	MN		NEG	NEG	NEG	N													0																					7890	21/08/2018 11:00	4.8
2018	7896				2018-08-21	10:23:00	MN		NEG	NEG	POS	D													0																					7896	21/08/2018 11:06	7.4
2018	7899			Dengue IgM Positive	2018-08-21	10:46:00	MN		NEG	NEG	NEG	N													0																					7899	21/08/2018 12:39	4.2
2018	7908				2018-08-21	11:08:00	MN		NEG	NEG	NEG	N													0				NIL	Y																7908	21/08/2018 13:35	6.1
2018	7913				2018-08-21	09:16:00	MN		NEG	NEG	NEG	N													0																					7913	21/08/2018 13:05	11.1
2018	7914				2018-08-21	09:23:00	MN		NEG	NEG	NEG	N													0																					7914	21/08/2018 12:45	3.8
2018	7925				2018-08-21	10:10:00	MN		NEG	NEG	NEG	N													0																					7925	21/08/2018 14:16	7.4
2018	7930				2018-08-21	09:30:00	MN		NEG	NEG	NEG	N													0																					7930	21/08/2018 13:16	8
2018	7932				2018-08-21	09:45:00	MN		NEG	NEG	NEG	N													0																					7932	21/08/2018 14:01	9.1
2019	19600			PLT AGGREGATES	2019-08-23	08:10:00	MN		NEG	NEG	NEG	N	0	0		#DIV/0!	#DIV/0!	#DIV/0!		0	0	0	0	0	#DIV/0!	32	219	0.362064		Y		1	-1	0.83004	-0.0628751	0.0250283	-1.18717	-0.769579	-0.110729	-0.0424186	0.0667088	-0.931124	-1.01339	0.851306	0.999598	'19600-1	23/08/2019 13:38	3.7
2018	7939				2018-08-21	10:00:00	MN		NEG	NEG	NEG	N													0																					7939	21/08/2018 12:34	6.1
2018	7940				2018-08-21	10:05:00	MN		NEG	NEG	NEG	N													0																					7940	21/08/2018 14:36	5.3
2018	7947				2018-08-21	12:45:00	MN		NEG	NEG	NEG	N													0																					7947	21/08/2018 14:06	3
2018	7953				2018-08-21	11:20:00	MN		NEG	NEG	NEG	N													0																					7953	21/08/2018 14:21	7.8
2018	6461				2018-08-06	11:10:00	MP	PV	POS	NEG	NEG	PV													0.45																					6461	06/08/2018 14:45	4.6
2018	7984				2018-08-21	14:30:00	MN		NEG	NEG	NEG	N													0																					7984	21/08/2018 15:05	6.8
2018	DH21			Atypical Lymphocytes +	2018-08-21	10:00:00	MN		NEG	NEG	POS	D													0																					DH21	21/08/2018 16:04	5.5
2018	7996				2018-08-21	15:54:00	MN		NEG	NEG	NEG	N													0																					7996	21/08/2018 17:09	14.8
2018	DH51				2018-09-24	13:00:00	MP	PV	POS	NEG	NEG	PV													0.55																					DH51	24/09/2018 20:12	5.9
2019	18591				2019-08-17	08:00:00	MP	PV	POS	NEG	NEG	PV	29	3	100	2610	270	2880		21	3	1890	270	2160	0.0656036	19	184	0.303965		FEW		-1	-1	-0.696511	0.164958	0.00731956	0.584924	-0.160279	0.0944855	0.106687	0.019644	0.464013	1.0001	0.944337	0.977833	'18591-1	17/08/2019 12:47	9
2018	8014				2018-08-22	08:54:00	MN		NEG	NEG	POS	D													0																					8014	22/08/2018 10:05	8.8
2018	8024				2018-08-22	06:50:00	MN		NEG	NEG	NEG	N													0																					8024	22/08/2018 10:15	9
2018	8026				2018-08-22	10:18:00	MN		NEG	NEG	POS	D													0																					8026	22/08/2018 11:13	4.3
2018	8027				2018-08-22	10:20:00	MN		NEG	NEG	NEG	N													0																					8027	22/08/2018 11:03	8.9
2018	10278			Pigmented RBCs noted on smear	2018-09-12	19:19:00	MP	PV	POS	NEG	NEG	PV													0.0005																					10278	12/09/2018 20:07	4.1
2018	8065				2018-08-22	10:50:00	MN		NEG	NEG	NEG	N													0																					8065	22/08/2018 12:07	7.6
2018	8067				2018-08-22	10:55:00	MN		NEG	NEG	NEG	N													0																					8067	22/08/2018 12:21	9.2
2018	8088				2018-08-22	13:10:00	MN		NEG	NEG	NEG	N													0																					8088	22/08/2018 13:35	4.9
2018	8097				2018-08-22	11:30:00	MN		NEG	NEG	NEG	N													0																					8097	22/08/2018 15:15	7.6
2018	8101				2018-08-22	12:05:00	MN		NEG	NEG	NEG	N													0																					8101	22/08/2018 15:11	4.1
2018	8106				2018-08-22	12:30:00	MN		NEG	NEG	NEG	N													0																					8106	22/08/2018 14:37	6.7
2018	8108				2018-08-22	14:01:00	MN		NEG	NEG	NEG	N													0																					8108	22/08/2018 14:32	6.5
2018	8110				2018-08-22	14:40:00	MN		NEG	NEG	POS	D													0																					8110	22/08/2018 15:06	3.9
2018	8111				2018-08-22	12:25:00	MN		NEG	NEG	NEG	N													0					Y																8111	22/08/2018 15:01	10.7
2018	Z21				2018-08-22	10:45:00	MN		NEG	NEG	NEG	N													0																					Z21	22/08/2018 14:21	5.2
2019	14922-1				2019-07-24	17:15:00	MP	PV	POS	NEG	NEG	PV	684	220	100	30780	9900	40680	16.6721	542	242	24390	10890	35280	0.833607	44	382	0.637375	0	N		1	1	0.77434	0.283642	-0.142027	-0.617896	1.55843	-0.0797535	0.184361	-0.377276	-0.482945	1.12302	0.992799	0.794274	'14922-1	24/07/2019 14:30	4.5
2019	16853-1				2019-08-06	12:05:00	MP	PV	POS	NEG	NEG	PV	438	32	100	28908	2112	31020	13.3707	511	43	33726	2838	36564	0.668534	56	484	0.8002		N		1	1	0.737094	0.274581	-0.123024	-0.608714	1.35936	0.00155801	0.178431	-0.326772	-0.475717	1.06892	0.989099	0.81763	'16853-1	06/08/2019 13:06	6.6
2018	8126				2018-08-22	18:26:00	MN		NEG	NEG	NEG	N													0				NIL	NIL																8126	22/08/2018 19:09	8.3
2018	8130			Atypical Lymphocytes +	2018-08-22	19:36:00	MN		NEG	NEG	NEG	N													0				NIL	NIL																8130	22/08/2018 20:05	6.9
2018	8132				2018-08-22	19:40:00	MN		NEG	NEG	NEG	N													0				NIL	NIL																8132	22/08/2018 20:10	9.9
2018	8139				2018-08-23	08:44:00	MN		NEG	NEG	NEG	N													0																					8139	23/08/2018 09:23	5.2
2018	6512				2018-08-07	10:21:00	MP	PV	POS	NEG	NEG	PV													0.3				NIL	NIL																6512	07/08/2018 10:48	7
2018	8142				2018-08-23	09:17:00	MN		NEG	NEG	NEG	N													0																					8142	23/08/2018 09:42	6.1
2018	8152				2018-08-23	09:00:00	MN		NEG	NEG	NEG	N													0																					8152	23/08/2018 11:33	6.4
2018	8154				2018-08-23	09:45:00	MN		NEG	NEG	NEG	N													0																					8154	23/08/2018 11:38	6.6
2018	8155				2018-08-23	09:00:00	MN		NEG	NEG	NEG	N													0																					8155	23/08/2018 11:42	10
2018	8158			Dengue IgM Negative	2018-08-23	08:45:00	MN		NEG	NEG	NEG	N													0																					8158	23/08/2018 12:09	2.1
2018	8164				2018-08-23	11:17:00	MN		NEG	NEG	NEG	N													0																					8164	23/08/2018 11:47	6.5
2018	8178				2018-08-23	09:30:00	MN		NEG	NEG	NEG	N													0																					8178	23/08/2018 12:14	7.7
2018	8186				2018-08-23	12:25:00	MN		NEG	NEG	NEG	N													0																					8186	23/08/2018 12:58	11.7
2018	8194				2018-08-23	13:09:00	MN		NEG	NEG	NEG	N													0																					8194	23/08/2018 13:25	7.3
2018	8197				2018-08-23	11:30:00	MN		NEG	NEG	POS	D													0																					8197	23/08/2018 14:11	2.7
2018	8200				2018-08-23	12:05:00	MN		NEG	NEG	NEG	N													0																					8200	23/08/2018 14:06	3.5
2018	9508				2018-09-05	17:29:00	MP	PV	POS	NEG	NEG	PV													0.0005																					9508	05/09/2018 19:42	3.8
2018	8228				2018-08-23	12:15:00	MN		NEG	NEG	NEG	N													0				NIL	NIL																8228	23/08/2018 15:12	17.4
2018	8230				2018-08-23	12:30:00	MN		NEG	NEG	NEG	N													0																					8230	23/08/2018 15:16	7.6
2018	8231				2018-08-23	14:45:00	MN		NEG	NEG	NEG	N													0																					8231	23/08/2018 15:27	14.3
2018	8234				2018-08-23	19:30:00	MN		NEG	NEG	POS	D													0					NIL																8234	23/08/2018 15:32	6.4
2018	10129				2018-09-11	08:50:00	MP	PV	POS	NEG	NEG	PV													0.05																					10129	11/09/2018 12:10	5
2018	DH24			Atypical Lymphocytes +	2018-08-23	09:15:00	MN		NEG	NEG	POS	D													0				NIL	NIL																DH24	23/08/2018 16:47	7.1
2018	DH25			Processed for Platelet Aggregations	2018-08-23	09:30:00	MN		NEG	NEG	NEG	N													0				NIL	Y																DH25	23/08/2018 16:52	14.3
2018	11174				2018-09-24	08:05:00	MP	PV	POS	NEG	NEG	PV													0.45																					11174	24/09/2018 13:08	7.6
2018	8233			EDTA INDUCED PLT AGGREGATION SEEN.	2018-08-23	10:30:00	MN		NEG	NEG	NEG	N													0				NIL	Y																8233	23/08/2018 15:56	4.7
2018	8241				2018-08-23	04:30:00	MN		NEG	NEG	NEG	N													0				NIL	NIL																8241	23/08/2018 18:41	3.1
2018	8255				2018-08-23	08:45:00	MN		NEG	NEG	NEG	N													0																					8255	24/08/2018 09:53	11.7
2018	8257				2018-08-24	09:39:00	MN		NEG	NEG	NEG	N													0																					8257	24/08/2018 10:23	8.9
2018	8258				2018-08-24	09:52:00	MN		NEG	NEG	NEG	N													0																					8258	24/08/2018 10:29	8.4
2018	8259				2018-08-24	10:32:00	MN		NEG	NEG	NEG	N													0																					8259	24/08/2018 10:54	8.2
2018	8262				2018-08-24	09:15:00	MN		NEG	NEG	NEG	N													0																					8262	24/08/2018 11:05	7.5
2018	8263				2018-08-24	09:30:00	MN		NEG	NEG	NEG	N													0																					8263	24/08/2018 11:10	6.8
2018	8264				2018-08-24	09:50:00	MN		NEG	NEG	NEG	N													0																					8264	24/08/2018 11:15	7.4
2018	8265				2018-08-24	09:00:00	MN					N													0																					8265	24/08/2018 11:19	7.4
2018	8275				2018-08-24	08:35:00	MN		NEG	NEG	NEG	N													0																					8275	24/08/2018 12:22	3.9
2018	8278				2018-08-24	11:12:00	MN		NEG	NEG	NEG	N													0																					8278	24/08/2018 11:42	6.4
2018	8283				2018-08-24	09:25:00	MN		NEG	NEG	NEG	N													0				NIL	NIL																8283	24/08/2018 12:08	16.9
2018	8286				2018-08-24	09:45:00	MN		NEG	NEG	NEG	N													0																					8286	24/08/2018 12:42	7.1
2018	8288				2018-08-24	09:55:00	MN		NEG	NEG	NEG	N													0				NIL	Y																8288	24/08/2018 12:15	4.7
2018	8293				2018-08-24	10:00:00	MN		NEG	NEG	NEG	N													0																					8293	24/08/2018 13:53	2.4
2018	8295				2018-08-24	11:27:00	MN		NEG	NEG	NEG	N													0																					8295	24/08/2018 11:54	3.5
2018	8302			DM	2018-08-24	10:15:00	MN		NEG	NEG	NEG	N													0																					8302	24/08/2018 12:47	5.6
2018	8304				2018-08-24	12:15:00	MN		NEG	NEG	NEG	N													0																					8304	24/08/2018 13:02	4.5
2018	8308			DENGUE IgM POSITIVE	2018-08-24	12:30:00	MN		NEG	NEG	NEG	N													0																					8308	24/08/2018 13:42	13.8
2018	8334				2018-08-24	11:25:00	MN		NEG	NEG	NEG	N													0																					8334	24/08/2018 14:06	11.1
2018	8336			DENGUE IgM POSITIVE	2018-08-24	11:50:00	MN		NEG	NEG	NEG	N													0																					8336	24/08/2018 14:02	11.6
2018	8350				2018-08-24	09:10:00	MN		NEG	NEG	NEG	N													0																					8350	24/08/2018 15:06	8.3
2018	8354				2018-08-24	14:05:00	MN		NEG	NEG	NEG	N													0																					8354	24/08/2018 15:18	12.7
2018	Z22				2018-08-24	11:00:00	MN		NEG	NEG	NEG	N													0																					Z22	25/08/2018 19:55	6
2019	17414-1				2019-08-09	14:00:00	MP	PV	POS	NEG	NEG	PV	22	29	100	1166	1537	2703	1.48926	21	29	1113	1537	2650	0.0744628	30	276	0.459278		N		1	1	0.983486	0.260676	-0.17214	-0.819896	1.72304	-0.0487777	0.169331	-0.457308	-0.641977	1.09456	0.983421	0.757262	'17414-1	09/08/2019 14:53	5.3
2018	8360				2018-08-24	20:15:00	MN		NEG	NEG	NEG	N													0																					8360	24/08/2018 20:37	8.4
2018	8362				2018-08-25	08:08:00	MN		NEG	NEG	NEG	N													0																					8362	25/08/2018 10:10	4.5
2018	8372				2018-08-25	08:56:00	MN		NEG	NEG	NEG	N													0																					8372	25/08/2018 10:20	9.6
2018	8373				2018-08-25	09:00:00	MN		NEG	NEG	NEG	N													0																					8373	25/08/2018 10:15	8.3
2018	8374				2018-08-25	08:30:00	MN		NEG	NEG	NEG	N													0																					8374	25/08/2018 10:25	6.9
2018	8380				2018-08-25	09:51:00	MN		NEG	NEG	NEG	N													0																					8380	25/08/2018 10:29	8
2018	8381				2018-08-25	10:19:00	MN		NEG	NEG	NEG	N													0																					8381	25/08/2018 10:37	4.5
2018	8384				2018-08-25	10:25:00	MN		NEG	NEG	NEG	N													0																					8384	25/08/2018 11:10	3.1
2018	8387				2018-08-25	11:16:00	MN		NEG	NEG	NEG	N													0																					8387	25/08/2018 12:12	7.6
2018	8392			DM	2018-08-25	08:25:00	MN		NEG	NEG	NEG	N													0				NIL	Y																8392	25/08/2018 12:17	7.6
2018	6307			Atypical Lymphocytes +	2018-08-04	11:20:00	MN		NEG	NEG	NEG	N													0																					6307	04/08/2018 14:29	4.1
2018	8395				2018-08-25	08:30:00	MN		NEG	NEG	NEG	N													0				NIL	Y
2018	8408				2018-08-25	09:17:00	MN		NEG	NEG	NEG	N													0				NIL	Y																8408	25/08/2018 13:20	9.2
2018	8415				2018-08-25	09:45:00	MN		NEG	NEG	POS	D													0																					8415	25/08/2018 12:27	4.4
2018	8419				2018-08-25	12:19:00	MN		NEG	NEG	NEG	N													0																					8419	25/08/2018 12:50	3.3
2018	8446				2018-08-25	14:05:00	MN		NEG	NEG	NEG	N													0																					8446	25/08/2018 14:53	4.4
2018	8447				2018-08-25	14:10:00	MN		NEG	NEG	NEG	N													0																					8447	25/08/2018 14:58	9
2019	18408				2019-08-16	09:05:00	MP	PV	POS	NEG	NEG	PV	2	31	100	92	1426	1518		6	38	276	1748	2024	0.0251325	21	180	0.30131		N		1	1	0.965705	0.25226	-0.171956	-0.810714	1.33004	-0.0758816	0.163823	-0.456819	-0.634748	0.687686	0.979985	0.757488	'18408-1	16/08/2019 13:12	4.6
2019	19508				2019-08-22	14:40:00	MP	PV	POS	NEG	NEG	PV	106	90	100	5300	4500	9800		36	54	1800	2700	4500	0.18738	40	378	0.620894		N		1	1	0.900305	0.289147	-0.12476	-0.755623	0.972299	-0.0603937	0.187964	-0.331386	-0.591376	0.490099	0.995047	0.815496	'19508-1	22/08/2019 20:37	5
2018	9784				2018-09-07	18:15:00	MP	PV	POS	NEG	NEG	PV													0.15																					9784	07/09/2018 20:22	7.5
2018	8458				2018-08-25	17:34:00	MN		NEG	NEG	NEG	N													0				NIL	NIL																8458	25/08/2018 19:50	8.1
2018	8461				2018-08-25	18:25:00	MN		NEG	NEG	POS	D													0																					8461	25/08/2018 19:22	2
2018	8467				2018-08-25	19:05:00	MN		NEG	NEG	NEG	N													0					NIL																8467	25/08/2018 20:59	8.7
2018	8469				2018-08-25	19:20:00	MN		NEG	NEG	NEG	N													0																					8469	25/08/2018 20:13	7.6
2019	15172-1				2019-07-26	10:25:00	MP	PV	POS	NEG	NEG	PV	9	0	100	306	0	306	0.12439	14	0	476	0	476	0.00621951	11	66	0.107937	0	N	MACROPLT	1	1	0.665642	-0.219344	0.0145943	-1.16881	1.18895	-0.122345	-0.14482	0.0389783	-0.916667	1.02266	0.787415	0.986774	'15172-1	26/07/2019 07:56	3.4
2019	18106-1				2019-08-13	18:50:00	MP	PV	POS	NEG	NEG	PV	118	45	100	5428	2070	7498	3.09196	53	30	2438	1380	3818	0.154598	16	137	0.225474		N		1	1	0.9198	0.24073	-0.0824903	-0.865805	1.28323	-0.0758816	0.156277	-0.219045	-0.67812	0.842829	0.975277	0.867449	'18106-1	13/08/2019 19:32	4.6
2018	8477				2018-08-27	08:40:00	MN		NEG	NEG	NEG	N													0				NIL	NIL																8477	27/08/2018 09:54	4.7
2018	8483				2018-08-27	09:22:00	MN		NEG	NEG	NEG	N													0																					8483	27/08/2018 09:49	12.7
2018	8488				2018-08-27	09:50:00	MN		NEG	NEG	NEG	N													0				NIL	Y																8488	27/08/2018 10:36	9.4
2018	8500				2018-08-27	10:56:00	MN		NEG	NEG	POS	D													0																					8500	27/08/2018 12:04	7.5
2018	8504				2018-08-27	08:15:00	MN		NEG	NEG	NEG	N													0																					8504	27/08/2018 11:59	6.7
2018	6352				2018-08-04	16:30:00	MN		NEG	NEG	NEG	N													0																					6352	04/08/2018 18:25	7.2
2018	8515				2018-08-27	10:10:00	MN		NEG	NEG	NEG	N													0																					8515	27/08/2018 12:45	4.7
2019	DH13				2019-08-16	06:00:00	MP	PV	POS	NEG	NEG	PV	8	4	100	352	176	528		11	18	484	792	1276	0.0141176	11	108	0.180068		N	GIANT PLATELET+	1	1	1.17631	0.13192	0.0112864	-1.3249	1.77	-0.0836255	0.0850662	0.0301867	-1.03955	1.28086	0.930847	0.982708	'DH13-1	16/08/2019 11:52	4.4
2019	18093-1				2019-08-13	12:30:00	MP	PV	POS	NEG	NEG	PV	138	21	100	9660	1470	11130	5.27488	75	17	5250	1190	6440	0.263744	29	278	0.464328		Y	MACROPLT+	1	1	1.38978	0.271548	-0.0350183	-1.35244	1.90102	0.0170459	0.176446	-0.0928779	-1.06124	1.27642	0.987861	0.925796	'18093-1	13/08/2019 15:58	7
2018	8523				2018-08-27	10:17:00	MN		NEG	NEG	NEG	N													0																					8523	27/08/2018 12:35	2.8
2018	8525				2018-08-27	09:15:00	MN		NEG	NEG	NEG	N													0																					8525	27/08/2018 12:40	12.6
2018	8540				2018-08-27	11:30:00	MN		NEG	NEG	NEG	N													0																					8540	27/08/2018 13:14	10
2018	8555				2018-08-27	11:45:00	MN		NEG	NEG	NEG	N													0																					8555	27/08/2018 14:18	8.2
2018	8559				2018-08-27	12:45:00	MN		NEG	NEG	NEG	N													0																					8559	27/08/2018 14:22	9.1
2018	8568				2018-08-27	15:00:00	MN		NEG	NEG	NEG	N													0																					8568	27/08/2018 15:19	5.2
2018	Z24				2018-08-27	11:00:00	MN		NEG	NEG	POS	D													0																					Z24	27/08/2018 14:27	8.1
2018	Z25				2018-08-27	11:30:00	MN		NEG	NEG	NEG	N													0																					Z25	27/08/2018 14:32	2.3
2018	DH31				2018-08-27	10:20:00	MN		NEG	NEG	POS	D													0																					DH31	27/08/2018 16:06	2.8
2018	8574				2018-08-27	12:30:00	MN		NEG	NEG	POS	D													0																					8574	27/08/2018 16:11	4.2	$
2018	8576				2018-08-27	13:30:00	MN		NEG	NEG	POS	D													0				NIL	NIL																8576	27/08/2018 16:17	4.3
2018	8578			Atypical Lymphocytes +	2018-08-27	16:29:00	MN		NEG	NEG	POS	D													0				NIL	NIL																8578	27/08/2018 16:54	3
2018	8580				2018-08-27	15:00:00	MN		NEG	NEG	POS	D													0				NIL	NIL																8580	27/08/2018 18:33	2.7
2018	8585				2018-08-27	19:39:00	MN		NEG	NEG	NEG	N													0																					8585	27/08/2018 19:56	12.8
2018	8590				2018-08-28	08:25:00	MN		NEG	NEG	NEG	N													0																					8590	28/08/2018 10:15	6.6
2018	8591				2018-08-28	07:30:00	MN		NEG	NEG	NEG	N													0																					8591	28/08/2018 10:11	9.2
2018	8605				2018-08-28	08:15:00	MN		NEG	NEG	NEG	N													0																					8605	28/08/2018 09:39	6.1
2018	8609				2018-08-28	10:05:00	MN		NEG	NEG	NEG	N													0																					8609	28/08/2018 11:43	6.4
2018	DH34				2018-08-30	20:15:00	MP	PV	POS	NEG	NEG	PV													5e-05																					DH34	30/08/2018 16:11	7.4
2018	8618				2018-08-28	10:00:00	MP	PF	NEG	POS	NEG	PF													0.25				NIL	NIL																8618	28/08/2018 11:55	5.3
2018	8698				2018-08-28	19:29:00	MN		NEG	NEG	POS	D													0																					8698	28/08/2018 11:39	5.9
2018	8699				2018-08-29	08:15:00	MN		NEG	NEG	NEG	N													0																					8699	29/08/2018 15:48	7.2
2018	8720				2018-08-29	10:20:00	MN		NEG	NEG	NEG	N													0																					8720	29/08/2018 15:53	7.8
2018	8728				2018-08-29	10:00:00	MN		NEG	NEG	NEG	N													0																					8728	29/08/2018 16:11	5.9
2018	8734				2018-08-29	10:50:00	MN		NEG	NEG	POS	D													0																					8734	29/08/2018 15:57	6.1
2018	8735				2018-08-29	09:20:00	MN		NEG	NEG	NEG	N													0																					8735	29/08/2018 16:02	3.5
2018	8741				2018-08-29	09:45:00	MN		NEG	NEG	POS	D													0																					8741	29/08/2018 16:06	6.1
2018	8760				2018-08-29	12:50:00	MN		NEG	NEG	POS	D													0																					8760	29/08/2018 16:16	2.9
2018	8765				2018-08-29	11:15:00	MN		NEG	NEG	NEG	N													0																					8765	29/08/2018 17:08	7.7
2018	8767				2018-08-29	11:05:00	MN		NEG	NEG	NEG	N													0																					8767	29/08/2018 16:30	0	U
2018	9564				2018-09-06	10:15:00	MP	PV	POS	NEG	NEG	PV													0.1				NIL	NIL																9564	06/09/2018 13:15	5.2
2018	8769				2018-08-29	13:10:00	MN		NEG	NEG	NEG	N													0																					8769	29/08/2018 16:21	4.7
2018	8770				2018-08-29	13:32:00	MN		NEG	NEG	POS	D													0																					8770	29/08/2018 16:37	5.7
2018	8790				2018-08-29	13:53:00	MN		NEG	NEG	NEG	N													0																					8790	29/08/2018 16:48	4
2018	8794				2018-08-29	14:10:00	MN		NEG	NEG	NEG	N													0																					8794	29/08/2018 17:03	10.8
2018	8795				2018-08-29	13:25:00	MN		NEG	NEG	NEG	N													0																					8795	29/08/2018 16:42	3.9
2018	8799				2018-08-29	15:15:00	MN		NEG	NEG	NEG	N													0																					8799	29/08/2018 16:25	6.7
2018	8808				2018-08-29	19:08:00	MN		NEG	NEG	NEG	N													0																					8808	29/08/2018 20:05	4.4
2018	8809				2018-08-29	19:22:00	MN		NEG	NEG	NEG	N													0																					8809	29/08/2018 19:59	4.7
2018	8810				2018-08-29	19:24:00	MN		NEG	NEG	NEG	N													0																					8810	29/08/2018 20:18	9.2
2018	8817				2018-08-29	20:14:00	MN		NEG	NEG	NEG	N													0																					8817	29/08/2018 20:37	4.3
2018	8819				2018-08-29	18:45:00	MN		NEG	NEG	POS	D													0																					8819	29/08/2018 20:29	4.5
2018	8824				2018-08-30	08:16:00	MN		NEG	NEG	NEG	N													0																					8824	30/08/2018 11:52	3.2
2018	8827				2018-08-30	08:30:00	MN		NEG	NEG	NEG	N													0																					8827	30/08/2018 11:46	2.7
2018	8837				2018-08-30	09:00:00	MN		NEG	NEG	POS	D													0																					8837	30/08/2018 12:20	5.9
2018	8844				2018-08-30	09:29:00	MN		NEG	NEG	NEG	N													0																					8844	30/08/2018 12:13	3.6
2018	DH40				2018-09-10	13:40:00	MP	PV	POS	NEG	NEG	PV													0.15				NIL	NIL																DH40	10/09/2018 15:49	4.7
2018	8848				2018-08-30	08:30:00	MN		NEG	NEG	NEG	N													0																					8848	30/08/2018 11:41	4.5
2018	8849				2018-08-30	08:55:00	MN		NEG	NEG	NEG	N													0																					8849	30/08/2018 12:29	9.5
2018	6979				2018-08-10	19:20:00	MN		NEG	NEG	NEG	N													0																					6979	10/08/2018 19:31	6.3
2018	8854				2018-08-30	10:38:00	MN		NEG	NEG	NEG	N													0																					8854	30/08/2018 12:37	7
2018	8857				2018-08-30	12:00:00	MN		NEG	NEG	NEG	N													0																					8857	30/08/2018 12:43	5.8
2018	8858				2018-08-30	10:20:00	MN		NEG	NEG	NEG	N													0																					8858	30/08/2018 12:49	6.4
2018	8861				2018-08-30	09:30:00	MN		NEG	NEG	NEG	N													0																					8861	30/08/2018 13:08	5.6
2018	8864				2018-08-30	11:07:00	MN		NEG	NEG	NEG	N													0																					8864	30/08/2018 12:56	11.7
2018	7070				2018-08-11	12:35:00	MN		NEG	NEG	NEG	N													0				NIL	NIL																7070	11/08/2018 14:11	13.6
2018	10092				2018-09-10	17:08:00	MP	PV	POS	NEG	NEG	PV													0.4																					10092	10/09/2018 18:03	4.5
2018	8886				2018-08-30	10:20:00	MN		NEG	NEG	NEG	N													0																					8886	30/08/2018 15:04	4.8
2018	8888				2018-08-30	11:50:00	MN		NEG	NEG	NEG	N													0																					8888	30/08/2018 13:14	10.1
2018	8892				2018-08-30	10:30:00	MN		NEG	NEG	NEG	N													0																					8892	30/08/2018 14:33	2.5
2018	7424				2018-08-16	12:35:00	MN		NEG	NEG	NEG	N													0																					7424	16/08/2018 15:22	5.4
2018	8902				2018-08-30	11:22:00	MN		NEG	NEG	POS	D													0
2018	7806				2018-08-20	11:45:00	MN		NEG	NEG	NEG	N													0																					7806	20/08/2018 13:10	11.1
2018	8925				2018-08-30	11:40:00	MN		NEG	NEG	POS	D													0																					8925	30/08/2018 15:17	5.2
2018	8926				2018-08-30	12:30:00	MN		NEG	NEG	NEG	N													0																					8926	30/08/2018 15:27	5.1
2018	8929				2018-08-30	14:08:00	MN		NEG	NEG	NEG	N													0																					8929	30/08/2018 17:37	5.5
2018	8930				2018-08-30	14:11:00	MN		NEG	NEG	NEG	N													0																					8930	30/08/2018 15:10	7.2
2018	8931				2018-08-30	08:35:00	MN		NEG	NEG	NEG	N													0																					8931	30/08/2018 15:22	4.1
2018	8938				2018-08-30	14:05:00	MN		NEG	NEG	NEG	N													0																					8938	30/08/2018 15:32	7.9
2018	8948				2018-08-30	14:30:00	MN		NEG	NEG	POS	D													0																					8948	30/08/2018 17:45	2.8
2018	8951				2018-08-30	18:50:00	MN		NEG	NEG	POS	D													0																					8951	30/08/2018 19:06	4.2
2018	Z28				2018-08-30	10:00:00	MN		NEG	NEG	NEG	N													0																					Z28	30/08/2018 16:52	5.1
2018	DH33				2018-08-30	14:05:00	MN		NEG	NEG	POS	D													0																					DH33	30/08/2018 15:50	2.6
2019	16349-1				2019-08-02	09:00:00	MP	PV	POS	NEG	NEG	PV	34	117	100	170	585	755	0.328976	36	50	180	250	430	0.0164488	5	38	0.0909091	0	N		1	1	1.15427	0.0746948	-0.0330887	-1.31571	1.93156	-0.234633	0.0476146	-0.0877496	-1.03233	1.21816	0.90748	0.928167	'16349-1	02/08/2019 12:10	0.5
2018	8960				2018-08-31	08:10:00	MN		NEG	NEG	NEG	N													0																					8960	31/08/2018 10:21	5.8
2018	8963				2018-08-31	08:40:00	MP	PV+PF	POS	POS	NEG	PV+PF													0.1				NIL	NIL																8963	31/08/2018 10:27	4.8
2018	8969				2018-08-31	09:20:00	MN		NEG	NEG	NEG	N													0																					8969	31/08/2018 10:34	4.9
2018	8972				2018-08-31	09:52:00	MN		NEG	NEG	NEG	N													0																					8972	31/08/2018 10:39	6.8
2018	8975				2018-08-31	10:16:00	MN		NEG	NEG	NEG	N													0																					8975	31/08/2018 10:48	5.3
2018	8977				2018-08-31	10:52:00	MN		NEG	NEG	NEG	N													0																					8977	31/08/2018 12:50	6.1
2018	8978				2018-08-31	11:02:00	MN		NEG	NEG	POS	D													0																					8978	31/08/2018 12:24	3.3	$
2018	8985			DM TBIL 2.01 mg/dL Alkaline Phosphatase increased	2018-08-31	09:25:00	MN		NEG	NEG	NEG	N													0																					8985	31/08/2018 12:45	4
2018	8989				2018-08-31	11:10:00	MN		NEG	NEG	NEG	N													0																					8989	31/08/2018 13:18	5
2018	8992				2018-08-31	10:20:00	MN		NEG	NEG	NEG	N													0																					8992	31/08/2018 12:55	15
2018	8998				2018-08-31	08:10:00	MN		NEG	NEG	POS	D													0																					8998	31/08/2018 12:33	6.5
2019	17195-1				2019-08-08	08:30:00	MP	PV	POS	NEG	NEG	PV	18	2	100	576	64	640	0.27409	27	4	864	128	992	0.0137045	13	107	0.177042		N		1	1	0.285167	0.0469634	0.0186487	-0.526077	0.855426	-0.130089	0.0294657	0.0497537	-0.410659	1.02388	0.896156	0.991757	'17195-1	08/08/2019 14:15	3.2
2018	9002				2018-08-31	11:32:00	MN		NEG	NEG	NEG	N													0																					9002	31/08/2018 12:39	9.3
2018	9003				2018-08-31	11:35:00	MN		NEG	NEG	NEG	N													0																					9003	31/08/2018 13:06	6.6
2019	18494				2019-08-16	19:00:00	MP	PV	POS	NEG	NEG	PV	6	0	100	240	0	240		4	0	160	0	160	0.00429338	9	67	0.110333		N		1	1	0.815672	-0.0165155	0.0214837	-1.1229	1.16668	-0.0991134	-0.0120783	0.0572883	-0.880523	0.945329	0.870236	0.995241	'18494-1	16/08/2019 20:02	4
2018	9012				2018-08-31	13:15:00	MN		NEG	NEG	NEG	N													0																					9012	31/08/2018 13:46	5.3
2018	9019				2018-08-31	11:24:00	MN		NEG	NEG	NEG	N													0																					9019	31/08/2018 14:32	6
2018	9024				2018-08-31	12:40:00	MN		NEG	NEG	NEG	N													0				NIL	Y																9024	31/08/2018 14:41	5.8
2018	9025				2018-08-31	13:10:00	MN		NEG	NEG	NEG	N													0																					9025	31/08/2018 14:46	6.9
2018	9040				2018-08-31	08:45:00	MN		NEG	NEG	NEG	N													0																					9040	31/08/2018 14:37	7.1
2018	9049				2018-08-31	15:35:00	MN		NEG	NEG	NEG	N													0																					9049	31/08/2018 16:06	5
2018	9050				2018-08-31	12:05:00	MN		NEG	NEG	NEG	N													0																					9050	31/08/2018 17:23	6.9
2018	9057				2018-08-31	19:07:00	MN		NEG	NEG	NEG	N													0																					9057	31/08/2018 19:51	8.2
2018	9058				2018-08-31	19:10:00	MN		NEG	NEG	NEG	N													0																					9058	31/08/2018 19:39	5.3
2018	9060				2018-08-31	19:33:00	MN		NEG	NEG	NEG	N													0																					9060	31/08/2018 19:58	7.3
2018	9062				2018-08-31	20:07:00	MN		NEG	NEG	POS	D													0																					9062	31/08/2018 20:16	2.6
2018	9079			DM	2018-09-01	09:10:00	MN		NEG	NEG	NEG	N													0																					9079	01/09/2018 10:32	7.6
2018	9082				2018-09-01	09:25:00	MN		NEG	NEG	NEG	N													0																					9082	01/09/2018 09:58	6.2
2018	9083				2018-09-01	09:30:00	MN		NEG	NEG	NEG	N													0																					9083	01/09/2018 10:23	5.8
2018	9088				2018-09-01	08:30:00	MN		NEG	NEG	NEG	N													0																					9088	01/09/2018 11:19	7.1
2018	9089				2018-09-01	08:40:00	MN		NEG	NEG	NEG	N													0																					9089	01/09/2018 10:50	8.4
2018	9090				2018-09-01	09:00:00	MN		NEG	NEG	POS	D													0																					9090	01/09/2018 11:08	4.1
2019	18677				2019-08-17	13:00:00	MP	PV	POS	NEG	NEG	PV	0	42	100	0	2814	2814		3	16	201	1072	1273	0.0484337	18	177	0.28988		N		1	1	0.353024	0.19914	-0.0163956	-0.406714	0.416712	0.00542999	0.129058	-0.0433842	-0.316686	0.621932	0.958295	0.948685	'18677-1	17/08/2019 20:13	6.7
2018	9096				2018-09-01	10:21:00	MN		NEG	NEG	NEG	N													0																					9096	01/09/2018 12:13	7.2
2018	9097				2018-09-01	10:23:00	MN		NEG	NEG	NEG	N													0																					9097	01/09/2018 11:52	8.2
2018	8897				2018-08-30	12:05:00	MN		NEG	NEG	NEG	N													0																					8897	30/08/2018 13:19	6.1
2018	9115			Dengue IgM Negative	2018-09-01	11:10:00	MN		NEG	NEG	NEG	N													0																					9115	01/09/2018 12:19	4.2
2018	8617				2018-08-28	09:10:00	MP	PV	POS	NEG	NEG	PV													0.7				NIL	NIL																8617	28/08/2018 11:50	5.4
2018	9127				2018-09-01	10:35:00	MN		NEG	NEG	NEG	N													0																					9127	01/09/2018 12:34	6.9
2018	9133				2018-09-01	11:41:00	MN		NEG	NEG	NEG	N													0																					9133	01/09/2018 12:25	16.5
2018	9134				2018-09-01	12:00:00	MN		NEG	NEG	NEG	N													0																					9134	01/09/2018 13:06	8.1
2018	9136				2018-09-01	12:44:00	MN		NEG	NEG	NEG	N													0																					9136	01/09/2018 13:26	6.9
2018	9139				2018-09-01	13:20:00	MN		NEG	NEG	NEG	N													0																					9139	01/09/2018 14:38	5.1
2018	9140			Dengue IgM POSITIVE	2018-09-01	10:15:00	MN		NEG	NEG	NEG	N													0																					9140	01/09/2018 14:33	6.3
2018	9141				2018-09-01	11:54:00	MN		NEG	NEG	NEG	N													0																					9141	01/09/2018 14:28	7
2018	9142				2018-09-01	12:45:00	MN		NEG	NEG	NEG	N													0																					9142	01/09/2018 14:53	5.8
2018	9148				2018-09-01	13:30:00	MN		NEG	NEG	NEG	N													0																					9148	01/09/2018 15:00	3.4
2018	9158				2018-09-01	13:50:00	MN		NEG	NEG	NEG	N													0																					9158	01/09/2018 14:48	5.6
2018	9175				2018-09-01	11:30:00	MN		NEG	NEG	NEG	N													0																					9175	01/09/2018 14:43	7.7
2018	9181				2018-09-01	09:30:00	MN		NEG	NEG	NEG	N													0																					9181	01/09/2018 15:05	3.6
2018	9184				2018-09-01	14:50:00	MN		NEG	NEG		N													0																					9184	01/09/2018 15:11	4.3
2018	9185				2018-09-01	14:55:00	MN		NEG	NEG	POS	D													0																					9185	01/09/2018 15:17	8.1
2018	9187			DENGUE IgM NEGATIVE	2018-09-01	15:38:00	MN		NEG	NEG	NEG	N													0																					9187	01/09/2018 15:51	4.3
2018	9193				2018-09-01	16:34:00	MN		NEG	NEG	NEG	N													0																					9193	01/09/2018 16:57	5.3
2018	9197				2018-09-01	14:45:00	MN		NEG	NEG	NEG	N													0																					9197	01/09/2018 19:11	5.8
2018	9198				2018-09-01	14:50:00	MN		NEG	NEG	NEG	N													0																					9198	01/09/2018 19:01	7.7
2018	9208				2018-09-04	08:35:00	MN		NEG	NEG	NEG	N													0																					9208	04/09/2018 11:23	4.3
2018	9209				2018-09-04	08:40:00	MN		NEG	NEG	POS	D													0																					9209	04/09/2018 11:43	2.5
2018	9218				2018-09-04	09:05:00	MN		NEG	NEG	NEG	N													0																					9218	04/09/2018 11:18	5.6
2018	9223				2018-09-04	09:26:00	MN		NEG	NEG	NEG	N													0																					9223	04/09/2018 11:38	6.4
2018	9225				2018-09-04	08:30:00	MN		NEG	NEG	NEG	N													0																					9225	04/09/2018 11:11	14.6
2018	9226			SGOT 111.5 SGPT 124.3	2018-09-04	09:58:00	MN		NEG	NEG	NEG	N													0																					9226	04/09/2018 10:55	5.6
2018	9237				2018-09-04	09:00:00	MN		NEG	NEG	POS	D													0																					9237	04/09/2018 11:54	8.6
2018	9238				2018-09-04	09:10:00	MN		NEG	NEG	NEG	N													0																					9238	04/09/2018 11:48	5.3
2018	9239				2018-09-04	09:00:00	MN		NEG	NEG	NEG	N													0																					9239	04/09/2018 12:24	9.3
2018	9242				2018-09-04	09:30:00	MN		NEG	NEG	NEG	N													0																					9242	04/09/2018 11:59	5
2019	15918-1				2019-07-30	20:05:00	MP	PV	POS	NEG	NEG	PV	92	8	100	4968	432	5400	2.59615	28	10	1512	540	2052	0.129808	9	88	0.144614	0	N		1	1	0.653112	0.186662	0.00158458	-0.737259	0.421827	-0.0449057	0.120892	0.00440207	-0.576918	0.372432	0.953199	0.970784	'15918-1	30/07/2019 20:15	5.4
2018	9252				2018-09-04	11:09:00	MN		NEG	NEG	POS	D													0																					9252	04/09/2018 12:33	4.9
2018	9258				2018-09-04	10:00:00	MN		NEG	NEG	NEG	N													0																					9258	04/09/2018 12:18	13.6
2018	9283				2018-09-04	10:00:00	MN		NEG	NEG	POS	D													0																					9283	04/09/2018 12:29	1.7
2018	9295				2018-09-04	12:00:00	MN		NEG	NEG	NEG	N													0																					9295	04/09/2018 13:33	7.9
2018	9296				2018-09-04	12:15:00	MN		NEG	NEG	NEG	N													0																					9296	04/09/2018 13:24	6.5
2018	9302				2018-09-04	12:00:00	MN		NEG	NEG	POS	D													0																					9302	04/09/2018 13:43	3.4
2018	9304				2018-09-04	11:25:00	MN		NEG	NEG	NEG	N													0																					9304	04/09/2018 14:00	7.2
2018	9349				2018-09-04	14:54:00	MP	PF	NEG	POS	NEG	PF													0.15				NIL	NIL																9349	04/09/2018 15:23	4
2019	20345				2019-08-29	09:05:00	MP	PV	POS	NEG	NEG	PV				#DIV/0!	#DIV/0!	#DIV/0!				0	0	0	#DIV/0!	15	142	0.233036		N	OCC MACROPLT	1	1	0.637349	0.279182	-0.046224	-0.581168	0.727744	-0.0758816	0.181442	-0.122659	-0.454031	0.582649	0.990978	0.912023	'20345-1	29/08/2019 13:29	4.6
2018	9353				2018-09-04	14:40:00	MP	PV	POS	NEG	NEG	PV													1				NIL	NIL																9353	04/09/2018 16:53	3.7
2018	9358				2018-09-04	16:21:00	MN		NEG	NEG	NEG	N													0				NIL	NIL																9358	04/09/2018 16:58	8.2
2018	9368				2018-09-04	18:41:00	MN		NEG	NEG	NEG	N													0																					9368	04/09/2018 20:04	6.3
2018	9376				2018-09-04	19:38:00	MN		NEG	NEG	NEG	N													0																					9376	04/09/2018 20:11	11.7
2018	9379				2018-09-04	20:13:00	MN		NEG	NEG	NEG	N													0																					9379	04/09/2018 20:32	8.4
2018	9380				2018-09-05	08:13:00	MN		NEG	NEG	NEG	N													0																					9380	05/09/2018 14:08	5.8
2018	9381			Joint Pains Chikungunya Negative	2018-09-05	08:18:00	MN		NEG	NEG	NEG	N													0																					9381	05/09/2018 15:28	3.9
2018	9384				2018-09-05	08:25:00	MN		NEG	NEG	NEG	N													0																					9384	05/09/2018 13:40	6
2018	9387			Dengue IgM Positive	2018-09-05	08:35:00	MN		NEG	NEG	NEG	N													0																					9387	05/09/2018 16:52	8.2
2018	9395				2018-09-05	09:27:00	MN		NEG	NEG	NEG	N													0																					9395	05/09/2018 13:34	10.5
2018	9403				2018-09-05	09:50:00	MN		NEG	NEG	NEG	N													0																					9403	05/09/2018 16:10	3.7
2018	9404				2018-09-05	10:54:00	MN		NEG	NEG	NEG	N													0																					9404	05/09/2018 16:41	6
2018	9408				2018-09-05	11:09:00	MN		NEG	NEG	NEG	N													0																					9408	05/09/2018 16:06	3.9
2018	9410				2018-09-05	08:17:00	MN		NEG	NEG	POS	D													0																					9410	05/09/2018 17:59	2.4
2018	9415				2018-09-05	08:35:00	MN		NEG	NEG	NEG	N													0																					9415	05/09/2018 18:08	5.4
2018	9422				2018-09-05	09:00:00	MN		NEG	NEG	NEG	N													0																					9422	05/09/2018 17:12	5.9
2018	9424				2018-09-05	08:30:00	MN		NEG	NEG	NEG	N													0																					9424	05/09/2018 17:18	10.6
2018	9431				2018-09-05	09:35:00	MN		NEG	NEG	NEG	N													0																					9431	05/09/2018 18:04	6.8
2018	9433				2018-09-05	09:40:00	MN		NEG	NEG	NEG	N													0																					9433	05/09/2018 18:12	6.7
2018	9438				2018-09-05	09:45:00	MN		NEG	NEG	NEG	N													0																					9438	05/09/2018 18:32	9.4
2018	9783				2018-09-07	17:00:00	MP	PV	POS	NEG	NEG	PV													0.2																					9783	07/09/2018 17:42	6.6
2018	9446				2018-09-05	07:30:00	MN		NEG	NEG	NEG	N													0																					9446	05/09/2018 17:06	8.9
2018	9451				2018-09-05	10:50:00	MN		NEG	NEG	NEG	N													0																					9451	05/09/2018 18:18	4.8
2018	9454				2018-09-05	11:00:00	MN		NEG	NEG	NEG	N													0																					9454	05/09/2018 18:27	9.4
2018	9457				2018-09-05	12:00:00	MN		NEG	NEG	NEG	N													0																					9457	05/09/2018 16:47	5.9
2018	9461				2018-09-05	13:25:00	MN		NEG	NEG	NEG	N													0																					9461	05/09/2018 17:54	6.3
2018	9486				2018-09-05	11:20:00	MN		NEG	NEG	NEG	N													0																					9486	05/09/2018 16:26	5.1
2018	9102				2018-09-01	08:40:00	MN		NEG	NEG	NEG	N													0																					9102	01/09/2018 11:58	6.2
2018	9500				2018-09-05	10:45:00	MN		NEG	NEG	NEG	N													0																					9500	05/09/2018 16:15	7.3
2018	9501				2018-09-05	11:00:00	MN		NEG	NEG	POS	D													0																					9501	05/09/2018 16:56	4.1
2018	Z31				2018-09-05	10:00:00	MN		NEG	NEG	NEG	N													0					?																Z31	05/09/2018 17:01	11.1	$
2018	9507				2018-09-05	16:00:00	MN		NEG	NEG	POS	D													0																					9507	05/09/2018 17:49	8.8
2019	20343				2019-08-29	09:00:00	MP	PV	POS	NEG	NEG	PV				#DIV/0!	#DIV/0!	#DIV/0!				0	0	0	#DIV/0!	16	123	0.20179		N	MACROPLT+	1	1	0.873146	0.00689904	0.0241515	-1.15962	1.03728	-0.0836255	0.0032454	0.0643786	-0.909438	0.794273	0.879797	0.99852	'20343-1	29/08/2019 13:17	4.4
2018	9509				2018-09-05	17:30:00	MN		NEG	NEG	NEG	N													0																					9509	05/09/2018 19:58	9.1
2018	9488				2018-09-05	11:45:00	MN		NEG	NEG	NEG	N													0																					9488	05/09/2018 16:36	5.4
2018	9516				2018-09-06	08:13:00	MN		NEG	NEG	NEG	N													0																					9516	06/09/2018 10:24	6.8
2018	9512				2018-09-05	18:35:00	MN		NEG	NEG	NEG	N													0																					9512	05/09/2018 19:53	6.5
2018	9522				2018-09-06	08:23:00	MN		NEG	NEG	NEG	N													0
2018	DH18				2018-08-14	13:00:00	MP	PV	POS	NEG	NEG	PV													0.15				NIL	NIL																DH18	14/08/2018 17:29	8.7
2018	9527				2018-09-06	08:37:00	MN		NEG	NEG	NEG	N													0																					9527	06/09/2018 10:37	4.4
2018	9539				2018-09-06	08:45:00	MN		NEG	NEG	NEG	N													0																					9539	06/09/2018 10:46	4.7
2018	9540				2018-09-06	09:00:00	MN		NEG	NEG	NEG	N													0																					9540	06/09/2018 10:51	7.7
2018	9542				2018-09-06	09:40:00	MN		NEG	NEG	NEG	N													0																					9542	06/09/2018 11:02	3.8
2018	9544				2018-09-06	10:22:00	MN		NEG	NEG	NEG	N													0																					9544	06/09/2018 11:16	4.2
2018	9555				2018-09-06	09:30:00	MN		NEG	NEG	NEG	N													0																					9555	06/09/2018 13:30	4.9
2018	9557				2018-09-06	09:55:00	MN		NEG	NEG	NEG	N													0																					9557	06/09/2018 13:20	5.2
2018	215				2018-09-26	16:15:00	MP	PV	POS	NEG	NEG	PV													1.05																					215	26/09/2018 19:48	6.7
2018	9565				2018-09-06	10:20:00	MN		NEG	NEG	POS	D													0																					9565	06/09/2018 12:55	2.3
2018	9573				2018-09-06	08:30:00	MN		NEG	NEG	NEG	N													0																					9573	06/09/2018 12:08	4.8
2019	19839				2019-08-26	11:40:00	MP	PV	POS	NEG	NEG	PV	22	25	100	1562	1775	3337		44	20	3124	1420	4544	0.0794524	24	185	0.3014		N		1	1	1.07125	-0.0272379	0.0214601	-1.38917	1.59363	0.0209179	-0.0190956	0.0572254	-1.09016	1.28963	0.865858	0.995212	'19839-1	26/08/2019 15:51	7.1
2018	9575				2018-09-06	09:20:00	MN		NEG	NEG	POS	D													0																					9575	06/09/2018 12:02	2.4
2018	9576				2018-09-06	09:30:00	MN		NEG	NEG	POS	D													0																					9576	06/09/2018 12:31	3.8
2018	9581				2018-09-06	11:45:00	MN		NEG	NEG	POS	D													0																					9581	06/09/2018 13:10	5.6
2018	9582				2018-09-06	11:48:00	MN		NEG	NEG	NEG	N													0																					9582	06/09/2018 13:55	4.4
2018	9583			TUBERCULIN TEST +VE	2018-09-06	11:53:00	MN		NEG	NEG	NEG	N													0																					9583	06/09/2018 14:02	7
2018	9586				2018-09-06	08:15:00	MN		NEG	NEG	NEG	N													0																					9586	06/09/2018 13:36	8.2
2018	9598				2018-09-06	12:47:00	MN		NEG	NEG	NEG	N													0																					9598	06/09/2018 14:07	7.6
2018	9599				2018-09-06	12:50:00	MN		NEG	NEG	NEG	N													0																					9599	06/09/2018 13:25	7.2
2018	9619				2018-09-06	11:30:00	MN		NEG	NEG	NEG	N													0																					9619	06/09/2018 14:32	13.5
2018	9620				2018-09-06	11:35:00	MN		NEG	NEG	NEG	N													0																					9620	06/09/2018 14:27	3.5
2018	9622				2018-09-06	12:10:00	MN		NEG	NEG	POS	D													0																					9622	06/09/2018 14:45	3.5
2018	DH35				2018-09-06	08:45:00	MP	PF	NEG	POS	NEG	PF													0.05																					DH35	06/09/2018 11:26	3.6
2018	9626				2018-09-06	15:05:00	MN		NEG	NEG	NEG	N													0																					9626	06/09/2018 15:21	5.2
2018	9628				2018-09-06	11:35:00	MN		NEG	NEG	NEG	N													0																					9628	06/09/2018 16:04	5.9
2018	DH36				2018-09-06	12:50:00	MN		NEG	NEG	POS	D													0																					DH36	06/09/2018 16:53	8.3
2018	9633				2018-09-06	16:46:00	MN		NEG	NEG	POS	D													0																					9633	06/09/2018 17:31	3.4
2018	9636				2018-09-06	18:43:00	MN		NEG	NEG	NEG	N													0																					9636	06/09/2018 19:36	6.6
2018	9637				2018-09-06	18:56:00	MN		NEG	NEG	NEG	N													0																					9637	06/09/2018 19:41	6.1
2018	9640				2018-09-06	17:00:00	MN		NEG	NEG	NEG	N													0																					9640	06/09/2018 19:45	5.2
2019	19980				2019-08-27	09:30:00	MP	PV	POS	NEG	NEG	PV	52	78	100	3328	4992	8320		34	76	2176	4864	7040	0.184071	21	201	0.328163		N		1	1	1.25473	0.295985	-0.0683467	-1.15962	1.7829	-0.00618595	0.192439	-0.181455	-0.909438	1.1823	0.997839	0.884832	'19980-1	27/08/2019 12:07	6.4
2018	9643				2018-09-07	08:10:00	MN		NEG	NEG	POS	D													0																					9643	07/09/2018 10:14	4.1
2018	9647				2018-09-07	08:30:00	MN		NEG	NEG	NEG	N													0																					9647	07/09/2018 10:01	6
2018	9650				2018-09-07	08:40:00	MN		NEG	NEG	NEG	N													0																					9650	07/09/2018 10:10	6.5
2018	9657				2018-09-07	09:58:00	MP	PF	NEG	POS	NEG	PF													1.35																					9657	07/09/2018 10:22	7.1
2018	9665				2018-09-07	09:15:00	MP	PF	NEG	POS	NEG	PF													1.3																					9665	07/09/2018 10:47	4.4
2018	DH20				2018-08-16	13:30:00	MP	PV	POS	NEG	NEG	PV													0.8				NIL	NIL																DH20	16/08/2018 16:21	6.7
2018	9676				2018-09-07	08:50:00	MN		NEG	NEG	NEG	N													0																					9676	07/09/2018 12:07	8.1
2018	9698				2018-09-07	10:20:00	MN		NEG	NEG	NEG	N													0																					9698	07/09/2018 11:31	5
2018	9699				2018-09-07	09:15:00	MN		NEG	NEG	POS	D													0																					9699	07/09/2018 12:19	4.7
2018	9705				2018-09-07	07:30:00	MN		NEG	NEG	NEG	N													0																					9705	07/09/2018 12:14	9.2
2018	9716				2018-09-07	11:50:00	MN		NEG	NEG	NEG	N													0																					9716	07/09/2018 12:40	4.9
2018	9717				2018-09-07	11:58:00	MN		NEG	NEG	NEG	N													0																					9717	07/09/2018 12:35	14.4
2018	9719				2018-09-07	11:56:00	MN					N													0																					9719	07/09/2018 13:33	6.8
2018	9720				2018-09-07	11:58:00	MN					N													0																					9720	07/09/2018 15:09	6.4
2018	9721				2018-09-07	12:00:00	MN					N													0																					9721	07/09/2018 13:24	5.1
2018	9722				2018-09-07	12:02:00	MN					N													0																					9722	07/09/2018 15:51	10
2018	9724				2018-09-07	12:04:00	MN					N													0																					9724	07/09/2018 13:37	5.6
2018	9725				2018-09-07	12:12:00	MN					N													0																					9725	07/09/2018 13:28	6.2
2018	9726				2018-09-07	12:08:00	MN					N													0																					9726	07/09/2018 13:20	6.3
2018	9727				2018-09-07	12:10:00	MN					N													0																					9727	07/09/2018 13:41	7.4
2018	9728				2018-09-07	12:14:00	MN					N													0																					9728	07/09/2018 15:43	8.1
2018	9729				2018-09-07	12:15:00	MN					N													0																					9729	07/09/2018 14:20	5.2
2018	9730				2018-09-07	12:17:00	MN					N													0																					9730	07/09/2018 14:24	5
2018	9731				2018-09-07	12:25:00	MN		NEG	NEG	NEG	N													0																					9731	07/09/2018 12:59	6.2
2018	9732				2018-09-07	12:26:00	MN					N													0																					9732	07/09/2018 14:48	7.4
2018	9733				2018-09-07	12:27:00	MN					N													0																					9733	07/09/2018 14:53	3.2
2018	9734				2018-09-07	12:30:00	MN					N													0																					9734	07/09/2018 15:38	6.3
2018	9735				2018-09-07	12:50:00	MN					N													0																					9735	07/09/2018 15:04	6.7
2018	9761				2018-09-07	11:00:00	MN		NEG	NEG	NEG	N													0																					9761	07/09/2018 14:39	3.3
2018	9764				2018-09-07	11:50:00	MN		NEG	NEG	NEG	N													0																					9764	07/09/2018 14:43	6.1
2018	9773				2018-09-07	13:55:00	MN		NEG	NEG	NEG	N													0																					9773	07/09/2018 15:15	13.7
2018	9774				2018-09-07	14:05:00	MN		NEG	NEG	NEG	N													0																					9774	07/09/2018 15:30	10.2
2018	9775				2018-09-07	10:30:00	MN		NEG	NEG	NEG	N													0																					9775	07/09/2018 15:34	9.1
2018	Z32			DENGUE NS1 & IgM NEGATIVE	2018-09-07	11:00:00	MN		NEG	NEG	NEG	N													0																					Z32	07/09/2018 14:34	4.4
2018	Z33				2018-09-07	12:00:00	MN		NEG	NEG	NEG	N													0																					Z33	07/09/2018 14:30	3.1
2018	7683				2018-08-18	12:00:00	MP	PV	POS	NEG	NEG	PV													0.2				NIL	NIL																7683	18/08/2018 12:58	5.2
2018	9778				2018-09-07	15:55:00	MN		NEG	NEG	NEG	N													0																					9778	07/09/2018 16:18	6.8
2018	9780				2018-09-07	14:00:00	MN		NEG	NEG	NEG	N													0																					9780	07/09/2018 16:48	6.5
2018	9782				2018-09-07	16:15:00	MN		NEG	NEG	POS	D													0																					9782	07/09/2018 16:53	5.2
2018	7999				2018-08-21	19:25:00	MP	PV	POS	NEG	NEG	PV													0.025				NIL	NIL																7999	21/08/2018 19:47	5.7
2018	8125				2018-08-22	18:24:00	MP	PV	POS	NEG	NEG	PV													0.25				NIL	NIL																8125	22/08/2018 19:14	10.1
2018	9785				2018-09-07	15:30:00	MN		NEG	NEG	NEG	N													0																					9785	07/09/2018 20:26	4.2
2018	9786				2018-09-07	17:00:00	MN		NEG	NEG	NEG	N													0																					9786	07/09/2018 20:13	5.9
2018	9791				2018-09-07	19:15:00	MN		NEG	NEG	NEG	N													0																					9791	07/09/2018 20:30	8.3
2018	9793				2018-09-07	19:30:00	MN		NEG	NEG	NEG	N													0																					9793	07/09/2018 20:09	5
2018	9818				2018-09-08	09:11:00	MN		NEG	NEG	NEG	N													0																					9818	08/09/2018 10:00	7.5
2018	9822				2018-09-08	08:25:00	MN		NEG	NEG	NEG	N													0				NIL	NIL																9822	08/09/2018 12:14	8.4
2018	9827				2018-09-08	07:30:00	MN					N													0																					9827	08/09/2018 09:41	4.7
2018	9828				2018-09-08	09:29:00	MN		NEG	NEG	NEG	N													0																					9828	08/09/2018 10:24	7.1
2018	9832				2018-09-08	09:50:00	MN		NEG	NEG	NEG	N													0																					9832	08/09/2018 10:34	5
2018	9846				2018-09-08	09:05:00	MN		NEG	NEG	POS	D													0																					9846	08/09/2018 12:00	3.7
2018	9848				2018-09-08	08:30:00	MN					N													0																					9848	08/09/2018 11:24	7.2
2018	9857				2018-09-08	09:00:00	MN		NEG	NEG	NEG	N													0																					9857	08/09/2018 11:31	7.8
2018	9868				2018-09-08	10:15:00	MN		NEG	NEG	NEG	N													0																					9868	08/09/2018 12:05	7.2
2018	DH23				2018-08-23	11:37:00	MP	PV	POS	NEG	NEG	PV													0.9				NIL	NIL																DH23	23/08/2018 14:59	7.8
2018	9876				2018-09-08	09:10:00	MN					N													0																					9876	08/09/2018 12:19	5.6
2018	9879				2018-09-08	12:18:00	MN		NEG	NEG	NEG	N													0																					9879	08/09/2018 12:59	5.5
2018	9881			DENGUE IgM POSITIVE	2018-09-08	12:45:00	MN		NEG	NEG	NEG	N													0																					9881	08/09/2018 13:11	3.6
2018	9913				2018-09-08	13:40:00	MN		NEG	NEG	NEG	N													0																					9913	08/09/2018 14:23	4.5
2018	9924				2018-09-08	11:45:00	MN		NEG	NEG	POS	D													0																					9924	08/09/2018 15:13	2.3
2018	9928				2018-09-08	09:00:00	MN		NEG	NEG	NEG	N													0																					9928	08/09/2018 15:24	12.1
2018	9931				2018-09-08	12:50:00	MN		NEG	NEG	NEG	N													0																					9931	08/09/2018 14:28	6.5
2018	9937				2018-09-08	14:10:00	MN		NEG	NEG	NEG	N													0																					9937	08/09/2018 15:20	5.9
2018	Z34				2018-09-08	11:30:00	MN		NEG	NEG	NEG	N													0				NIL	Y																Z34	08/09/2018 14:46	7.8
2018	DH38				2018-09-08	10:30:00	MN					N													0																					DH38	08/09/2018 17:06	7.1
2018	9939				2018-09-08	12:55:00	MN		NEG	NEG	POS	D													0																					9939	08/09/2018 16:04	4.7
2018	10377				2018-09-14	12:35:00	MN		NEG	NEG	NEG	N													0																					10377	15/09/2018 12:28	4.6
2018	9946				2018-09-08	17:22:00	MN		NEG	NEG	NEG	N													0																					9946	08/09/2018 19:28	20
2018	9948				2018-09-08	18:55:00	MN		NEG	NEG	NEG	N													0																					9948	08/09/2018 19:37	19.3
2018	9955				2018-09-08	19:50:00	MN		NEG	NEG	NEG	N													0																					9955	08/09/2018 20:19	7.9
2018	9974				2018-09-10	08:59:00	MN		NEG	NEG	NEG	N													0																					9974	10/09/2018 10:04	7.3
2018	9983				2018-09-10	09:52:00	MP	PF	NEG	POS	NEG	PF													0.2																					9983	10/09/2018 10:21	4.9
2018	9985				2018-09-10	09:59:00	MN		NEG	NEG	POS	D													0																					9985	10/09/2018 10:26	5.5
2018	9990				2018-09-10	10:16:00	MN					N													0																					9990	10/09/2018 12:26	8.3
2018	9994				2018-09-10	08:15:00	MN		NEG	NEG	NEG	N													0																					9994	10/09/2018 12:47	4.5
2018	10006				2018-09-10	09:30:00	MN		NEG	NEG	NEG	N													0																					10006	10/09/2018 12:55	8.5
2018	10008				2018-09-10	08:45:00	MN		NEG	NEG	NEG	N													0																					10008	10/09/2018 13:00	3.7
2018	10016				2018-09-10	11:15:00	MN		NEG	NEG	NEG	N													0																					10016	10/09/2018 12:42	9.7
2018	10025				2018-09-10	11:00:00	MP	PF	NEG	POS	NEG	PF													0.01				NIL	NIL																10025	10/09/2018 13:21	5.6
2018	10029				2018-09-10	08:37:00	MN		NEG	NEG	NEG	N													0																					10029	10/09/2018 13:27	5.9
2018	10030				2018-09-10	10:43:00	MN		NEG	NEG	NEG	N													0																					10030	10/09/2018 13:40	7.1
2018	10033				2018-09-10	12:33:00	MN		NEG	NEG	POS	D													0																					10033	10/09/2018 13:05	3.8
2018	10034				2018-09-10	12:45:00	MN		NEG	NEG	POS	D													0																					10034	10/09/2018 13:32	2.8
2018	10040				2018-09-10	11:45:00	MN		NEG	NEG	NEG	N													0																					10040	10/09/2018 15:34	7.1
2018	10041				2018-09-10	11:50:00	MN		NEG	NEG	NEG	N													0																					10041	10/09/2018 15:17	4
2018	10044				2018-09-10	12:10:00	MN		NEG	NEG	POS	D													0				NIL																	10044	10/09/2018 15:25	3.8
2018	10045				2018-09-10	12:15:00	MN		NEG	NEG	NEG	N													0																					10045	10/09/2018 15:21	5.2
2018	10080				2018-09-10	13:00:00	MN		NEG	NEG	NEG	N													0																					10080	10/09/2018 15:07	4.7
2018	10082				2018-09-10	12:55:00	MN		NEG	NEG	NEG	N													0																					10082	10/09/2018 15:30	4.8
2018	10085				2018-09-10	13:15:00	MN		NEG	NEG	NEG	N													0																					10085	10/09/2018 15:38	6.2
2018	10086				2018-09-10	13:51:00	MN					N													0																					10086	10/09/2018 14:57	7.6
2018	10087				2018-09-10	13:59:00	MN					N													0																					10087	10/09/2018 15:02	6.2
2018	10529				2018-09-15	13:36:00	MP	PV	POS	NEG	NEG	PV													0.7				NIL	NIL																10529	15/09/2018 16:12	5.7
2019	20454				2019-08-29	19:15:00	MP	PV	POS	NEG	NEG	PV				#DIV/0!	#DIV/0!	#DIV/0!				0	0	0	#DIV/0!	11	111	0.182912		N	N	1	-1	0.0889716	0.224335	-0.0117848	-0.122077	-0.002059	0.0286619	0.145547	-0.03113	-0.0925961	0.446248	0.968582	0.954352	'20454-1	29/08/2019 19:59	7.3
2018	10084				2018-09-10	13:12:00	MN					N													0					Y																10084	10/09/2018 17:33	8.3
2018	6083				2018-08-02	11:20:00	MP	PV	POS	NEG	NEG	PV													1.4																					6083	02/08/2018 14:53	5.5	$
2018	10096				2018-09-10	19:03:00	MN		NEG	NEG	POS	D													0																					10096	10/09/2018 20:17	5.9
2018	10098				2018-09-10	19:21:00	MP	PF	NEG	POS	NEG	PF													0.75																					10098	10/09/2018 20:06	2.9
2018	10100				2018-09-11	08:20:00	MN		NEG	NEG	NEG	N													0																					10100	11/09/2018 09:40	6
2018	10103				2018-09-11	08:30:00	MN		NEG	NEG	NEG	N													0																					10103	11/09/2018 09:35	9.9
2018	10108				2018-09-11	09:17:00	MN		NEG	NEG	NEG	N													0																					10108	11/09/2018 09:44	7
2018	10112				2018-09-11	10:10:00	MN		NEG	NEG	NEG	N													0																					10112	11/09/2018 10:32	5.4
2018	10295				2018-09-14	09:00:00	MP	PV	POS	NEG	NEG	PV													0.2																					10295	14/09/2018 11:51	2.3
2018	10131				2018-09-11	09:00:00	MN		NEG	NEG	NEG	N													0																					10131	11/09/2018 12:06	5.4
2018	10150				2018-09-11	12:19:00	MN		NEG	NEG	NEG	N													0																					10150	11/09/2018 12:56	2.8
2018	10169				2018-09-11	09:20:00	MN		NEG	NEG	NEG	N													0																					10169	11/09/2018 14:21	3.5
2018	8457				2018-08-25	17:30:00	MP	PV	POS	NEG	NEG	PV													0.1				NIL	NIL																8457	25/08/2018 18:50	8.4
2018	10173				2018-09-11	12:20:00	MN		NEG	NEG	NEG	N													0					NIL																10173	11/09/2018 14:25	10.3
2018	10174				2018-09-11	13:00:00	MN		NEG	NEG	POS	D													0																					10174	11/09/2018 14:30	6.8
2018	10177				2018-09-11	08:30:00	MN		NEG	NEG	NEG	N													0																					10177	11/09/2018 15:03	10.2
2018	10180				2018-09-11	15:16:00	MN		NEG	NEG	NEG	N													0																					10180	11/09/2018 15:38	8.8
2018	10185				2018-09-11	16:10:00	MN		NEG	NEG	POS	D													0																					10185	11/09/2018 17:15	2.8
2018	10186				2018-09-11	17:17:00	MN		NEG	NEG	NEG	N													0																					10186	11/09/2018 17:44	5.2
2018	10188				2018-09-11	18:45:00	MN		NEG	NEG	NEG	N													0																					10188	11/09/2018 19:26	3.6
2018	10190				2018-09-11	19:30:00	MN		NEG	NEG	POS	D													0																					10190	11/09/2018 20:22	6.2
2018	10192				2018-09-12	08:15:00	MN		NEG	NEG	POS	D													0																					10192	12/09/2018 09:16	3.1
2018	10198				2018-09-12	09:05:00	MN		NEG	NEG	POS	D													0																					10198	12/09/2018 09:36	4.8
2018	10209				2018-09-12	10:15:00	MN		NEG	NEG	POS	D													0																					10209	12/09/2018 11:09	6.3
2018	10222				2018-09-12	09:42:00	MN		NEG	NEG	NEG	N													0																					10222	12/09/2018 11:31	8.6
2018	10229			KNOWN CASE OF THROMBOCYTOPENIA	2018-09-12	11:40:00	MN		NEG	NEG	NEG	N													0																					10229	12/09/2018 11:48	7.8
2018	10230				2018-09-12	12:25:00	MN		NEG	NEG	NEG	N													0																					10230	12/09/2018 12:52	6.8
2018	9094				2018-09-01	09:00:00	MP	PV	POS	NEG	NEG	PV													0.1																					9094	01/09/2018 11:44	4.4
2018	10244				2018-09-12	13:50:00	MN		NEG	NEG	NEG	N													0																					10244	12/09/2018 15:33	7.2
2018	10245				2018-09-12	09:00:00	MN		NEG	NEG	NEG	N													0					Y																10245	12/09/2018 16:04	6
2018	10247				2018-09-12	11:30:00	MN		NEG	NEG	NEG	N													0																					10247	12/09/2018 16:10	5.5
2018	10495				2018-09-15	12:35:00	MN		NEG	NEG	NEG	N													0																					10495	15/09/2018 15:17	3.2
2018	10251				2018-09-12	13:05:00	MN		NEG	NEG	NEG	N													0																					10251	12/09/2018 15:53	12.7
2018	10254				2018-09-12	12:57:00	MN		NEG	NEG	NEG	N													0																					10254	12/09/2018 15:28	3.4
2018	10258				2018-09-12	14:00:00	MN		NEG	NEG	NEG	N													0																					10258	12/09/2018 15:23	4.4
2018	10260				2018-09-12	14:15:00	MN		NEG	NEG	NEG	N													0																					10260	12/09/2018 15:37	8.6
2018	10261				2018-09-12	13:38:00	MN		NEG	NEG	NEG	N													0																					10261	12/09/2018 15:42	7.2
2018	10268				2018-09-12	15:25:00	MN		NEG	NEG	POS	D													0																					10268	12/09/2018 16:48	10.5
2018	10269				2018-09-12	15:55:00	MN		NEG	NEG	NEG	N													0																					10269	12/09/2018 16:43	6
2018	Z35				2018-09-12	11:30:00	MN		NEG	NEG	NEG	N													0																					Z35	12/09/2018 16:28	4.3
2018	Z36			Macroplatelets seen	2018-09-12	10:30:00	MN		NEG	NEG	NEG	N													0					Y																Z36	12/09/2018 16:34	6.4
2019	19153				2019-08-21	09:00:00	MP	PV	POS	NEG	NEG	PV	0	6	100	0	240	240		2	4	80	160	240	0.00516129	12	124	0.205128		N	OCC MACROPLT	-1	-1	-0.661677	0.240832	-0.0159122	0.649196	-0.807781	-0.0991134	0.156344	-0.0420993	0.514614	0.098195	0.975319	0.949279	'19153-1	21/08/2019 11:56	4
2018	10271				2018-09-12	17:55:00	MN		NEG	NEG	NEG	N													0																					10271	12/09/2018 19:10	10
2018	6970				2018-08-10	14:46:00	MP	PV	POS	NEG	NEG	PV													0.75				NIL	NIL																6970	10/08/2018 15:01	3.5
2018	10283				2018-09-14	08:25:00	MN		NEG	NEG	NEG	N													0																					10283	14/09/2018 10:36	5.5
2018	10285				2018-09-14	08:35:00	MN					N													0																					10285	14/09/2018 10:24	10
2018	10288			Atypical Lymphocytes +	2018-09-14	08:50:00	MN		NEG	NEG	NEG	N													0																					10288	14/09/2018 10:03	6.2
2018	10292			No fever	2018-09-14	09:10:00	MN		NEG	NEG	POS	D													0																					10292	14/09/2018 10:15	6.5
2019	20462				2019-08-29	20:10:00	MP	PV	POS	NEG	NEG	PV				#DIV/0!	#DIV/0!	#DIV/0!				0	0	0	#DIV/0!	17	158	0.261949		N	OCC MACROPLT	1	-1	0.337834	0.130944	0.0132349	-0.48935	-0.824586	0.0635097	0.0844271	0.0353654	-0.381744	-0.502964	0.930448	0.985103	'20462-1	29/08/2019 20:35	8.2
2018	7048				2018-08-11	11:45:00	MP	PV	POS	NEG	NEG	PV													0.1				NIL	NIL																7048	11/08/2018 13:15	5.7
2018	10296				2018-09-14	09:30:00	MN		POS	NEG	NEG	N													0																					10296	14/09/2018 11:45	4.5
2018	9247				2018-09-04	08:30:00	MP	PV	POS	NEG	NEG	PV													0.2																					9247	04/09/2018 12:11	3.1
2018	10298				2018-09-14	08:30:00	MN		NEG	NEG	NEG	N													0				NIL	Y																10298	14/09/2018 12:03	17.4
2018	10301				2018-09-14	10:15:00	MN		NEG	NEG	POS	D													0																					10301	15/09/2018 09:03	2.9
2018	10305				2018-09-14	08:30:00	MN		NEG	NEG	NEG	N													0																					10305	14/09/2018 17:30	6.8
2018	10314				2018-09-14	09:10:00	MN		NEG	NEG	NEG	N													0																					10314	14/09/2018 15:48	8.2
2018	10321				2018-09-14	09:40:00	MN		NEG	NEG	NEG	N													0																					10321	14/09/2018 14:26	6.1
2018	10322				2018-09-14	10:55:00	MN		NEG	NEG	NEG	N													0																					10322	14/09/2018 12:20	7.1
2018	10327				2018-09-14	10:10:00	MN		NEG	NEG	NEG	N													0																					10327	14/09/2018 16:11	4.9
2019	16638-1			PLT AGGREGATES	2019-08-05	09:00:00	MN		NEG	NEG	NEG	N	0	0	100	0	0	0	0	0	0	0	0	0	0	106	1012	1.71076	0	Y		1	1	0.565694	0.274201	-0.0897311	-0.470986	0.895764	0.346164	0.178183	-0.238289	-0.367286	1.14709	0.988944	0.858549	'16638-1	05/08/2019 11:24	15.5
2018	10341				2018-09-14	10:45:00	MN		NEG	NEG	NEG	N													0																					10341	14/09/2018 16:49	3.9
2018	10342				2018-09-14	11:40:00	MN		NEG	NEG	NEG	N													0																					10342	14/09/2018 14:21	4.2
2018	10343				2018-09-14	10:30:00	MN		NEG	NEG	NEG	N													0																					10343	14/09/2018 17:15	6.9
2018	10344				2018-09-14	10:40:00	MN		NEG	NEG	POS	D													0																					10344	14/09/2018 17:43	3.5
2018	10345				2018-09-14	10:50:00	MN		NEG	NEG	POS	D													0																					10345	14/09/2018 16:44	4.4
2018	10348				2018-09-14	11:50:00	MN		NEG	NEG	NEG	N													0																					10348	14/09/2018 14:15	8.5
2018	10349				2018-09-14	12:05:00	MN		NEG	NEG	POS	D													0																					10349	14/09/2018 14:46	6
2018	10352				2018-09-14	10:00:00	MN		NEG	NEG	NEG	N													0																					10352	14/09/2018 20:38	9.2
2018	10363				2018-09-14	13:45:00	MN		NEG	NEG	NEG	N													0																					10363	14/09/2018 20:55	5.8
2018	10365				2018-09-14	11:25:00	MN		NEG	NEG	NEG	N													0																					10365	14/09/2018 20:19	4.1
2018	10369				2018-09-14	11:50:00	MN		NEG	NEG	NEG	N													0																					10369	14/09/2018 20:25	6.6
2018	10370				2018-09-14	14:05:00	MN		NEG	NEG	NEG	N													0				NIL	NIL																10370	14/09/2018 20:59	11.9
2018	10373				2018-09-14	12:05:00	MN		NEG	NEG	NEG	N													0																					10373	14/09/2018 17:59	8.8
2018	6087				2018-08-02	13:38:00	MN		NEG	NEG	NEG	N													0																					6087	02/08/2018 14:59	9.4
2018	10375				2018-09-14	12:23:00	MN		NEG	NEG	NEG	N													0																					10375	14/09/2018 18:38	5
2018	10376				2018-09-14	12:27:00	MN		NEG	NEG	NEG	N													0																					10376	14/09/2018 18:18	6.9
2018	6709				2018-08-08	11:38:00	MN		NEG	NEG	NEG	N													0																					6709	08/08/2018 13:53	7.4
2018	10378				2018-09-14	12:45:00	MN		NEG	NEG	NEG	N													0																					10378	14/09/2018 18:04	6.3
2018	10379			Atypical Lymphocytes +	2018-09-14	13:00:00	MN		NEG	NEG	NEG	N													0																					10379	15/09/2018 12:19	6.9
2018	10380				2018-09-14	13:08:00	MN		NEG	NEG	NEG	N													0																					10380	14/09/2018 20:15	9
2018	10384				2018-09-14	13:21:00	MN		NEG	NEG	NEG	N													0																					10384	14/09/2018 18:10	8.3
2018	10386				2018-09-14	13:25:00	MN		NEG	NEG	NEG	N													0																					10386	14/09/2018 19:56	9.3
2018	10387				2018-09-14	13:30:00	MN		NEG	NEG	POS	D													0																					10387	14/09/2018 20:30	3.5
2018	10388				2018-09-14	13:35:00	MN		NEG	NEG	NEG	N													0																					10388	15/09/2018 12:24	4.3
2018	10392				2018-09-14	13:39:00	MN		NEG	NEG	POS	D													0																					10392	15/09/2018 12:33	4.7
2018	10393				2018-09-14	17:00:00	MN		NEG	NEG	NEG	N													0																					10393	15/09/2018 12:06	4
2018	10394				2018-09-14	13:00:00	MN		NEG	NEG	NEG	N													0																					10394	14/09/2018 18:33	6.4
2018	10398				2018-09-14	14:00:00	MN		NEG	NEG	NEG	N													0																					10398	14/09/2018 20:08	3.8
2018	10406				2018-09-14	18:50:00	MN		NEG	NEG	NEG	N													0																					10406	14/09/2018 20:45	8.9
2018	10407				2018-09-14	20:00:00	MN		NEG	NEG	NEG	N													0																					10407	15/09/2018 12:37	9.8
2018	10412				2018-09-15	08:45:00	MN		NEG	NEG	NEG	N													0																					10412	15/09/2018 11:20	10.7
2018	10424				2018-09-15	08:15:00	MN		NEG	NEG	NEG	N													0																					10424	15/09/2018 11:34	5.9
2018	10430				2018-09-15	10:20:00	MN		NEG	NEG	NEG	N													0																					10430	15/09/2018 11:55	4.4
2018	10434				2018-09-15	09:10:00	MN		NEG	NEG	NEG	N													0																					10434	15/09/2018 11:46	7.5
2018	10441				2018-09-15	09:55:00	MN		NEG	NEG	POS	D													0																					10441	15/09/2018 11:30	4.3
2018	10443				2018-09-15	09:20:00	MN		NEG	NEG	NEG	N													0																					10443	15/09/2018 11:41	3.4
2018	10444				2018-09-15	09:50:00	MN		NEG	NEG	NEG	N													0																					10444	15/09/2018 11:25	6.2
2018	10448				2018-09-15	10:55:00	MN		NEG	NEG	POS	D													0																					10448	15/09/2018 11:51	3.7
2018	10451				2018-09-15	11:40:00	MN		NEG	NEG	POS	D													0																					10451	15/09/2018 13:12	4.4
2018	10455				2018-09-15	10:16:00	MN		NEG	NEG	NEG	N													0																					10455	15/09/2018 13:17	7
2018	10464				2018-09-15	11:10:00	MN		NEG	NEG	NEG	N													0																					10464	15/09/2018 13:22	3
2018	10580				2018-09-17	09:34:00	MP	PV	POS	NEG	NEG	PV													0.8																					10580	17/09/2018 11:01	9.8
2018	10468				2018-09-15	12:20:00	MN		NEG	NEG	POS	D													0																					10468	15/09/2018 13:08	7.5
2018	10473				2018-09-15	12:20:00	MN		NEG	NEG	NEG	N													0																					10473	15/09/2018 13:33	4.5
2018	10477				2018-09-15	09:30:00	MN		NEG	NEG	NEG	N													0																					10477	15/09/2018 13:48	4.9
2018	10478				2018-09-15	10:45:00	MN		NEG	NEG	POS	D													0																					10478	15/09/2018 13:43	6.5
2018	10483				2018-09-15	11:43:00	MN		NEG	NEG	NEG	N													0																					10483	15/09/2018 14:48	15.3
2018	10485				2018-09-15	11:55:00	MN		NEG	NEG	NEG	N													0																					10485	15/09/2018 15:07	5.3
2018	10490				2018-09-15	12:11:00	MN		NEG	NEG	NEG	N													0																					10490	15/09/2018 14:54	5.6
2018	6884				2018-08-10	09:04:00	MN		NEG	NEG	NEG	N													0				NIL	NIL																6884	10/08/2018 10:18	7.2
2018	10497				2018-09-15	12:45:00	MN		NEG	NEG	NEG	N													0																					10497	15/09/2018 15:00	5.2
2018	10525				2018-09-15	13:45:00	MN		NEG	NEG	NEG	N													0																					10525	15/09/2018 15:11	9
2018	Z45				2018-09-27	14:10:00	MP	PV	POS	NEG	NEG	PV													1.45																					Z45	27/09/2018 15:16	4.4
2018	10530				2018-09-15	14:15:00	MN		NEG	NEG	NEG	N													0																					10530	15/09/2018 15:49	3.7
2018	10531				2018-09-15	12:00:00	MN		NEG	NEG	NEG	N													0																					10531	15/09/2018 16:17	8
2019	17920-1				2019-08-12	19:55:00	MP	PV	POS	NEG	NEG	PV	50	46	100	3850	3542	7392	3.08	65	35	5005	2695	7700	0.154	18	174	0.286282		N		1	1	0.737668	0.271145	-0.0535795	-0.682168	0.660522	0.0441498	0.176183	-0.142208	-0.533546	0.541653	0.987696	0.902983	'17920-1	12/08/2019 20:33	7.7
2018	10538				2018-09-15	15:25:00	MN		NEG	NEG	POS	D													0																					10538	15/09/2018 17:11	3.2
2018	10539				2018-09-15	15:35:00	MN		NEG	NEG	POS	D													0																					10539	15/09/2018 16:06	2.1
2018	Z42				2018-09-15	11:00:00	MN		NEG	NEG	NEG	N													0																					Z42	15/09/2018 15:35	6.2
2018	DH42				2018-09-15	11:15:00	MN		NEG	NEG	POS	D													0																					DH42	15/09/2018 17:27	6.8
2018	DH43				2018-09-15	09:30:00	MP	PF	NEG	POS	NEG	PF													0.4																					DH43	15/09/2018 17:49	3.2
2018	DH44				2018-09-15	11:30:00	MP	PV	POS	NEG	NEG	PV													1.05																					DH44	15/09/2018 17:44	4.5
2018	10467				2018-09-15	12:12:00	MN		NEG	NEG	POS	D													0																					10467	15/09/2018 19:56	4.4
2018	6623				2018-08-07	17:01:00	MP	PV	POS	NEG	NEG	PV													0.25																					6623	07/08/2018 17:24	5.3
2018	7344				2018-08-14	13:35:00	MP	PV	POS	NEG	NEG	PV													0.6				NIL	NIL																7344	14/08/2018 14:20	6
2018	10542				2018-09-15	15:09:00	MN		NEG	NEG	NEG	N													0																					10542	15/09/2018 20:20	8.9
2018	10546				2018-09-15	16:00:00	MN		NEG	NEG	NEG	N													0																					10546	15/09/2018 19:51	8.9
2018	10551				2018-09-15	18:49:00	MN		NEG	NEG	NEG	N													0																					10551	15/09/2018 20:08	4.6
2018	10558				2018-09-17	08:13:00	MN		NEG	NEG	NEG	N													0																					10558	17/09/2018 09:21	7.7
2018	10581				2018-09-17	09:37:00	MP	PV	POS	NEG	NEG	PV													0.0005																					10581	17/09/2018 11:06	3.3
2019	18501				2019-08-16	19:55:00	MP	PV	POS	NEG	NEG	PV	115	325	100	7935	22425	30360		90	207	6210	14283	20493	0.807447	84	764	1.25425		N		1	1	1.54783	0.226362	-0.210705	-1.37999	2.24411	0.0131739	0.146874	-0.559802	-1.08293	1.1566	0.96941	0.709863	'18501-1	16/08/2019 20:25	6.9
2018	10589				2018-09-17	09:20:00	MN		NEG	NEG	POS	D													0																					10589	17/09/2018 11:47	4.7
2018	10590				2018-09-17	10:00:00	MN		NEG	NEG	NEG	N													0																					10590	17/09/2018 11:56	4.9
2018	10592				2018-09-17	11:00:00	MN		NEG	NEG	NEG	N													0																					10592	17/09/2018 11:13	6.3
2018	10594				2018-09-17	12:04:00	MN		NEG	NEG	NEG	N													0																					10594	17/09/2018 12:26	7.1
2018	10603				2018-09-17	12:33:00	MN		NEG	NEG	NEG	N													0																					10603	17/09/2018 13:04	6.2
2018	10605				2018-09-17	12:51:00	MN		NEG	NEG	POS	D													0																					10605	17/09/2018 13:27	3.2
2018	10609				2018-09-17	13:25:00	MN		NEG	NEG	NEG	N													0																					10609	17/09/2018 13:45	3.9
2018	10638				2018-09-17	15:30:00	MN		NEG	NEG	NEG	N													0																					10638	17/09/2018 15:52	11.9
2018	Z43				2018-09-17	11:20:00	MN		NEG	NEG	NEG	N													0																					Z43	17/09/2018 19:27	7.6
2018	9667				2018-09-07	09:30:00	MP	PV	POS	NEG	NEG	PV													0.2				NIL	NIL																9667	07/09/2018 10:42	4.3
2018	10639				2018-09-17	17:30:00	MN		NEG	NEG	POS	D													0																					10639	17/09/2018 19:57	4.4
2018	11056				2018-09-22	11:10:00	MN		NEG	NEG	NEG	N													0
2018	11058				2018-09-22	10:08:00	MN		NEG	NEG	NEG	N													0																					11058	22/09/2018 11:42	5.7
2018	11060				2018-09-22	07:50:00	MN		NEG	NEG	NEG	N													0																					11060	22/09/2018 11:48	11.3
2018	11074				2018-09-22	09:40:00	MN		NEG	NEG	NEG	N													0																					11074	22/09/2018 12:10	5.8
2018	11079				2018-09-22	11:37:00	MN		NEG	NEG	POS	D													0																					11079	22/09/2018 12:06	4.4
2018	11082				2018-09-22	10:10:00	MN		NEG	NEG	NEG	N													0																					11082	22/09/2018 12:19	6.3
2018	11087				2018-09-22	10:00:00	MN		NEG	NEG	POS	D													0																					11087	22/09/2018 12:15	6.1
2018	11091				2018-09-22	12:37:00	MN		NEG	NEG	NEG	N													0																					11091	22/09/2018 12:53	5.5
2018	11094				2018-09-22	11:30:00	MN		NEG	NEG	NEG	N													0																					11094	22/09/2018 13:36	9.6
2018	11097			ESR 43 (HIGH)	2018-09-22	09:00:00	MN		NEG	NEG	POS	D													0																					11097	22/09/2018 13:40	9.4
2018	11098			DENGUE IgM POSITIVE	2018-09-22	11:15:00	MN		NEG	NEG	NEG	N													0																					11098	22/09/2018 13:45	6
2018	11113				2018-09-22	13:47:00	MN		NEG	NEG	POS	D													0																					11113	22/09/2018 14:14	7.2
2018	11121				2018-09-22	11:50:00	MN		NEG	NEG	NEG	N													0																					11121	22/09/2018 14:08	4.9
2018	11126				2018-09-22	10:35:00	MN		NEG	NEG	NEG	N													0																					11126	22/09/2018 14:18	4.5
2018	11133				2018-09-22	10:40:00	MN		NEG	NEG	NEG	N													0																					11133	22/09/2018 15:06	5.2
2018	11136				2018-09-22	14:45:00	MN		NEG	NEG	NEG	N													0																					11136	22/09/2018 15:39	10.4
2018	11137				2018-09-22	13:20:00	MN		NEG	NEG	NEG	N													0																					11137	22/09/2018 16:17	7.3
2018	11140				2018-09-22	14:00:00	MN		NEG	NEG	NEG	N													0																					11140	22/09/2018 15:29	7.5
2018	11141				2018-09-22	14:05:00	MN		NEG	NEG	NEG	N													0																					11141	22/09/2018 15:34	6.4
2018	DH48				2018-09-22	12:30:00	MN		NEG	NEG	POS	D													0																					DH48	22/09/2018 15:11	3.8
2018	6761			Very Weak Positive Vivax band on RDT	2018-08-08	18:10:00	MP	PV	POS	NEG	NEG	PV													0.0005				NIL	NIL																6761	08/08/2018 18:41	3.7
2018	11146				2018-09-22	16:00:00	MN		NEG	NEG	NEG	N													0																					11146	22/09/2018 18:57	4.7
2018	A28				2018-08-10	12:40:00	MP	PV	POS	NEG	NEG	PV													0.04																					A28	10/08/2018 17:56	5.9
2018	11151				2018-09-24	08:20:00	MN		NEG	NEG	NEG	N													0																					11151	24/09/2018 09:17	2.7
2018	11155				2018-09-24	08:45:00	MN		NEG	NEG	NEG	N													0																					11155	24/09/2018 09:24	9
2018	11160				2018-09-24	09:35:00	MN		NEG	NEG	NEG	N													0																					11160	24/09/2018 09:55	6.6
2018	11162				2018-09-24	10:05:00	MN		NEG	NEG	NEG	N													0																					11162	24/09/2018 10:49	8
2018	11168				2018-09-24	10:30:00	MN		NEG	NEG	NEG	N													0																					11168	24/09/2018 10:54	6.6
2018	11173				2018-09-24	10:58:00	MN		NEG	NEG	NEG	N													0																					11173	24/09/2018 11:20	7.4
2019	20242				2019-08-28	15:40:00	MP	PV	NEG	NEG	NEG	PV	120	78	100	7440	4836	12276		40	55	2480	3410	5890	0.295096	15	141	0.232376		N	MACROPLT+	1	1	0.88283	0.234131	-0.05212	-0.865805	0.518344	-0.0139299	0.151958	-0.138329	-0.67812	0.224925	0.972582	0.904776	'20242-1	28/08/2019 16:08	6.2
2018	11181			DM	2018-09-24	11:29:00	MN		NEG	NEG	NEG	N													0																					11181	24/09/2018 12:26	10.3
2018	11183				2018-09-24	09:35:00	MN		NEG	NEG	NEG	N													0																					11183	24/09/2018 12:21	9.1
2018	11187				2018-09-24	08:45:00	MN		NEG	NEG	NEG	N													0																					11187	24/09/2018 12:16	9.9
2018	11196				2018-09-24	10:00:00	MN		NEG	NEG	NEG	N													0																					11196	24/09/2018 12:11	6.4
2018	11201				2018-09-24	10:50:00	MN		NEG	NEG	NEG	N													0																					11201	24/09/2018 12:35	5.6
2018	11206				2018-09-24	12:00:00	MN		NEG	NEG	POS	D													0																					11206	24/09/2018 13:03	3.1
2018	11208				2018-09-24	09:00:00	MN		NEG	NEG	NEG	N													0																					11208	24/09/2018 12:58	4.5
2018	10540				2018-09-15	16:42:00	MP	PV	POS	NEG	NEG	PV													0.05																					10540	15/09/2018 20:01	4.5
2018	11216				2018-09-24	12:22:00	MN		NEG	NEG	NEG	N													0																					11216	24/09/2018 13:12	4.9
2018	11217				2018-09-24	12:40:00	MN		NEG	NEG	NEG	N													0																					11217	24/09/2018 13:26	7.2
2019	20284				2019-08-29	10:00:00	MP	PV	POS	NEG	NEG	PV	25	6	100	1400	336	1736		58	8	3248	448	3696	0.0394545	20	197	0.321726		N	MACROPLT+	-1	1	-0.655514	0.192682	-0.00595353	0.584924	0.112293	-0.0371618	0.124832	-0.0156321	0.464013	1.0876	0.955657	0.961519	'20284-1	29/08/2019 13:07	5.6
2018	11241				2018-09-24	11:02:00	MN		NEG	NEG	POS	D													0																					11241	24/09/2018 14:26	5.1
2018	11243				2018-09-24	12:45:00	MN		NEG	NEG	NEG	N													0																					11243	24/09/2018 14:37	11.3
2018	11245				2018-09-24	10:30:00	MN		NEG	NEG	NEG	N													0																					11245	24/09/2018 14:45	9.5
2018	11247				2018-09-24	13:30:00	MN		NEG	NEG	NEG	N													0																					11247	24/09/2018 14:54	8.5
2018	11249				2018-09-24	13:35:00	MN		NEG	NEG	NEG	N													0																					11249	24/09/2018 15:08	10.7
2018	11255				2018-09-24	15:02:00	MN		NEG	NEG	NEG	N													0																					11255	24/09/2018 15:33	3.7
2018	DH50				2018-09-24	13:05:00	MN		NEG	NEG	POS	D													0																					DH50	24/09/2018 20:01	4
2018	6502				2018-08-07	09:20:00	MP	PV	POS	NEG	NEG	PV													0.02																					6502	07/08/2018 09:59	4
2018	11263				2018-09-25	08:15:00	MN		NEG	NEG	NEG	N													0																					11263	25/09/2018 09:24	7.2
2018	11264			DENGUE IgM & IgG POSITIVE	2018-09-25	08:20:00	MN		NEG	NEG	NEG	N													0																					11264	25/09/2018 09:19	7.1
2018	11276				2018-09-25	08:33:00	MN		NEG	NEG	NEG	N													0																					11276	25/09/2018 10:13	7.9
2018	11277			DM	2018-09-25	08:42:00	MN		NEG	NEG	NEG	N													0																					11277	25/09/2018 10:22	12.7
2018	11278				2018-09-25	09:14:00	MN		NEG	NEG	NEG	N													0																					11278	25/09/2018 10:17	12.9
2018	11288				2018-09-25	09:00:00	MN		NEG	NEG	NEG	N													0																					11288	25/09/2018 10:53	7.9
2018	11289				2018-09-25	09:30:00	MN		NEG	NEG	NEG	N													0																					11289	25/09/2018 10:58	5.6
2018	11293			DENGUE IgM & IgG POSITIVE	2018-09-25	10:53:00	MN		NEG	NEG	NEG	N													0																					11293	25/09/2018 11:22	15.1
2018	11311				2018-09-25	11:15:00	MN		NEG	NEG	NEG	N													0																					11311	25/09/2018 12:42	6.1
2018	11312				2018-09-25	09:45:00	MN		NEG	NEG	NEG	N													0																					11312	25/09/2018 12:46	2.1
2018	11319				2018-09-25	08:30:00	MN		NEG	NEG	NEG	N													0																					11319	25/09/2018 12:51	3.6
2018	11320				2018-09-25	10:00:00	MN		NEG	NEG	NEG	N													0																					11320	25/09/2018 13:02	12.4
2018	11321			DM	2018-09-25	08:35:00	MN		NEG	NEG	NEG	N													0																					11321	25/09/2018 13:06	14.9
2018	8850				2018-08-30	09:25:00	MN		NEG	NEG	NEG	N													0																					8850	30/08/2018 12:02	4.3
2018	11336				2018-09-25	12:43:00	MN		NEG	NEG	NEG	N													0																					11336	25/09/2018 13:22	9.2
2018	11337				2018-09-25	12:40:00	MN		NEG	NEG	POS	D													0																					11337	25/09/2018 13:27	6
2018	7497				2018-08-17	14:00:00	MP	PV	POS	NEG	NEG	PV													0.1				NIL	NIL																7497	17/08/2018 15:44	4.6
2018	11341				2018-09-25	13:15:00	MN		NEG	NEG	POS	D													0																					11341	25/09/2018 13:57	4.9
2018	11342				2018-09-25	13:20:00	MN		NEG	NEG	POS	D													0																					11342	25/09/2018 14:08	4.7
2018	11343				2018-09-25	13:30:00	MN		NEG	NEG	NEG	N													0																					11343	25/09/2018 14:15	4
2018	11347				2018-09-25	11:20:00	MN		NEG	NEG	NEG	N													0																					11347	25/09/2018 15:06	7.9
2018	11349				2018-09-25	12:05:00	MN		NEG	NEG	NEG	N													0																					11349	25/09/2018 14:24	6.9
2018	11352				2018-09-25	12:45:00	MN		NEG	NEG	NEG	N													0																					11352	25/09/2018 15:11	8.8
2018	11383				2018-09-25	09:00:00	MN		NEG	NEG	NEG	N													0																					11383	25/09/2018 15:15	4.1
2018	11388				2018-09-25	13:05:00	MN		NEG	NEG	NEG	N													0																					11388	25/09/2018 15:36	4.8
2018	11389				2018-09-25	13:20:00	MN		NEG	NEG	NEG	N													0																					11389	25/09/2018 15:43	2.7
2018	11390				2018-09-25	13:45:00	MN		NEG	NEG	NEG	N													0																					11390	25/09/2018 15:32	9.5
2018	11391			DENGUE ANTIBODIES NEGATIVE	2018-09-25	12:30:00	MN		NEG	NEG	NEG	N													0																					11391	25/09/2018 15:57	4.9
2018	11392				2018-09-25	12:00:00	MN		NEG	NEG	NEG	N													0																					11392	25/09/2018 15:52	10.4
2018	11395				2018-09-25	17:22:00	MN		NEG	NEG	NEG	N													0																					11395	25/09/2018 19:20	8.4
2018	11397				2018-09-25	18:24:00	MN		NEG	NEG	NEG	N													0																					11397	25/09/2018 19:25	5.5
2018	11400				2018-09-25	18:51:00	MN		NEG	NEG	NEG	N													0																					11400	25/09/2018 19:30	7.7
2018	11402				2018-09-25	19:32:00	MN		NEG	NEG	NEG	N													0																					11402	25/09/2018 19:55	4.7
2018	11405				2018-09-26	08:50:00	MN		NEG	NEG	NEG	N													0																					11405	26/09/2018 09:35	9.5
2018	11408				2018-09-26	09:30:00	MN		NEG	NEG	NEG	N													0																					11408	26/09/2018 09:30	6.3
2018	3				2018-09-26	09:20:00	MN		NEG	NEG	POS	D													0																					3	26/09/2018 11:44	7.2
2018	10				2018-09-26	08:39:00	MN		NEG	NEG	NEG	N													0																					10	26/09/2018 11:56	4.7
2018	59				2018-09-26	11:28:00	MN		NEG	NEG	NEG	N													0																					59	26/09/2018 12:15	5.1
2018	79				2018-09-26	09:28:00	MN		NEG	NEG	POS	D													0																					79	26/09/2018 12:09	5.9
2018	103				2018-09-26	09:45:00	MN		NEG	NEG	NEG	N													0																					103	26/09/2018 12:52	5.1
2018	115				2018-09-26	14:25:00	MN		NEG	NEG	NEG	N													0																					115	26/09/2018 15:57	8.7
2018	120				2018-09-26	11:15:00	MN		NEG	NEG	NEG	N													0																					120	26/09/2018 15:23	5.2
2018	124				2018-09-26	11:25:00	MN		NEG	NEG	NEG	N													0																					124	26/09/2018 15:30	6.7
2018	130				2018-09-26	11:50:00	MN		NEG	NEG	NEG	N													0																					130	26/09/2018 15:51	7.7
2018	132				2018-09-26	11:54:00	MN		NEG	NEG	NEG	N													0																					132	26/09/2018 15:34	5.5
2018	160				2018-09-26	12:45:00	MN		NEG	NEG	POS	D													0																					160	26/09/2018 16:16	7.7
2018	167				2018-09-26	13:45:00	MN		NEG	NEG	NEG	N													0																					167	26/09/2018 16:33	6.3
2018	171				2018-09-26	09:20:00	MN		NEG	NEG	NEG	N													0																					171	26/09/2018 16:39	10
2018	194				2018-09-26	11:40:00	MN		NEG	NEG	NEG	N													0																					194	26/09/2018 16:46	6.4
2018	199			DENGUE ANTIBODIES NEGATIVE	2018-09-26	11:45:00	MN		NEG	NEG	NEG	N													0																					199	26/09/2018 16:52	5.4
2018	201				2018-09-26	13:15:00	MN		NEG	NEG	NEG	N													0																					201	26/09/2018 16:57	10.8
2018	207				2018-09-26	13:30:00	MN		NEG	NEG	NEG	N													0																					207	26/09/2018 17:01	8.1
2018	7600				2018-08-17	15:05:00	MP	PV	POS	NEG	NEG	PV													1.2				NIL	NIL																7600	17/08/2018 15:38	4.3
2018	221			DENGUE ANTIBODIES NEGATIVE	2018-09-26	20:00:00	MN		NEG	NEG	NEG	N													0																					221	26/09/2018 20:18	5.2
2018	243				2018-09-27	07:20:00	MN		NEG	NEG	NEG	N													0																					243	27/09/2018 09:50	10.5
2018	244				2018-09-27	09:12:00	MN		NEG	NEG	POS	D													0																					244	27/09/2018 09:57	3.2
2018	265				2018-09-27	09:50:00	MN		NEG	NEG	NEG	N													0																					265	27/09/2018 10:08	10.7
2018	268				2018-09-27	08:55:00	MN		NEG	NEG	NEG	N													0																					268	27/09/2018 10:13	8.6
2018	279				2018-09-27	10:41:00	MN		NEG	NEG	NEG	N													0																					279	27/09/2018 11:03	7.1
2018	309				2018-09-27	09:20:00	MN		NEG	NEG	NEG	N													0																					309	27/09/2018 12:26	5.7
2018	8868				2018-08-30	09:00:00	MN		NEG	NEG	NEG	N													0																					8868	30/08/2018 13:25	6.8
2018	328				2018-09-27	10:45:00	MN		NEG	NEG	NEG	N													0																					328	27/09/2018 12:35	6.2
2018	330				2018-09-27	11:50:00	MN		NEG	NEG	NEG	N													0																					330	27/09/2018 12:39	6.8
2018	338				2018-09-27	10:35:00	MN		NEG	NEG	NEG	N													0																					338	27/09/2018 12:48	5.7
2018	344				2018-09-27	12:50:00	MN		NEG	NEG	NEG	N													0																					344	27/09/2018 13:04	9.7
2018	347				2018-09-27	12:53:00	MN		NEG	NEG	NEG	N													0																					347	27/09/2018 13:14	6.4
2018	360				2018-09-27	13:38:00	MN		NEG	NEG	NEG	N													0																					360	27/09/2018 14:20	7.4
2018	379				2018-09-27	11:30:00	MN		NEG	NEG	NEG	N													0				NIL	NIL																379	27/09/2018 14:40	5.8	$
2018	385				2018-09-27	12:00:00	MN		NEG	NEG	NEG	N													0																					385	27/09/2018 14:45	6.9
2018	409				2018-09-27	13:55:00	MN		NEG	NEG	NEG	N													0																					409	27/09/2018 15:24	11.3
2018	420				2018-09-27	13:00:00	MN		NEG	NEG	POS	D													0																					420	27/09/2018 15:34	10.5
2018	428				2018-09-27	10:30:00	MN		NEG	NEG	NEG	N													0																					428	27/09/2018 15:44	6.4
2018	429				2018-09-27	11:30:00	MN		NEG	NEG	POS	D													0																					429	27/09/2018 15:50	4.7
2019	17338-1				2019-08-09	10:00:00	MP	PV	POS	NEG	NEG	PV	5	2	100	355	142	497	0.238369	5	0	355	0	355	0.0119185	14	149	0.244941		N		1	1	0.497358	0.1567	0.00801246	-0.617896	0.665125	0.0209179	0.101283	0.0214855	-0.482945	0.812219	0.940965	0.978684	'17338-1	09/08/2019 14:33	7.1
2018	450				2018-09-27	16:30:00	MN		NEG	NEG	NEG	N													0																					450	27/09/2018 16:53	6
2018	455				2018-09-27	20:00:00	MN		NEG	NEG	NEG	N													0																					455	27/09/2018 20:25	9.1
2018	457				2018-09-28	08:24:00	MN		NEG	NEG	NEG	N													0																					457	28/09/2018 09:42	4.4
2018	487			DENGUE ANTIBODIES NEGATIVE	2018-09-28	10:17:00	MN		NEG	NEG	NEG	N													0																					487	28/09/2018 10:42	4.5
2018	490				2018-09-28	08:25:00	MN		NEG	NEG	NEG	N													0																					490	28/09/2018 11:53	4.4
2018	495			DENGUE ANTIBODIES NEGATIVE	2018-09-28	08:44:00	MN		NEG	NEG	NEG	N													0																					495	28/09/2018 11:57	11.2
2018	511				2018-09-28	09:47:00	MN		NEG	NEG	NEG	N													0																					511	28/09/2018 12:02	8.9
2018	518				2018-09-28	11:10:00	MN		NEG	NEG	NEG	N													0																					518	28/09/2018 11:40	10.3
2018	519				2018-09-28	11:16:00	MN		NEG	NEG	NEG	N													0																					519	28/09/2018 11:46	6.3
2018	535				2018-09-28	09:30:00	MN		NEG	NEG	POS	D													0																					535	28/09/2018 12:06	5.8
2018	546			DENGUE ANTIBODIES NEGATIVE	2018-09-28	12:42:00	MN		NEG	NEG	NEG	N													0																					546	28/09/2018 13:00	6.5
2018	560				2018-09-28	11:30:00	MN		NEG	NEG	NEG	N													0																					560	28/09/2018 13:59	4.1
2018	564				2018-09-28	11:35:00	MN		NEG	NEG	NEG	N													0																					564	28/09/2018 14:05	5.8
2018	574				2018-09-28	12:05:00	MN		NEG	NEG	NEG	N													0																					574	28/09/2018 14:21	4.2
2018	579				2018-09-28	12:30:00	MN		NEG	NEG	NEG	N													0																					579	28/09/2018 14:17	7.3
2018	597				2018-09-28	10:30:00	MN		NEG	NEG	NEG	N													0																					597	28/09/2018 15:00	11.4
2018	600				2018-09-28	11:12:00	MN		NEG	NEG	POS	D													0																					600	28/09/2018 15:15	5.4
2018	604			DENGUE ANTIBODIES NEGATIVE	2018-09-28	11:45:00	MN		NEG	NEG	NEG	N													0																					604	28/09/2018 15:05	3.1
2018	608				2018-09-28	13:00:00	MN		NEG	NEG	NEG	N													0																					608	28/09/2018 14:56	11.3
2018	616				2018-09-28	12:00:00	MN		NEG	NEG	NEG	N													0																					616	28/09/2018 14:51	6.1
2018	617				2018-09-28	14:35:00	MN		NEG	NEG	NEG	N													0																					617	28/09/2018 15:11	31.4
2018	657				2018-09-29	09:10:00	MN		NEG	NEG	POS	D													0																					657	29/09/2018 11:16	6.7
2018	658				2018-09-29	09:25:00	MN		NEG	NEG	NEG	N													0																					658	29/09/2018 11:25	4.2
2018	671				2018-09-29	08:20:00	MN		NEG	NEG	NEG	N													0																					671	29/09/2018 11:33	6.6
2018	677				2018-09-29	10:47:00	MN		NEG	NEG	POS	D													0																					677	29/09/2018 11:29	3.3
2018	681				2018-09-29	11:25:00	MN		NEG	NEG	NEG	N													0																					681	29/09/2018 11:37	3.6
2018	702				2018-09-29	09:30:00	MN		NEG	NEG	NEG	N													0																					702	29/09/2018 12:11	8.5
2018	708				2018-09-29	09:55:00	MN		NEG	NEG	NEG	N													0																					708	29/09/2018 12:07	6.4
2018	747				2018-09-29	12:22:00	MP	PF	NEG	POS	NEG	PF													0.0005																					747	29/09/2018 12:48	7.3
2018	10329				2018-09-14	08:00:00	MN					N													0																					10329	14/09/2018 12:27	7.9
2018	804				2018-09-29	13:50:00	MN		NEG	NEG	NEG	N													0																					804	29/09/2018 14:33	15.4
2018	830				2018-09-29	14:05:00	MN		NEG	NEG	POS	D													0					Y																830	29/09/2018 15:17	6.1
2018	847				2018-09-29	13:00:00	MN		NEG	NEG	NEG	N													0																					847	29/09/2018 15:51	7.8
2018	848				2018-09-29	11:00:00	MN		NEG	NEG	NEG	N													0																					848	29/09/2018 15:47	7.1
2018	854			DENGUE ANTIBODIES NEGATIVE	2018-09-29	08:30:00	MN		NEG	NEG	NEG	N													0																					854	29/09/2018 16:23	5.1
2018	861			DENGUE ANTIBODIES NEGATIVE	2018-09-29	15:00:00	MN		NEG	NEG	NEG	N													0																					861	29/09/2018 16:28	9.3
2018	874				2018-10-01	08:13:00	MN		NEG	NEG	NEG	N													0																					874	01/10/2018 09:40	7.3
2018	930				2018-10-01	08:35:00	MN		NEG	NEG	NEG	N													0																					930	01/10/2018 12:09	4.5
2018	945				2018-10-01	10:44:00	MN		NEG	NEG	NEG	N													0																					945	01/10/2018 11:31	5.4
2018	968				2018-10-01	08:25:00	MN		NEG	NEG	NEG	N													0																					968	01/10/2018 12:33	6.2
2019	16868-1				2019-08-06	10:00:00	MP	PV	POS	NEG	NEG	PV	13	4	100	1053	324	1377	0.717187	33	3	2673	243	2916	0.0358594	10	92	0.152299		N	OCC MACROPLT	1	1	0.634124	0.0469859	0.0186238	-0.874987	1.07833	0.0596377	0.0294804	0.0496875	-0.685349	1.16175	0.896166	0.991726	'16868-1	06/08/2019 13:15	8.1
2018	984				2018-10-01	12:05:00	MN		NEG	NEG	NEG	N													0																					984	01/10/2018 12:39	9.1
2018	992				2018-10-01	12:15:00	MN		NEG	NEG	NEG	N													0																					992	01/10/2018 13:01	12.2
2018	998				2018-10-01	12:00:00	MN		NEG	NEG	NEG	N													0																					998	01/10/2018 13:52	7.3
[truncated: 855 more columns]

## Sheet: Raw Cleaned
Year	ID	Patient Age	Patient Gender	Malaria species (vivax; falciparium, malariae, etc)	M, N, D, MD	Parasitemia %	WBC	MCHC	RDW	PLT	%LYM	CRP	Matched?
2018	6365				N	0	6.2	32.8	15.6	211	68.2	1.3
2018	7309				N	0	6.2	29.4	18.1	246	50	2.2
2018	7419				N	0	5.3	30.1	16.6	231	38.9	7.8
2018	8888				N	0	10.1	31.2	17.3	353	64.6	0.3
2018	617				N	0	31.4	33.4	15.2	373	20.9	95
2018	7781				N	0	7.5	33.1	15.2	265	32.2	3.5
2018	8336				N	0	11.6	32.1	16.5	408	40.6	1
2018	9025				N	0	6.9	34.2	15.1	219	51.7	0.4
2019	18811				N	#DIV/0!	12.2	34	13.9	85	62.1	0.8
2018	7925				N	0	7.4	27.8	18.6	276	50.9	6.4
2018	8200				N	0	3.5	29.6	18.2	241	41.2	0.6
2018	8283				N	0	16.9	31.4	15.5	223	52.2	1.9
2018	8354				N	0	12.7	33.3	18.1	210	10.7	15.4
2018	8989				N	0	5	34.9	13.9	224	43	2.3
2018	9500				N	0	7.3	31.3	19.2	604	44.1	0.5
2018	9636				N	0	6.6	35	14.6	229	26.9	10.6
2018	681				N	0	3.6	32.4	17.7	226	45.9	1.4
2018	6056				N	0	5.5	33.8	13.7	158	35.6	2
2018	6165				N	0	5.5	34	14.5	268	37.9	0.6
2018	6341				N	0	6.8	33.9	15.9	36	42.3	3.6
2018	6858				N	0	4.6	32.7	15.1	230	47.1	2.6
2018	7804				N	0	9.7	33.5	13.9	308	54.3	6.8
2018	7885				N	0	3.6	32.3	16.5	154	44.9	0.4
2018	8241				N	0	3.1	32	15.6	211	42.3	3.5
2018	9198				N	0	7.7	33.9	15.1	331	25.6	3.5
2018	9583				N	0	7	32.1	18.3	231	42.2	6.4
2018	9937				N	0	5.9	33.1	16.2	162	60.6	0.1
2018	9948				N	0	19.3	33.7	15	342	13.5	99.8
2018	11091				N	0	5.5	33.3	14.1	189	40.5	3.4
2018	11349				N	0	6.9	33	15.8	231	18.2	6.2
2018	360				N	0	7.4	31.9	17.4	275	42.5	3.2
2018	518				N	0	10.3	32.8	16	217	34.9	25.6
2018	201				N	0	10.8	33	16.6	331	35.1	7.9
2018	10605				D	0	3.2	33.2	15.3	293	46.1	0.9
2018	6133				N	0	6.1	32.6	17.4	416	51.9	23.2
2018	7598				N	0	7.5	33.7	14.4	237	24.3	6.7
2018	8504				N	0	6.7	33.5	15	184	34.6	17.7
2018	9775				N	0	9.1	33.9	15.1	156	24	2.4
2018	9879				N	0	5.5	33.7	14.5	261	53.5	0
2018	10343				N	0	6.9	32.9	14.5	222	25	11.4
2018	10530				N	0	3.7	32.5	16.1	240	52.4	0.1
2018	11146				N	0	4.7	32.7	15.8	204	31.4	0.6
2018	11389				N	0	2.7	33.3	14.4	122	36.9	1.3
2019	17534-1				D	0	5.2	31.1	16.1	268	56.5	2.4
2018	6891				N	0	10.2	33	14.1	341	19.6	27.2
2018	7780				N	0	7	33.2	13.9	505	35.5	21.9
2018	8186				N	0	11.7	33	14.9	334	36.2	26
2018	9193				N	0	5.3	32.3	16.4	274	34.5	0.5
2018	9486				N	0	5.1	33.7	15.3	218	41	0.3
2018	10260				N	0	8.6	34.4	14	360	45.9	6.3
2018	11390				N	0	9.5	34.3	13.8	247	9.2	35.1
2018	409				N	0	11.3	34	13.7	461	24.6	62.5
2018	7345				D	0	0	0	0	0	-----	1.5
2018	9507				D	0	8.8	34.4	14	315	13.4	3.9
2018	9939				D	0	4.7	34.2	15	140	17.2	9.4
2018	10441				D	0	4.3	33.9	14	159	57.9	1.3
2018	6260				N	0	7.9	30.4	16.5	382	59.6	0
2018	6462				N	0	6.4	34.1	13.5	207	19	35.3
2018	7130				N	0	3.5	33.4	14.1	228	34.3	0.3
2018	8259				N	0	8.2	33.6	14.4	233	26.2	10.2
2018	8362				N	0	4.5	33.6	14.4	210	49.1	0.4
2018	10082				N	0	4.8	34.5	17.7	259	40.4	0
2018	11187				N	0	9.9	33.3	14.2	288	25.6	8.1
2018	511				N	0	8.9	34.1	15.1	189	26.8	17.3
2018	10478				D	0	6.5	34.2	14.3	215	13.5	2.5
2018	11341				D	0	4.9	34.1	14.3	262	17.5	35.5
2018	6598				N	0	8.4	33.6	13.8	236	11.4	0.9
2018	8132				N	0	9.9	33.7	14.5	336	16.7	8.2
2018	8817				N	0	4.3	33.8	14	245	37.9	1.9
2018	8854				N	0	7	33.9	14.3	195	25	0.7
2018	10375				N	0	5	33.1	16.5	317	12.6	2.3
2018	10393				N	0	4	33.1	15.2	224	47.6	2
2018	11311				N	0	6.1	33.2	14.1	226	27.1	3.5
2018	658				N	0	4.2	33.4	13.6	86	23.7	10.8
2018	708				N	0	6.4	32.3	16	246	24	0.8
2018	9444			PV	PV	0.005	4	33	16.3	75	53.1	4.8
2018	10044				D	0	3.8	34.8	15.8	222	33	0.2
2018	10387				D	0	3.5	33.9	14.2	202	27.2	26.8
2018	9518				N	0	4.5	35	13.9	235	47.1	1.5
2018	6242				N	0	4	33.2	14.2	156	29.3	0.7
2018	6388				N	0	6.8	33.1	15	212	24.4	1.4
2018	6762				N	0	8.8	32.5	16.6	182	27.2	11.4
2018	6868				N	0	4.2	31.6	14.7	217	32.5	1.1
2018	6917				N	0	6.9	32.6	14.2	397	37.4	52.8
2018	7009				N	0	4.8	32.4	14.7	238	48.9	19.9
2018	7286				N	0	11.4	33.8	13.7	232	26.9	14.8
2018	7935				N	0	2.1	33.5	13.6	79	31.9	1.1
2018	8394				N	0	7.6	34	13.9	389	36.7	2.9
2018	10249				N	0	18.2	33.7	15.2	293	13.4	118.4
2018	11079				D	0	4.4	33.6	14.8	296	23.3	2
2018	11337				D	0	6	33.1	15	263	25.7	18.6
2018	9994				N	0	4.5	35	13.9	201	34.7	9.8
2018	6997			PV	PV	0.05	5	33.8	13.7	68	36.2	141.7
2018	10541			PV	PV	1.3	8.9	34.1	14.1	198	19.3	7.6
2018	10096				D	0	5.9	35.7	14.1	167	13.9	34.1
2018	6075				N	0	4.1	34	14.2	216	35.2	2.6
2018	6135				N	0	6.4	34.1	13.5	377	43.1	0.1
2018	8576				D	0	4.3	30	17.9	207	47.4	1.7
2018	7511				N	0	3.5	33.9	13.7	252	44.3	8
2018	7651				N	0	5.5	33.2	14.4	183	46.6	2.4
2018	7888				N	0	3.2	33.7	14	142	36.7	14.1
2018	8512				N	0	5.4	33.1	14.3	211	43.7	3.2
2018	8903				N	0	2.9	31.4	15.9	117	41.7	1.1
2018	10374				N	0	2.8	31.5	15.4	83	38.8	1.1
2018	11326				N	0	7.3	33.2	16.1	174	29.7	11.8
2018	760				N	0	10.3	32.6	16.1	396	48.9	7.5
2018	6115				N	0	5.6	33.9	13.3	240	18.7	0.3
2018	6402				N	0	2.8	33.2	13.9	215	51.9	0.3
2018	7433				D	0	2.7	33.7	14.6	159	24.5	55.1
2019	18611				D	#DIV/0!	1.9	33.7	12.9	165	28.9	6
2018	9302				D	0	3.4	33.4	15.3	208	45.4	3.5
2018	9576				D	0	3.8	33.6	14.1	156	15.7	24.8
2018	10345				D	0	4.4	33.2	14.5	231	34.2	0.3
2018	10468				D	0	7.5	34.4	14.4	200	21.7	10.2
2018	244				D	0	3.2	33.7	14.2	244	42.6	0
2018	7288				N	0	3.2	33.4	14.5	134	49.5	0.9
2018	8467				N	0	8.7	34	13.2	250	22.2	5.4
2018	8794				N	0	10.8	34.2	14.5	365	35.1	1.4
2018	9387				N	0	8.2	33.7	14.1	215	27.7	29.5
2018	9501				D	0	4.1	34.2	16	165	25.1	7
2018	9647				N	0	6	33.2	15.9	335	48.2	11.8
2018	9974				N	0	7.3	32.5	14.6	245	18.9	18.1
2018	10342				N	0	4.2	32.3	16.2	234	44.5	2.3
2018	10363				N	0	5.8	32.4	14.8	88	16.6	46.4
2018	992				N	0	12.2	33.9	14.4	345	7.4	3.3
2019	18108-1			PV	PV	0.0131343	4.4	33.9	13.3	163	26.2	9.1
2018	6389				D	0	5.5	33.3	13.4	234	35.9	3.5
2018	8415				D	0	4.4	33.8	14.4	169	17.1	29.1
2018	8500				D	0	7.5	33.6	14.8	261	16	1.1
2018	11342				D	0	4.7	34.4	14.2	217	17.8	31.8
2019	19600				N	#DIV/0!	3.7	32.6	14.7	82	56.7	1.5
2018	6307				N	0	4.1	33.2	13.9	66	31.7	0.9
2018	6352				N	0	7.2	33.1	14.7	289	28.4	10
2018	6979				N	0	6.3	32.9	14.5	291	17	0.5
2019	19697				D	#DIV/0!	11.5	33.6	13.9	310	5.6	42.9
2018	7070				N	0	13.6	33.1	14.7	262	8.2	9.7
2018	7806				N	0	11.1	33.7	15.3	236	8.4	21.3
2018	9102				N	0	6.2	33.5	14.4	189	7.9	0.9
2018	9488				N	0	5.4	34.9	13.7	286	36.9	2.1
2018	9512				N	0	6.5	33.1	14.6	310	46.7	0.1
2018	10377				N	0	4.6	33.3	14.8	258	28.1	10.8
2018	10495				N	0	3.2	33.8	15	217	46.3	2.8
2018	7424				N	0	5.4	34.1	14.3	201	25	1.5
2019	15586-1				D	0	4	34.3	13.1	189	19.5	9.6
2019	18041-1				D	0	3.4	34.2	13.8	158	36.2	2.2
2018	6085				D	0	5.2	31.9	16.1	162	23.6	0.4
2018	7459				D	0	4.1	33.3	13.3	124	41.3	3.8
2018	7770				D	0	4.1	31.1	16.5	225	46.3	2.8
2018	DH21				D	0	5.5	34.8	13.4	249	23.3	4.7
2018	8578				D	0	3	34	16.8	139	31.8	17
2018	9252				D	0	4.9	34.5	14.3	230	26.7	1.9
2018	600				D	0	5.4	34.8	14.1	177	13.7	1.7
2018	6448				N	0	3.7	33.1	14.8	263	33.2	1.6
2018	6793				N	0	7.3	26.9	17.3	359	21	1.7
2018	7914				N	0	3.8	33.9	13.7	84	46.1	5.2
2018	9598				N	0	7.6	33.1	14.8	336	22.6	46.4
2018	10177				N	0	10.2	34.7	15.2	284	18.1	19.4
2018	10247				N	0	5.5	32.4	18.5	233	40.6	1.8
2018	10380				N	0	9	33.3	15.2	224	9.8	8.2
2018	11162				N	0	8	34	13.6	247	16.1	8.1
2018	487				N	0	4.5	33.5	13.9	223	42.8	1.7
2018	495				N	0	11.2	34.4	13.8	269	11.4	60.1
2018	NP4			PV	PV	0.1	3.7	32.4	16.1	105	44	17.2
2019	19196				D	#DIV/0!	6.2	33.7	13.1	219	16.1	21.9
2018	7262				D	0	4.2	32.1	15.8	229	44	1.9
2018	7816				D	0	3.4	33.3	16	154	37.1	5.2
2018	6087				N	0	9.4	33.9	14.2	181	10.9	1.5
2018	6709				N	0	7.4	32.1	15.8	170	19.9	35.8
2018	6884				N	0	7.2	32.2	15.7	307	10.9	7.2
2018	8850				N	0	4.3	32.7	15.4	238	9.6	37.3
2018	10329				N	0	7.9	33	15	300	31.5	0.2
2019	16638-1				N	0	15.5	34	14.9	160	24.5	105.8
2019	16668-1			PF	PF	0.505871	3.1	33.1	15.8	62	55.8	27
2019	17298-1			PF	PF	0.369424	6.3	34.9	15.9	225	70.1	8.6
2019	19718			PV	PV	0.0213714	5.1	33.5	13.7	76	32	52.6
2018	A31				D	0	3.4	32.8	15.3	195	38.9	1.8
2018	DH33				D	0	2.6	32.2	16.8	228	29.7	7
2018	9062				D	0	2.6	33.5	14.6	170	42.5	7
2018	10349				D	0	6	32.6	15.5	345	26.4	3.3
2018	6619				N	0	3.3	32.5	14.9	123	35.1	7.1
2018	6706				N	0	7.6	32.3	17	291	22.5	2.9
2018	7047				N	0	6	33.6	13.8	203	28.2	3.4
2018	7171				N	0	6.1	33.4	14.2	177	26.1	12.4
2018	7366				N	0	5.4	33.2	14.4	255	35	1.2
2018	10087				N	0	6.2	33	15.8	220	43.7	0
2018	8963			PV+PF	PV+PF	0.1	4.8	33	15.6	98	34.5	103.4
2019	17914-1			PF	PF	0.0377914	4.2	34.3	13.8	116	27.7	62.5
2018	A19				D	0	4.7	33.2	15.1	174	26.6	1.1
2019	DH18			PV	PV	0.00554393	5.3	34.9	13.3	77	34.2	22.6
2018	6889			PV	PV	0.75	5.6	33	14.8	154	34.4	42.1
2018	6994				D	0	2	33.4	13.7	90	22.3	8.9
2018	7249				N	0	4.7	32.4	16.6	175	25.9	5.1
2018	7493				N	0	9.9	32.2	15.6	147	33.1	16.2
2018	8930				N	0	7.2	33.9	14.5	244	29.8	23.2
2018	9542				N	0	3.8	35	15	184	22.9	2.7
2018	9557				N	0	5.2	34.4	15.2	340	13.5	10.2
2018	10464				N	0	3	32.1	16.6	213	45.8	0.5
2018	11247				N	0	8.5	34.1	15.2	268	27.2	7.8
2019	20456			PV	PV	#DIV/0!	4.2	33.5	14.5	130	12.8	34.9
2018	6373			PV	PV	0.025	3.6	34.6	12.9	111	38.8	33
2018	A20			PV	PV	0.2	3.6	34.5	13.1	86	25.1	64.4
2018	9356			PV	PV	0.2	5.3	37	13.1	124	20.5	25.4
2018	7284				N	0	7.2	33.5	14.1	189	17.8	8.7
2018	8380				N	0	8	32.3	16.2	352	36.4	7
2018	9142				N	0	5.8	30.4	17.4	317	20.4	4.5
2018	10261				N	0	7.2	34.4	15.1	183	9.1	7.8
2018	10373				N	0	8.8	33.7	14.7	321	21.5	1.4
2018	8130				N	0	6.9	33.1	14.3	153	19.8	6.2
2018	8350				N	0	8.3	33.1	15.1	228	18.1	29.2
2018	8590				N	0	6.6	33.9	14	215	24.9	28.4
2019	16248-1			PF	PF	0.00362949	4.8	31.8	15.2	140	22.6	13.5
2019	15991-1			PV	PV	0.0358879	2.4	33.3	13.4	171	42	54.7
2019	DH17			PV	PV	0.00422078	6.5	32.6	16.2	79	39.1	116.7
2018	6479			PV	PV	0.2	3.3	33.8	14.9	46	29.8	91.7
2018	8847			PV	PV	5e-05	6	34.4	14.6	78	16.9	147.3
2018	11239			PV	PV	0.65	3	33.1	16.4	63	33.2	57.4
2018	7628				D	0	4.9	33.8	15.3	236	28.9	7.8
2019	20251				D	#DIV/0!	3.6	33.9	14.2	77	28.9	79.6
2018	Z18				D	0	5.8	31.3	15.1	116	13.9	60
2018	8734				D	0	6.1	33.2	14.5	196	11.4	48.9
2018	Z24				D	0	8.1	33.2	14.3	106	18.5	36
2018	8574				D	0	4.2	33.7	14.1	97	-----	2.3
2018	10033				D	0	3.8	34	15.7	88	37.5	32.9
2018	10538				D	0	3.2	34	14.9	115	25.5	38.5
2018	657				D	0	6.7	33.8	14	177	17.9	37.3
2019	14431				N	0	12.1	32.9	14	87	16.3	44.4
2018	7534				N	0	6.5	34.1	14.2	261	26.7	0.7
2018	8108				N	0	6.5	33.3	20	282	16.9	26.8
2018	8469				N	0	7.6	33.7	15.3	257	30.5	1.9
2018	8477				N	0	4.7	33.7	13.5	191	12.9	40.4
2018	8864				N	0	11.7	34.5	14.7	198	12.1	2
2018	9785				N	0	4.2	32.3	15.6	143	34.4	9.9
2018	10222				N	0	8.6	34.2	14.5	207	16.6	14.2
2018	11312				N	0	2.1	33.9	14	85	47.7	9.7
2018	9539				N	0	4.7	34.8	14	301	31.2	1
2018	10244				N	0	7.2	33.6	17.1	266	36.2	50.7
2019	17008-1			PV	PV	0.0175362	4.4	33.2	14.1	150	30.2	43.2
2019	17278-1			PV	PV	0.0242162	6.4	33.8	13	126	25	71.5
2019	19449			PV	PV	0.0369038	4.2	34.3	13.6	89	21.1	32.6
2018	79				D	0	5.9	32.9	14.7	277	10.8	15.9
2019	19602			PV	PV	0.857783	9	33.3	14.9	39	70.1	164.7
2018	6197			PV	PV	0.025	4.6	31.6	15	99	35.5	52.4
2018	8227			PV	PV	1.2	10.5	33.1	15.1	94	39.5	127.5
2018	320				N	0	4	34.2	14.1	288	56	0.3
2018	8768			PV	PV	0.1	7.4	33.6	14.5	240	19.2	93.9
2018	9641			PV	PV	0.25	3.6	34.7	13.7	99	21.7	32.4
2018	977			PV	PV	0.05	3.3	34	13.9	176	31.9	27.4
2018	7568				N	0	5.3	32.4	16.4	366	31.9	0.7
2018	8024				N	0	9	32.7	15.8	338	16.2	27.2
2018	8275				N	0	3.9	31.9	15.8	159	42.9	3.9
2018	6939				N	0	7.5	32.6	14.1	232	10.8	0.7
2018	9540				N	0	7.7	35.8	14.5	309	41.1	0.2
2018	9719				N	0	6.8	35.8	14.2	210	40.9	3.5
2018	9722				N	0	10	33.2	14.4	246	28.9	11.1
2018	8540				N	0	10	33	15	214	20.9	35
2018	8858				N	0	6.4	31.8	16.1	296	17.8	2.1
2018	9698				N	0	5	35.3	16.3	264	30.3	29.8
2018	9944				N	0	3	33.8	14	175	22.2	0.2
2018	Z34				N	0	7.8	35.3	17.2	120	27.1	86.8
2018	DH42				D	0	6.8	32.9	14.9	226	11.4	88.9
2018	10467				D	0	4.4	33.8	14.2	56	26.4	9.7
2019	17269-1			PV	PV	0.0596891	3.2	34.6	13.8	64	44.9	82.7
2019	17718-1			PV	PV	0.0303704	8.2	33.1	13.4	160	13.3	5.6
2019	DH15			PV	PV	0.146533	3.6	34.6	14.5	32	25.2	162.5
2018	Z8			PV	PV	0.0005	6.1	36.1	17.5	100	34.8	3
2018	6251			PV	PV	0.2	6.2	33.5	13.6	111	30.6	18.1
2018	6284			PV	PV	0.03	7.6	33.8	14.7	141	23.6	83
2018	A21			PV	PV	0.1	6.3	34.6	14.5	55	45.2	104
2018	A24			PV	PV	0.65	6.5	33	15.9	93	30.9	151.1
2018	10294			PV	PV	0.0005	6.3	33.7	14.8	189	13.4	27.8
2018	11210			PV	PV	0.3	5.4	34.2	14.2	160	32.4	47.4
2019	19572				D	#DIV/0!	4.7	34.2	13	206	15	9.6
2018	6467				N	0	5.5	34	14.7	167	29.2	13.2
2018	7422				N	0	7.1	34.2	13.9	150	17.8	28.4
2018	8827				N	0	2.7	34.2	14.1	152	29.6	21.6
2018	9764				N	0	6.1	33	14.7	300	35.8	0.3
2018	385				N	0	6.9	31.5	16.6	237	33.6	25.8
2018	8770				D	0	5.7	33	15.2	172	12.4	24
2018	Z43				N	0	7.6	33.7	13.9	80	42.4	14.2
2018	120				N	0	5.2	33.8	14.6	160	11.1	37.7
2018	8948				D	0	2.8	34.1	14.5	162	23.7	10.5
2018	DH50				D	0	4	33.5	14.2	215	17.3	24.8
2019	16757-1			PF	PF	0.0615672	5.5	34.9	13.6	114	18.5	41.9
2019	15958-1			PV	PV	0.568427	9.5	34	13.8	88	48.4	139
2019	19623			PV	PV	0.528637	7	34.3	13.2	61	40	95.9
2018	8028			PV	PV	0.35	10	33.7	14	100	14.9	93.8
2018	8897				N	0	6.1	33.3	15	351	36.1	0.4
2018	9874			PV	PV	0.02	1.8	33.7	15.5	165	36.1	42.3
2018	9410				D	0	2.4	35.3	15.1	148	49.5	0.4
2018	7467				N	0	4.1	33.3	13.5	116	36.6	21.7
2018	6222				N	0	8.2	33.4	13.9	233	11.9	20.9
2018	6489				N	0	4.3	34.1	14.2	148	11.2	16.2
2018	7766				N	0	6.4	33	14.8	132	12.1	7.2
2018	8849				N	0	9.5	33.5	14.4	249	18.3	4.1
2018	9187				N	0	4.3	34	13.9	46	33.1	44.5
2018	9395				N	0	10.5	35.1	16	373	17.5	24.8
2018	574				N	0	4.2	33.3	16.3	245	37.5	11.3
2018	848				N	0	7.1	33.3	14.7	304	30.9	0
2018	9733				N	0	3.2	31.7	16.1	131	39.7	0.5
2018	10594				N	0	7.1	34	14.1	196	44.6	0.8
2018	429				D	0	4.7	33.8	14.3	195	23.2	12.2
2019	19787				D	#DIV/0!	5.6	33.3	13.3	174	16.7	45.8
2018	DH17				D	0	3.3	33.8	14.2	168	17.5	11.6
2019	DH14			PV	PV	0.296622	9.4	34	13.6	76	23.9	82.9
2018	A18			PV	PV	0.4	7.1	33.6	15.1	95	39	85.1
2018	7966			PV	PV	0.3	3.5	32.1	14.9	77	30.1	37.7
2018	7221				D	0	4.3	31.2	16.6	127	46.9	1
2018	7287				D	0	3.3	33.4	15.1	124	20.7	16.7
2018	11339			PV	PV	0.2	5.2	33.2	14.9	71	32.8	73
2018	Z11				N	0	2.7	33.3	13.6	84	31.2	13.9
2018	6787				N	0	7	32.4	15.2	178	24.1	20.6
2019	16446-1				N	0	6.3	32.8	16.2	489	21.9	71.5
2018	6025				N	0	5.5	33.5	14	231	41.3	0.4
2018	6153				N	0	9.3	32.9	16.5	183	24.1	3.6
2018	6569				N	0	17.5	33.6	13.7	327	9.5	112.6
2018	6570				N	0	8.7	29.7	16.9	361	25.3	1.8
2018	6750				N	0	3.7	33.7	13.9	219	55.6	4.1
2018	6901				N	0	8.7	33.6	13.1	283	35.4	33.8
2018	7126				N	0	6.2	34.1	13.5	242	19.3	7.3
2018	7527				N	0	9.2	33.1	14.8	243	15.1	99.5
2018	7647				N	0	11.1	32.9	13.8	310	29.4	71.5
2018	8868				N	0	6.8	33.4	14	232	27.7	12.6
2018	8067				N	0	9.2	32	15.8	350	25.9	3.8
2018	8848				N	0	4.5	34.1	14.7	171	12.5	29.7
2018	9637				N	0	6.1	34.6	14.8	277	25.4	4.4
2018	9728				N	0	8.1	33.9	17.6	352	37	5.7
2018	9729				N	0	5.2	34.1	13.9	116	32	0.2
2018	9732				N	0	7.4	31.9	15.4	97	25.8	4.6
2018	9791				N	0	8.3	33.7	14.4	288	38.2	0.2
2018	10080				N	0	4.7	33.6	14.6	214	40.9	9.6
2018	10378				N	0	6.3	33.3	15.1	204	38.9	0.4
2018	10638				N	0	11.9	34.2	14.3	263	9.4	9.2
2018	11201				N	0	5.6	32.6	16.1	112	31.7	6
2018	930				N	0	4.5	34	14.1	174	42.1	7.9
2018	9990				N	0	8.3	32.9	14.7	290	28.2	2.4
2018	7739				D	0	5.9	32.8	14.2	167	22.4	5.1
2018	10192				D	0	3.1	33.6	13.9	192	25	11.6
2019	16813-1			PF	PF	0.0205981	2.9	34.8	12.7	32	26	124.5
2019	18726			PF	PF	0.0306346	4	33	15.6	162	16	29.8
2019	19127			PV	PV	0.644119	8.9	31.5	13.9	73	41.7	110.9
2019	19331			PV	PV	0.10021	5.9	34	13.4	115	16.4	30.7
2018	Z17				N	0	5.1	33.3	14.5	151	46	6
2018	9868				N	0	7.2	33.1	14.9	247	14.7	3.7
2019	19981			PV	PV	0.00215827	4	34.1	12.7	104	24	37.9
2018	7011			PV	PV	0.5	5.9	33.4	15.7	46	38	152.3
2018	10251				N	0	12.7	32.7	16.2	261	12.7	2
2018	10590				N	0	4.9	31.9	17.9	184	15.5	38.3
2018	6213				N	0	10.6	32.4	14.2	350	20	0.4
2018	9985				D	0	5.5	33.4	13.8	149	26.4	6.8
2018	9011			PV	PV	0.35	3.6	35.2	15.5	65	32.8	104.1
2018	6789			PV	MD	0.0005	6.9	33.5	13.4	170	17.5	16.9
2018	10466			PV	MD	0.25	6.6	31.8	16.3	162	33.2	37.4
2018	7214				N	0	5.7	32.6	15.1	267	26.6	0.6
2018	6635				N	0	7.5	33.5	13.2	225	33	6.3
2018	7094				N	0	8	33.1	14.9	295	10.2	3.3
2018	7476				N	0	8.5	32.9	17.1	370	13.3	1.9
2018	7646				N	0	6.1	30.8	17.4	297	40.8	3.1
2018	7723				N	0	7	32.2	15.4	144	40.5	46.6
2018	7783				N	0	11.2	33.3	13.8	232	17.2	35.1
2018	8304				N	0	4.5	32.6	17.6	215	40	2.4
2018	10269				N	0	6	33.5	13.9	165	37.1	0.6
2018	8387				N	0	7.6	35.2	13.5	291	38.5	1.9
2018	7841				N	0	7.4	32.8	15.1	196	23.1	54.7
2018	9544				N	0	4.2	32.7	16.9	174	19.8	2.9
2018	8568				N	0	5.2	33.9	15.5	93	17.8	19.8
2018	9626				N	0	5.2	34.8	14.5	233	30.2	13.3
2019	18414				D	#DIV/0!	4.5	34.4	13.1	211	12	17.7
2018	9955				N	0	7.9	33.4	17.6	179	27.9	15.3
2018	5912				D	0	7	33.1	13.8	51	35.6	33.3
2018	9730				N	0	5	35.3	13.6	169	38	0.3
2018	6861				D	0	6	33	14.3	37	41	18.6
2018	10112				N	0	5.4	33.9	14.2	215	34.1	19
2018	7008				D	0	3.5	33	15.8	194	24.4	9.8
2018	10444				N	0	6.2	32.3	15.4	287	28.2	7
2018	10131				N	0	5.4	33.5	15.5	176	25.6	29.9
2018	8264				N	0	7.4	34.5	15.2	278	16.2	13.9
2018	10271				N	0	10	34.3	13.9	259	24.5	12.5
2018	6747				N	0	5.7	30.4	16.9	377	43.2	0.3
2018	8580				D	0	2.7	33.3	14.8	175	30.7	2.5
2018	8951				D	0	4.2	33.1	16	220	24.5	5
2018	519				N	0	6.3	34	13.7	160	20.6	32.9
2018	9380				N	0	5.8	32.2	15.7	226	37.9	0
2018	7815				N	0	5	33.3	15.1	170	39.1	7.9
2018	10288				N	0	6.2	33.2	14.2	145	34.1	10
2018	10609				N	0	3.9	33.5	14.6	234	15.4	71.9
2018	7817				D	0	3.3	33.6	16.1	132	18.5	7
2018	10190				D	0	6.2	33.8	14.6	270	23.7	37.4
2018	10539				D	0	2.1	33.6	14.5	130	35.9	5
2018	9727				N	0	7.4	33.2	15.6	303	37.2	1.2
2019	15274-1			PV	PV	0.212549	3.6	34.4	14.4	64	38.3	77.3
2018	10188				N	0	3.6	34.1	14.6	134	31.2	6.9
2019	DH03-1			PV	PV	0.0220085	10.3	34.2	13.8	151	21.1	76.6
2019	17701-1				D	0	4.1	31.7	14.3	169	27.3	2.3
2019	17099-1			PV	PV	0.12473	3.5	35.1	12.6	126	40.8	57.4
2018	6302			PV	PV	1.5	7	32.8	15.8	158	17.2	78.6
2019	DH16				D	#DIV/0!	2.5	33	13.5	88	52.7	3.6
2018	Z19			PV	PV	1.5	7.2	34.4	13	60	43.5	128.8
2018	7741			PV	PV	0.7	5.3	34.8	14	152	21.2	34
2018	10232			PV	PV	0.01	3.3	31.5	16.8	317	34.9	11
2018	6314				N	0	8.7	34.1	13.9	273	9	34
2018	7640				N	0	4.6	33.2	15.6	178	36.2	1.7
2018	8585				N	0	12.8	33.5	13.5	263	27.2	68.3
2018	8735				N	0	3.5	30.8	17.7	331	30.8	0.7
2018	9717				N	0	14.4	35.8	13.9	236	19.4	67.7
2018	8765				N	0	7.7	32.8	15.2	125	26.3	0.2
2018	8808				N	0	4.4	33.1	14.3	164	25.5	1.7
2018	6466				N	0	3.4	34.5	13.7	113	17	11.2
2018	8969				N	0	4.9	33.2	15.3	186	40.3	14
2018	7583				N	0	2.6	33.1	14.5	183	30.8	4.8
2018	9726				N	0	6.3	34	13.8	226	47.7	0.7
2018	10327				N	0	4.9	34.4	14.1	153	12.9	5.2
2018	9774				N	0	10.2	32.6	15.1	366	16.1	3.6
2018	9049				N	0	5	34	14.6	219	19.6	2.2
2018	9218				N	0	5.6	34.3	14.4	240	26.6	2.2
2018	9446				N	0	8.9	36.3	15.2	233	20.6	53.4
2018	6090				D	0	4	33.3	15	186	23.4	3.8
2018	A16				D	0	3.4	33.1	14.9	166	24.8	5.3
2019	19728				D	#DIV/0!	4.6	33.9	13.9	266	19.6	28.1
2018	9283				D	0	1.7	33.5	15.8	94	48	1.1
2018	10448				D	0	3.7	31.2	16.8	278	28.9	6.9
2019	20064			PV	PV	0.00923364	3.8	33	14.2	84	25.9	11.5
2019	20245			PV	PV	0.127511	8	33.9	14.5	154	15.3	27.7
2018	6363				D	0	3.8	32.5	14.8	184	9.6	7.1
2019	20383			PV	PV	#DIV/0!	5.5	34.1	13.7	88	26.3	17.1
2018	8164				N	0	6.5	33.9	13.5	211	15.5	12.5
2018	6825			PV	PV	1.15	2	32.9	14.1	46	33.6	52
2018	7392				N	0	5	34.4	14	207	39.6	9.2
2018	6874				N	0	8.4	32.3	15.5	302	19.4	0.9
2018	6980				N	0	8.7	32.5	15.2	159	10	142.2
2018	9857				N	0	7.8	33.3	14.4	335	30.5	9.6
2018	7280				N	0	8.5	32.9	15.4	309	48	3.1
2018	8026				D	0	4.3	33.1	14.1	185	22.5	17.4
2018	11151				N	0	2.7	33.9	13.5	93	38.1	30.6
2018	11249				N	0	10.7	33.3	15.1	363	29.9	1.8
2018	7495				N	0	7.6	33.8	15	319	40.2	1.3
2018	7541				N	0	4.6	34	14.8	91	40.6	109.9
2019	19185				N	#DIV/0!	8.6	34.3	13.8	95	22.7	60.7
2018	7675				N	0	6.9	33	14.5	146	21.5	50.8
2018	8257				N	0	8.9	30.4	16.6	382	39.3	6.1
2018	9295				N	0	7.9	36.5	14.4	285	13	27.6
2018	8447				N	0	9	33	14.7	142	35.9	0.1
2018	9881				N	0	3.6	34.1	14.5	225	30.8	3.2
2018	10394				N	0	6.4	30.9	18.6	308	29.4	8.2
2018	11278				N	0	12.9	31.1	17.4	307	13.9	24.4
2018	11121				N	0	4.9	33.4	13.9	158	30.2	9.3
2018	11383				N	0	4.1	33.3	15.4	53	19.8	60.8
2018	7953				N	0	7.8	34	14.3	165	22.6	15.2
2018	457				N	0	4.4	34.1	14.6	150	22.2	21.3
2018	DH15				D	0	5.6	34.3	11.7	24	42.2	1.3
2018	9239				N	0	9.3	34.7	14.4	162	8.9	15.1
2018	10603				N	0	6.2	33.6	14.8	197	10.5	4.7
2018	604				N	0	3.1	33.8	15	179	27.3	12.8
2018	11060				N	0	11.3	33.4	14.2	113	9.5	4.4
2018	Z12				D	0	3.4	33	15	135	25.6	47.7
2018	11216				N	0	4.9	32.8	14.3	231	47.3	0.6
2018	11243				N	0	11.3	33.7	13.9	300	21.5	44.9
2018	804				N	0	15.4	33.6	14.2	236	9.8	106.8
2018	7417				N	0	8.1	33.9	13.8	195	13.2	9.2
2018	984				N	0	9.1	34.3	16.3	360	34.6	2.9
2019	16636-1				N	0	4.9	33.7	14.2	207	24.8	41.8
2018	8929				N	0	5.5	33.4	14.5	110	17.3	54
2019	16271-1			PF	PF	0.0513648	4.5	33.8	16.6	81	36.2	24.1
2019	16763-1			PV	PV	0.896167	7.6	33.8	13.9	107	31.2	138.4
2018	6648			PV	PV	0.005	6.5	33.7	14.1	160	30.6	24
2018	8295				N	0	3.5	33.4	14.2	191	38.8	14.8
2018	8523				N	0	2.8	33.5	14.8	68	24.5	9.6
2018	DH19			PV	PV	0.15	3.1	33.9	14.2	18	44.9	111.5
2018	8521			PV	PV	0.4	5.1	33	15.1	36	36.9	185.9
2018	6151				N	0	6.7	33.8	14	210	44.7	10.4
2018	7274				N	0	4.7	33.9	14.4	206	32.4	14.2
2018	8419				N	0	3.3	33.7	14.5	182	38.6	3.6
2018	9716				N	0	4.9	34.2	13.1	201	15.6	24.3
2018	10034				D	0	2.8	33.8	15.1	94	27.7	30.7
2018	9827				N	0	4.7	34.1	14.3	185	43	0
2018	9828				N	0	7.1	35.1	14.6	182	19.9	57.5
2018	10341				N	0	3.9	32.7	14.7	126	26.1	1.9
2018	10365				N	0	4.1	32.7	16.3	346	41.4	2
2018	8609				N	0	6.4	31.2	15.1	207	10.1	19.7
2018	11137				N	0	7.3	31.8	14.8	234	28.2	29
2018	10174				D	0	6.8	33.9	14	194	16	21.9
2018	11160				N	0	6.6	26.8	18.2	271	23.7	3.5
2018	11400				N	0	7.7	32.3	15.9	433	45.8	3.6
2019	19833				D	#DIV/0!	4.3	33.8	14.3	204	38.9	1.7
2019	20205			PF	PF	0.0945425	3.8	31.6	14.8	109	26.2	98
2019	14389			PV	PV	0.212868	5.5	32.3	16.1	188	22.6	38
2019	17712-1			PV	PV	0.151712	3.9	33.8	13.3	77	23.4	77
2018	5820			PV	PV	0.5	7.2	32.6	15.6	18	24.8	140.7
2018	5910			PV	PV	0.5	4.5	33.6	13.4	55	41.5	64.2
2018	6501			PV	PV	0.05	3.5	31.8	16.3	104	38.4	79
2018	DH27			PV	PV	1.55	6.1	33.6	14.9	31	26.3	107.3
2018	Z23			PV	PV	0.45	6.1	33.3	14.2	97	22.8	35.6
2019	18982				D	#DIV/0!	5.7	33.5	14.1	217	17.6	20.3
2018	7235				N	0	3	32.3	14.1	134	33.5	5.3
2019	19855				D	#DIV/0!	4.5	33.7	14.3	269	14.6	51
2018	Z13				D	0	2.6	33.8	15.5	79	37.2	1.4
2018	DH41			PV	PV	1.7	9.4	33.9	14.5	222	18	36.8
2019	16875-1				N	0	9.7	33.7	16.6	168	29.3	7.3
2018	8790				N	0	4	33	15	74	21.7	33.3
2019	16896-1			PV	PV	0.021332	6.5	33.8	13.1	175	26	53.1
2019	18897			PV	PV	0.0185714	3.9	32.9	13.4	168	29.9	60.7
2019	20118			PV	PV	0.394839	7.2	33.9	14.6	103	25.9	146.8
2019	20377			PV	PV	#DIV/0!	4.1	34.1	13.2	153	42.6	71.4
2018	A29			PV	PV	0.2	3.1	33.4	14.4	54	23.8	143.9
2018	Z16			PV	PV	0.01	4.7	34.7	14.8	95	18.3	42.6
2019	16429-1				N	0	6	33.9	13.9	297	23.4	33.4
2018	6704				N	0	6.1	33.3	14.5	229	34.8	1.2
2018	6925				N	0	10	33.5	14.4	211	16.5	42.2
2018	10370				N	0	11.9	32.1	15.4	86	15	11
2018	8720				N	0	7.8	32.8	19.8	74	24.8	33.7
2018	9040				N	0	7.1	33.1	15.1	243	20.9	18.4
2018	11155				N	0	9	34.2	15.8	132	21.7	67.2
2018	9379				N	0	8.4	35.2	13.8	216	31.3	0.6
2018	9454				N	0	9.4	34.7	14.1	367	17	1.1
2018	9724				N	0	5.6	34.8	15.4	247	42.9	0.1
2018	10150				N	0	2.8	33.8	13.8	201	23	2.9
2018	11133				N	0	5.2	33.8	15.2	244	37.2	25.5
2018	6057				N	0	3.2	33.6	17.5	169	27.6	2.6
2018	115				N	0	8.7	34.5	13.2	195	25.3	0.7
2018	279				N	0	7.1	33.1	15.2	225	25.9	5
2018	998				N	0	7.3	33.8	14.7	250	35.5	20.2
2018	9699				D	0	4.7	35.4	14.7	191	10.5	35.8
2018	10490				N	0	5.6	33.3	16.1	179	29.8	39.5
2018	11141				N	0	6.4	33.7	14.9	267	33.1	22.7
2018	130				N	0	7.7	31.5	15.5	235	53.2	1.6
2019	18160-1			PF	PF	0.0135472	9.5	33.9	12.5	118	30	128.8
2019	DH08-1				D	0	3.6	34.2	12.7	22	42	9.8
2019	19791			PV+PF	PV+PF	0.205835	5.4	34.5	13.9	90	34.5	31.5
2019	16065-1			PV	PV	0.0361377	4.5	34	13.8	149	32.3	61.5
2019	16421-1			PV	PV	0.00522523	5.8	33.2	15.3	148	14.6	48.1
2018	7784				N	0	6.9	34.1	13.8	286	34.8	6.3
2019	16792-1			PV	PV	0.167653	5	33.7	13.8	76	36.4	87.8
2018	8381				N	0	4.5	34	14	189	25.1	0.8
2018	7391			PV	PV	0.65	17.4	32.2	15.4	132	14.1	156.8
2018	DH37			PV	PV	0.005	2.4	35.1	15.9	40	34.1	168.4
2018	9181				N	0	3.6	-----	15.6	55	18.6	90
2018	10006				N	0	8.5	34.6	13.9	316	27	21.6
2018	10098			PF	PF	0.75	2.9	35	15	109	32.4	22.9
2019	20443			PV	PV	#DIV/0!	4.5	34.4	14.3	156	21.6	34.9
2018	6474			PV	PV	0.7	5.9	33.7	14.2	111	38.1	50.6
2018	A25			PV	PV	0.2	2.8	33.1	14.3	21	48.3	29.5
2018	7465			PV	PV	0.3	5.4	34	15	66	27.3	108.3
2018	9001			PV	PV	0.0025	8.5	33.8	15	91	20.6	54.6
2018	10532			PV	PV	2.15	8.1	31.2	17	57	31.1	144.7
2018	10386				N	0	9.3	33.4	16.5	297	16	10.5
2018	Z44			PV	PV	0.005	4.3	33.2	15.9	77	47.4	111.8
2018	11391				N	0	4.9	33.6	13.8	147	24.9	3.8
2018	8483				N	0	12.7	34.4	14.7	158	4	91.8
2018	9012				N	0	5.3	34.3	15.1	211	28.2	6.1
2019	17401-1				N	0	12.9	33.4	15.9	130	40.4	3.6
2018	6285				N	0	9.2	33.4	14.1	231	36.2	7.1
2018	7408				N	0	7.4	33.6	14.4	186	9.2	37.6
2018	11408				N	0	6.3	33	15.2	195	21.4	25.5
2018	6220				N	0	9.6	33.4	15.5	250	23.9	79.7
2018	7610				N	0	4.3	33.9	14	128	18.2	176.9
2018	10392				D	0	4.7	33.8	14.3	115	23	7.4
2018	8231				N	0	14.3	33.4	13.8	350	9.1	14.2
2018	8233				N	0	4.7	33.2	13.3	133	50.1	20.3
2018	8446				N	0	4.4	32.6	16	237	36.8	9.5
2018	9057				N	0	8.2	33.8	14.2	226	17.9	10.9
2018	6968				D	0	5.3	32.2	15.6	160	22.3	9.1
2018	9296				N	0	6.5	34.2	14.6	246	34	12
2018	7208				D	0	3.4	33.8	14.2	149	36.9	2.8
2018	9384				N	0	6	34.8	17	277	38.8	9.2
2018	309				N	0	5.7	33.3	15.5	255	34.1	29.3
2018	9415				N	0	5.4	31.4	15.8	206	38.5	1.7
2018	10025			PF	PF	0.01	5.6	32.3	15.9	144	8.9	122.3
2019	16943-1			PV	PV	0.457301	3.9	35.2	14.7	61	42.6	40.8
2018	9555				N	0	4.9	35.2	14.2	197	22.3	14.4
2018	7098			PV	PV	0.8	6.4	33.6	14.3	85	27.5	45.3
2018	7364			PV	PV	0.25	4.7	29.6	18.2	221	25.9	25.7
2018	8938				N	0	7.9	33.6	14.4	222	17.4	12.4
2018	9650				N	0	6.5	34.1	16.4	132	19.7	81.6
2019	19920				N	#DIV/0!	6.6	36.7	15.2	106	66.2	5.3
2018	10030				N	0	7.1	33.8	15.3	226	33.3	18.8
2018	7681				N	0	5.3	33.5	14.1	79	17.6	8.9
2018	6487				N	0	3.9	32.4	15.8	28	38.9	8.3
2018	7593				N	0	7.8	33.7	15.5	184	9	5.9
2018	7595				N	0	7.9	33.4	14.2	311	14.5	10.4
2018	7234				N	0	10.6	32.8	15.1	299	19.6	19.1
2018	9208				N	0	4.3	35.2	13.7	156	31.8	1.4
2018	9451				N	0	4.8	34.5	15.7	230	12.4	30.3
2018	10497				N	0	5.2	32.8	14.3	262	42.6	17.9
2019	19326			PF	PF	0.519308	6.3	33.2	14.1	96	19.6	143.8
2019	DH04-1				N	0	6.7	34.9	18.4	86	68.9	5.9
2018	9404				N	0	6	33.6	14.6	35	40.8	30.8
2019	DH06-1				N	0	6.2	34.1	18.3	88	55.9	13.4
2018	6396				N	0	7.7	32.5	15.4	124	53.1	32.9
2018	9003				N	0	6.6	32.3	15.8	215	28	18
2018	9433				N	0	6.7	33.7	15.2	211	32.7	1.6
2018	9457				N	0	5.9	33.9	14.3	141	38.9	13.3
2018	9619				N	0	13.5	34	14.5	254	15.4	45.1
2018	10040				N	0	7.1	33.3	15.6	242	35.1	3.4
2018	10041				N	0	4	34.1	13.9	212	34.6	3
2018	10283				N	0	5.5	33.5	14.6	247	39.2	14.2
2018	10384				N	0	8.3	34	15.6	358	23.8	5.8
2018	11255				N	0	3.7	34.1	14	115	14.5	25.6
2019	16291-1				N	0	0.5	33.2	13.7	204	40.8	5.3
2018	11293				N	0	15.1	33.3	13.7	330	18.3	68
2018	11397				N	0	5.5	34.3	14.5	187	17	16.2
2018	194				N	0	6.4	34	14.9	310	24.6	26.2
2018	9136				N	0	6.9	33.6	14.2	108	18.4	7
2018	450				N	0	6	34	14.4	146	17.1	49.1
2018	7229				D	0	3.8	33.5	13.9	163	8.4	52.8
2018	702				N	0	8.5	33.3	14.2	220	19.3	22.8
2018	6114				D	0	3.9	33.3	14.8	137	22.1	23.8
2018	10352				N	0	9.2	33.5	14.3	165	21.7	3.1
2018	A30				D	0	7.1	33.3	14.4	240	6.1	17
2018	8837				D	0	5.9	33.7	15.1	253	15.2	15.3
2018	9565				D	0	2.3	32.8	14.6	110	29.6	27.4
2018	6618			PV	PV	0.6	8.9	33.5	14.3	118	28	79.8
2018	8591				N	0	9.2	33.8	13.8	261	31.7	1.6
2018	DH26			PV	PV	0.35	5.7	33.5	15.9	99	25.7	54
2018	11148			PV	PV	0.1	3	33.4	15	69	19.6	81.7
2018	8088				N	0	4.9	34.2	14.3	234	22.6	17.8
2018	6876				N	0	4.5	33.5	14.2	283	28.7	7.1
2018	7731				N	0	4.7	33.9	15.5	185	28.7	16.8
2018	7890				N	0	4.8	32.7	16	315	29.5	16.2
2018	7339				D	0	2.8	34.8	14.7	67	26.9	123.3
2018	11405				N	0	9.5	34	13.3	216	17.2	25.7
2018	10245				N	0	6	31.8	17.1	212	47.5	0.8
2018	6279				N	0	6	32.4	15.6	265	30.8	1.6
2018	10388				N	0	4.3	31.4	16.4	208	42.5	59.6
2018	10				N	0	4.7	33.8	13.7	192	40.1	11.1
2018	6558				N	0	2.3	33.4	14.7	125	39.6	2.7
2018	7136				N	0	13.3	33.9	14	332	18.1	1.4
2018	6257				N	0	10.1	33.4	14.3	242	16.2	20.7
2018	221				N	0	5.2	34.6	13.8	189	18	16.4
2018	9721				N	0	5.1	33.6	15.8	296	36.3	1.3
2018	9223				N	0	6.4	34.6	14.6	51	23.6	41.2
2018	9185				D	0	8.1	33.9	14.6	187	7.4	46.6
2018	10085				N	0	6.2	33.8	14	194	30.6	20.5
2018	10455				N	0	7	33.8	14.9	237	20.8	7.3
2018	6303			PV	PV	0.15	5.7	33.7	13.4	151	36	46.3
2018	9581				D	0	5.6	33.9	15.1	170	20.6	18.1
2018	9622				D	0	3.5	34.3	15.6	91	23.2	2.8
2018	A17				D	0	6.1	32.7	16.7	215	23.4	0.6
2018	10230				N	0	6.8	33.4	14	142	11.9	47.4
2018	11347				N	0	7.9	33	14.4	195	30.2	12.2
2018	6572				N	0	8.8	33.2	14.4	262	24.4	0.9
2018	8449			PV	PV	0.15	7.5	33.4	15	55	21.7	79.1
2018	6166				N	0	9.2	33.9	14	333	23.7	30.9
2018	7533				N	0	4.6	33.9	14	178	20.9	17.7
2019	16475-1				N	0	7.1	32.5	13.9	239	-----	11.5
2018	7645				D	0	2.5	32.1	15.1	144	29.8	4.6
2018	8263				N	0	6.8	33.2	13.8	213	21.6	14.3
2018	8960				N	0	5.8	32.6	14.6	394	43.4	5.5
2018	7227				N	0	11.7	33	16	335	11	138.2
2018	9818				N	0	7.5	33.8	14.5	269	29.9	31.7
2018	8278				N	0	6.4	32.6	14.5	220	17.1	64.2
2018	11094				N	0	9.6	34.4	14.1	159	14	158.6
2018	207				N	0	8.1	33.8	14.2	394	10.3	5.7
2018	9924				D	0	2.3	33.7	14.9	130	30.3	2.2
2018	420				D	0	10.5	34.1	13.6	301	20	10.1
2019	14688-1			PV+PF	PV+PF	0.187833	3.3	34.2	14.2	105	39	80.4
2018	9082				N	0	6.2	32.8	15	226	35.5	0.3
2018	9575				D	0	2.4	33.4	13.6	161	29.7	1.5
2018	6625			PF	PF	0.25	2.5	33.9	15.5	81	26.2	27.7
2019	15748-1			PV	PV	0.0352398	6.2	33.7	13.6	126	35.6	116.4
2019	19210			PV	PV	0.032693	2.8	33.2	13.7	143	25.8	34.9
2018	6797			PV	PV	0.01	5.7	33.6	14	169	22.4	20.7
2018	A26			PV	PV	0.25	8.1	33.3	15.2	56	23.5	120.2
2018	A33			PV	PV	0.15	7.4	33.4	15.9	157	19.9	93.1
2018	DH28			PV	PV	0.35	10.8	33.7	15.7	31	16.9	168.8
2018	9782				D	0	5.2	34	14.3	127	28.1	4.7
2018	10443				N	0	3.4	33.4	13.6	124	49.7	21.7
2018	DH30			PV	PV	0.15	5	33.5	14.5	122	14.9	35.8
2018	10185				D	0	2.8	33.4	14.1	37	31.6	17.9
2018	9574			PV	PV	0.8	8	35.7	15.3	53	37.9	189.1
2018	6941				N	0	5.6	32.4	14.4	173	18.1	2.6
2018	7207				N	0	6.5	32.7	16.3	317	22.9	67.8
2018	7751				N	0	6.3	32.6	14.9	313	26.2	5.1
2018	8384				N	0	3.1	34	13.7	158	47.5	18.3
2018	8977				N	0	6.1	33.8	15.1	252	25.5	2.1
2018	7418				N	0	2.6	32.8	15.6	237	32.3	69.4
2018	8265				N	0	7.4	35.3	13.7	191	18.1	3
2018	9058				N	0	5.3	32.2	15.5	276	26.7	1.2
2018	10546				N	0	8.9	32.8	15.3	220	30.4	37.6
2018	564				N	0	5.8	33	15.7	201	21.3	18.3
2018	7908				N	0	6.1	33.7	13.6	187	24	17
2018	7254				N	0	3.7	32.7	15	237	17.1	3.4
2018	8892				N	0	2.5	33	14.7	65	16.1	50.4
2018	7805				N	0	5.6	33.6	14.6	218	16.5	18.9
2018	Z25				N	0	2.3	32.4	15.4	92	31	11.3
2018	11241				D	0	5.1	32.7	15.6	230	36.9	4.9
2018	9573				N	0	4.8	33.6	14	314	45.9	2.9
2018	7939				N	0	6.1	33.8	13.9	243	33.9	54.3
2018	10169				N	0	3.5	34.1	14.4	171	15.9	84.1
2018	10379				N	0	6.9	33.1	15.4	307	24.4	12.6
2018	10483				N	0	15.3	33.1	16.2	308	9.8	89.8
2019	20331				D	#DIV/0!	7	32.9	13.3	135	26.3	2.8
2018	8760				D	0	2.9	32.3	15.2	192	40.3	3.7
2018	10525				N	0	9	33.4	14.2	261	39	7.7
2018	11113				D	0	7.2	33.5	14	180	6.7	17
2018	11245				N	0	9.5	32.6	15.9	287	22.4	1
2019	DH10-1			PF	PF	0.17344	5.4	34.3	14.2	44	21.5	138.6
2018	DH43			PF	PF	0.4	3.2	30.6	18	54	24.7	84.5
2018	10186				N	0	5.2	34.3	14.5	257	19.4	14.6
2018	10285				N	0	10	33.5	14.7	250	30.8	22
2018	11402				N	0	4.7	32.8	14.2	194	10.2	27.1
2019	14810-1			PV	PV	0.755224	6.6	34.3	14	41	44.6	181.5
2018	10589				D	0	4.7	32.8	14.6	78	24	45.3
2019	16243-1			PV	PV	0.0252783	4.4	33.9	13.6	179	24.3	33.4
2018	10406				N	0	8.9	33.4	14.8	239	19.5	5.3
2019	19867				D	#DIV/0!	7.5	34.1	13.1	237	6	3.1
2019	16622-1			PV	PV	0.0446771	5.9	34.4	13.1	189	17.9	51.6
2018	11074				N	0	5.8	33.8	14.4	189	39.7	0.8
2018	DH49			PV	PV	1.1	5.6	33.5	14.7	83	36.4	115
2018	7281				N	0	3.7	33.4	13.9	174	38.3	5.6
2018	7642				N	0	3.5	33.4	14.1	181	25.2	14.2
2018	8194				N	0	7.3	33.9	14.5	302	27	10.6
2018	7316				N	0	7.3	32.7	15.2	198	19.6	93.1
2018	8515				N	0	4.7	28	19.1	265	39.2	0.9
2018	7535				N	0	5	34	14.6	218	34.9	7.2
2018	8106				N	0	6.7	33.3	15.1	200	33.5	0.1
2018	Z35				N	0	4.3	31.7	14.9	123	46.5	4.6
2018	11082				N	0	6.3	33.5	14.3	344	23.9	55.2
2018	847				N	0	7.8	34	14.2	222	14.7	31.8
2018	8139				N	0	5.2	33.8	13.9	280	16.3	26.4
2018	8741				D	0	6.1	33.5	14	227	12.3	25
2018	8255				N	0	11.7	33.7	15	166	10.5	103.2
2018	9640				N	0	5.2	34	14.7	227	30.7	3.9
2018	DH38				N	0	7.1	33.8	14.8	203	30.5	0.9
2018	11336				N	0	9.2	33.8	14.7	237	9.1	16.2
2018	11388				N	0	4.8	32.6	16.2	256	27.1	19.4
2019	17049-1			PF	PF	0.0286017	7.5	34.5	13.3	141	22.8	75.5
2018	7612				N	0	7.8	34.4	13.3	272	22.6	2.1
2018	7854				N	0	8.5	33.5	15.6	434	14.1	27.2
2018	8065				N	0	7.6	32.5	16	377	34.8	20.5
2018	9516				N	0	6.8	34.7	14	278	26.1	22.2
2018	9599				N	0	7.2	34	14.3	250	10.8	18.2
2019	20410			PV	PV	#DIV/0!	6.1	34.6	13.6	132	29	48
2018	DH13			PV	PV	0.2	5.1	33.7	14.2	56	19.9	149.8
2018	7547			PV	PV	0.25	5.4	34.7	13.5	80	25.5	40.4
2018	11196				N	0	6.4	32.9	14.8	232	19.9	16.3
2018	6476				N	0	10.8	32.8	14.2	184	13.8	74.1
2018	6480				N	0	7.6	32.9	14.8	245	12.4	9.2
2018	6515				N	0	5.4	33.2	13.7	234	27.5	4.4
2018	7112				N	0	8.9	33.6	14.1	236	21.8	112.9
2018	8488				N	0	9.4	32.9	14.4	166	31.6	3.2
2018	7365				N	0	3.2	33.6	14.5	196	35.3	11.2
2018	9242				N	0	5	34.9	15.2	285	28.1	24.7
2019	17721-1				N	0	13.8	34.3	13.4	138	48.2	4.4
2018	9720				N	0	6.4	32.8	16.3	247	34.4	5.1
2018	10180				N	0	8.8	33.9	14.7	242	15.7	27.9
2018	10198				D	0	4.8	34.3	14.6	167	12.1	28.7
2018	Z36				N	0	6.4	33.8	14.4	142	36.6	0.1
2018	8286				N	0	7.1	33.8	13.5	155	28.4	50.2
2018	11343				N	0	4	33.8	14.9	149	14.7	69.5
2018	328				N	0	6.2	33.8	14.4	281	20.8	26.5
2018	379				N	0	5.8	32.9	15.3	362	-----	20.8
2019	20262				D	#DIV/0!	5.1	34	13.8	227	11.3	1.6
2018	455				N	0	9.1	33.3	14.1	159	27.3	13.1
2019	18506			PV	PV	0.197398	6	33.1	13.8	161	13.2	43.5
2018	7464			PV	PV	0.05	4.9	33.4	13.8	129	16.9	23.7
2018	8262				N	0	7.5	33.8	13.3	178	11.8	8.4
2018	7420				D	0	6.9	33.8	13.9	188	12.6	94.2
2018	7743			PV	PV	0.0025	5.9	33.3	15.1	140	38.6	96.1
2018	8141			PV	PV	0.25	6.3	32.6	14.4	150	27.5	91.8
2018	9139				N	0	5.1	35.1	13.9	204	16.9	13.7
2018	6021				N	0	14.6	27.2	19.5	109	37.3	2.2
2018	7615				D	0	3.9	33.8	14	141	15.1	34.3
2018	8110				D	0	3.9	33.6	14.6	70	15.4	60
2018	9197				N	0	5.8	33.8	14.3	250	27.2	14.1
2018	8178				N	0	7.7	34.6	14.7	201	12.7	27.9
2018	9643				D	0	4.1	32.8	16	158	38.2	1.2
2018	9408				N	0	3.9	34.6	13.8	227	17.9	39.7
2018	9913				N	0	4.5	31.1	17.1	257	30.7	8
2018	10084				N	0	8.3	34	15.4	137	44.7	0.8
2018	DH35			PF	PF	0.05	3.6	33.1	15.5	137	24.7	37.5
2019	20440			PV	PV	#DIV/0!	4	34.6	12.8	81	21.4	29.5
2018	6856			PV	PV	0.55	3.6	32.3	16.1	98	25	67.4
2018	10297			PV	PV	0.2	4.2	34.6	14.3	102	35.3	85.2
2018	8111				N	0	10.7	33.6	15.8	204	21.5	31.8
2018	7662				N	0	5.6	32.8	14.3	175	10.8	47.6
2018	Z9				N	0	4.5	33.7	15.1	114	27.3	7.3
2018	8926				N	0	5.1	33	15.4	265	19.1	22.5
2019	19417				N	#DIV/0!	6.2	31.9	18.5	150	56.5	2.1
2018	6259				N	0	6.1	34.4	14.5	207	29.5	2.3
2018	6855				N	0	4.5	33	14.3	156	18.9	6.2
2018	7081				N	0	7.4	33.4	14.4	190	19.2	35.7
2018	7803				N	0	5.6	32.4	13.8	250	35.3	13.2
2018	3				D	0	7.2	33.7	14.2	225	10.6	4.2
2018	8154				N	0	6.6	33	13.9	260	38.7	0.3
2018	8559				N	0	9.1	32.8	15.4	237	17.9	25.7
2018	10029				N	0	5.9	34.4	13.7	209	21.2	16
2018	9620				N	0	3.5	32.8	14.8	121	32.7	27.4
2018	10296				N	0	4.5	34.5	13.8	136	36.9	38.4
2018	11183				N	0	9.1	29.7	17.8	421	23.4	22.5
2018	A23				D	0	3.2	33.1	15	99	26.6	15.6
2019	20041			PV	PV	0.0160714	5.7	34.3	13.7	130	31.1	71.9
2018	8142				N	0	6.1	32.5	14.6	315	23.8	26.5
2018	10558				N	0	7.7	33.2	14.4	227	31	2.9
2018	11168				N	0	6.6	33.4	15	330	16.8	38.1
2018	7477				D	0	6.6	33.2	15.4	196	20.9	12
2018	7896				D	0	7.4	33.8	14.4	273	9.4	92.8
2019	DH02-1			PF	PF	0	4.9	32.7	15.3	83	17.5	117.2
2018	6892			PV+PF	PV+PF	0.55	5.1	33.4	14.3	155	21	59.3
2019	17494-1				D	0	6.5	33.3	13.7	148	27.3	4.8
2018	8458				N	0	8.1	33.9	15.1	160	12.8	105.7
2018	8234				D	0	6.4	33.5	14.2	118	20.2	6.3
2019	18189-1			PV	PV	0.16645	4.9	33.9	13.4	84	25.2	72
2018	6634				N	0	8.1	33.7	13.6	184	13.3	4.6
2018	7310				N	0	6.3	34	13.3	162	16.6	14.7
2018	6095			PV	PV	0.0005	3.9	33.3	14.3	160	29.5	48.8
2018	6306			PV	PV	0.005	3.2	33.3	14.4	60	20.4	71.1
2018	6358			PV	PV	0.2	3.6	31.8	15.5	152	34.6	56.7
2018	7545			PV	PV	0.1	6.1	34.3	13.5	99	20.1	32.9
2018	DH39			PV	PV	0.2	3.2	34.5	16.5	27	31.2	129.5
2018	7144				N	0	5.7	33.9	14.6	175	33.8	15.9
2018	9002				N	0	9.3	33.9	15.2	205	19.9	23
2018	10551				N	0	4.6	33.9	14.7	180	25.2	20.1
2018	11264				N	0	7.1	33.6	13.9	167	34.1	1.2
2018	10348				N	0	8.5	33.7	14.8	247	17.4	2.4
2019	17289-1			PF	PF	0.0691333	5.1	33.4	14.1	169	12.2	88.6
2018	11206				D	0	3.1	33.8	13.7	199	24	31.5
2018	10424				N	0	5.9	33.9	13.9	190	31.2	14.1
2019	17169-1			PV	PV	0.0670115	5.5	33.8	15.2	119	39.1	140.6
2018	Z20				D	0	3.8	33.2	13.6	103	22.7	32.7
2018	9633				D	0	3.4	33.5	14.1	146	21.7	20.1
2018	10301				D	0	2.9	31.9	15.4	163	38.2	0.4
2018	9124			PV	PV	0.1	3.1	34.3	14.5	31	36.2	194.4
2018	9524			PV	PV	0.2	5.6	33.5	14.1	152	33.4	12.6
2018	7483				N	0	5.9	32.8	14.2	250	13.4	71.6
2018	7682				N	0	7.2	34.2	13.6	261	33.8	1
2018	11320				N	0	12.4	31.1	16.9	356	19.3	9.8
2018	6779				D	0	6	32.4	14.9	232	30.3	9
2018	10639				D	0	4.4	34	14.9	241	14.4	20.5
2018	8197				D	0	2.7	31.3	17.8	136	39.4	26.7
2019	16193-1			PF	PF	0.244939	3.9	33.9	13.4	69	14.7	119
2018	NP3			PV	PV	0.1	4.8	33.7	14.3	72	30.9	176.6
2018	DH48				D	0	3.8	33.7	15.4	18	29.2	2.7
2018	830				D	0	6.1	31.9	19.3	94	27.9	9.1
2018	9349			PF	PF	0.15	4	33.3	17.4	49	23.9	47
2018	8230				N	0	7.6	33.7	13.5	440	43.9	2
2018	9115				N	0	4.2	33.9	13.8	236	21.3	10.8
2018	11173				N	0	7.4	32.9	15.4	368	43.4	1.7
2019	20114				D	#DIV/0!	2.3	34.6	13.9	147	36.7	1.4
2018	11181				N	0	10.3	33	14.9	254	16.5	57.9
2018	8334				N	0	11.1	33.5	14.1	281	14.4	20
2018	8122			PV	PV	0.4	4.4	34.4	14.3	66	22.6	51.6
2018	Z15				N	0	7.8	32.6	15.6	95	47.5	16.2
2018	7209				N	0	10	33.2	14.6	515	32.6	7.2
2018	7430				N	0	6.4	33.7	14.8	303	27.3	28.5
2018	8857				N	0	5.8	33.8	15	102	28.1	53
2019	20275				D	#DIV/0!	4.1	33.7	14.1	256	22.3	6
2018	7765				N	0	8.5	33.6	13.8	345	26.4	170.9
2018	7796				N	0	10.1	33.2	15	254	18.4	34.4
2018	8555				N	0	8.2	33	14.9	164	16	21.4
2018	9226				N	0	5.6	32.8	16.5	101	38.2	3.9
2018	9527				N	0	4.4	34.8	13.8	180	30.1	5.6
2018	9832				N	0	5	34	14.6	249	24.4	20.3
2018	10045				N	0	5.2	33.7	16.1	301	28.4	3.9
2018	10531				N	0	8	32.6	16.1	185	14.8	36.9
2018	10412				N	0	10.7	34	14.9	259	15.1	11.7
2018	11319				N	0	3.6	33.4	14.9	277	43.3	5.6
2018	9725				N	0	6.2	33.4	14.7	145	37.6	5.9
2018	171				N	0	10	33.7	15.1	356	36.1	1.7
2018	579				N	0	7.3	31.6	16.9	560	29.5	0.5
2018	8392				N	0	7.6	33.2	15.6	191	22.4	26
2018	11289				N	0	5.6	34.1	14	273	11.5	56.6
2018	9822				N	0	8.4	33.7	15	245	35	6.8
2018	10268				D	0	10.5	33	15	303	34.2	13.5
2018	8522			PV	MD	0.4	6.7	33.7	15.6	84	25.5	188.5
2018	854				N	0	5.1	34.6	13.2	238	23.1	35.2
2018	8699				N	0	7.2	33	14.7	355	29.4	10.1
2019	16470-1				N	0	8.6	34.7	14.2	259	39.5	2.5
2018	6748				N	0	14.6	31.8	19.6	183	9.6	139.5
2018	7087				N	0	11.4	28.5	18.1	373	8.1	40.9
2018	7996				N	0	14.8	34.1	13.8	212	11.5	39.2
2018	8769				N	0	4.7	33.9	15.6	174	18.8	27.6
2018	8972				N	0	6.8	32.1	15.2	279	39.1	28.5
2018	8097				N	0	7.6	32.7	14.3	431	44.7	57.2
2018	9148				N	0	3.4	33.6	14	54	22.4	40.8
2018	9358				N	0	8.2	35.6	13.9	426	35.3	0.7
2019	15996-1				D	0	5.2	33.6	13	195	17.7	45.4
2018	9731				N	0	6.2	34.3	14.9	258	15.6	3.6
2018	10258				N	0	4.4	33.7	15.1	201	32.2	8.3
2018	11395				N	0	8.4	34.5	13.9	258	16	26.9
2018	59				N	0	5.1	35.4	13.1	164	24.7	2.7
2018	167				N	0	6.3	33.4	14.7	194	43.1	3.3
2018	874				N	0	7.3	34.1	14.2	331	38.2	3.2
2018	8886				N	0	4.8	32.9	15.3	113	10.8	152.1
2018	9088				N	0	7.1	33.6	15.6	227	15.5	25.6
2018	7947				N	0	3	33.8	14.7	158	47.3	5
2018	8975				N	0	5.3	33.5	15.3	286	26.2	2.5
2018	9376				N	0	11.7	35.2	14.2	325	15.8	55.2
2018	160				D	0	7.7	34	14.5	205	11.4	20
2018	9793				N	0	5	34.3	14.1	177	23.2	88.6
2018	DH14				D	0	2.6	32.5	16.3	174	27	13
2018	8978				D	0	3.3	33.4	13.6	123	-----	13.1
2018	677				D	0	3.3	32.7	14.7	217	30.1	13
2018	6701			PV	PV	0.05	2.6	32.4	15	102	37.7	50.4
2018	199				N	0	5.4	34	13.9	270	14.7	2.6
2018	10434				N	0	7.5	33	13.8	211	29.4	20.4
2018	DH22			PV	PV	0.1	5.5	32.9	16.2	247	34.8	17.4
2018	9848				N	0	7.2	34.8	14.1	281	36	1.6
2018	9431				N	0	6.8	35.3	14.8	249	16.4	21.3
2018	9786				N	0	5.9	32.3	16.5	192	19.3	1.7
2018	6916				N	0	5.7	32.5	14.7	188	32.2	51.7
2018	11136				N	0	10.4	33	15.1	292	22.6	78.8
2018	7688				N	0	6	33.2	14.2	191	32.6	6.3
2018	7736				N	0	4.7	34	13.1	118	24.4	7.5
2018	7863				N	0	5	34.5	13.6	223	23.1	30
2018	8374				N	0	6.9	34.1	14.3	284	38	3.2
2018	8767				N	0	0	0	0	0	-----	0.3
2018	8809				N	0	4.7	32.6	14.8	180	23.8	44
2018	10322				N	0	7.1	33.7	14.7	283	26	7
2018	6461			PV	PV	0.45	4.6	34.6	14.3	34	62.1	184.2
2018	DH51			PV	PV	0.55	5.9	32.9	14.8	51	24.1	62.9
2018	124				N	0	6.7	33.8	13.5	233	32.9	18.9
2018	Z14				N	0	4.9	33.9	13.5	104	19.2	9
2018	10100				N	0	6	33.9	13.8	211	10.3	17.1
2019	17147-1				N	0	10.4	32.6	15.3	400	25.5	8.4
2018	6566				N	0	4.8	32.1	17.6	206	26.9	25.8
2018	6857				N	0	8.6	33.1	14.3	266	26.1	7.7
2018	6893				N	0	4.9	33.5	14.2	270	26.3	14.8
2018	9050				N	0	6.9	32.8	16	247	18	60.6
2018	9238				N	0	5.3	37.2	14.9	205	25.5	16.2
2018	10451				D	0	4.4	33.2	14.2	198	40.1	1.4
2018	9461				N	0	6.3	32.5	18	281	20.6	5.9
2018	338				N	0	5.7	34.2	13.4	184	16.1	12
2018	7880				D	0	2.5	33.8	14.8	136	21.5	25.9
2018	DH24				D	0	7.1	33.9	14.1	45	40.1	42.4
2019	18591			PV	PV	0.0656036	9	34.2	13.6	275	20.2	79.2
2018	10278			PV	PV	0.0005	4.1	33.7	15.5	147	12.7	27.9
2019	16096-1			PF	PF	0.152088	4.7	34	13.1	159	20	74.8
2018	10473				N	0	4.5	33.2	15.3	186	47.7	3.7
2018	Z28				N	0	5.1	34.1	14.7	99	25.8	2
2019	14922-1			PV	PV	0.833607	4.5	34.1	14	144	29.5	100.9
2019	16853-1			PV	PV	0.668534	6.6	33	17.1	145	31.5	90.7
2018	6512			PV	PV	0.3	7	31.4	18.9	287	19.3	15.8
2018	9508			PV	PV	0.0005	3.8	35.7	14.3	157	31.1	41.4
2018	10129			PV	PV	0.05	5	34.4	13.8	190	20.6	17.3
2018	11174			PV	PV	0.45	7.6	33	14.2	109	30.6	165.9
2018	6914				N	0	5.9	34.2	14.3	222	27	57.8
2018	9141				N	0	7	32.6	15.2	68	20.6	9.8
2018	9735				N	0	6.7	33.4	15.8	153	31.5	0.7
2019	16648-1				N	0	3.7	32.5	15.8	232	30.1	1
2018	8795				N	0	3.9	33.7	14.8	100	21.7	62.7
2018	9083				N	0	5.8	33.6	14.2	116	34.5	32.7
2018	9127				N	0	6.9	32.9	14.8	167	26.6	19.2
2018	10376				N	0	6.9	33.8	14.8	287	34.9	9.8
2018	11126				N	0	4.5	33.1	15.2	261	29.8	26.9
2019	16135-1				D	0	3.2	34.4	14.1	121	21.5	10
2018	616				N	0	6.1	32.8	15.1	225	21.4	21.7
2018	10477				N	0	4.9	33.6	14.5	168	18.4	7.8
2018	A22				D	0	3.6	33.5	13.5	152	22	31.6
2018	11288				N	0	7.9	33.1	15.3	295	26.1	13.4
2019	17414-1			PV	PV	0.0744628	5.3	33.7	14.6	122	18.2	95.4
2018	7532				D	0	4.1	33.3	13.8	162	11.8	15
2018	10209				D	0	6.3	31	17.2	366	14.1	36.4
2018	10292				D	0	6.5	33.9	14.6	196	39.4	3.1
2018	11087				D	0	6.1	33.5	14.3	193	11	7.4
2018	9876				N	0	5.6	33.6	17.3	256	42.3	4.2
2018	9024				N	0	5.8	-----	15.4	69	33.9	27
2018	9096				N	0	7.2	33.5	14.9	265	25.2	45.9
2018	265				N	0	10.7	34.1	13.7	368	36.7	1.7
2019	18408			PV	PV	0.0251325	4.6	33	15.9	123	16.7	42.8
2019	19508			PV	PV	0.18738	5	34.1	14.7	129	30.4	29
2018	9784			PV	PV	0.15	7.5	35.5	15.2	122	28.1	130.9
2018	8408				N	0	9.2	28.8	17.4	309	29.4	4.1
2019	DH19				N	#DIV/0!	-----	34.9	17	53	-----	13.4
2018	9381				N	0	3.9	34.4	14.8	157	23.6	18.1
2018	10305				N	0	6.8	33.9	14.4	215	46.9	55.8
2018	6775				N	0	3.9	33.5	14.4	179	48.4	4.9
2018	7140				N	0	4.9	34.1	13.8	265	43	2.6
2018	A32				D	0	6.1	33.7	14.7	147	13.2	5.7
2018	7636				N	0	5.8	32.7	14.1	239	29.4	2.9
2018	7830				N	0	5.2	33.4	14.5	173	16.5	6
2018	Z22				N	0	6	33.4	14.1	80	23.2	36.4
2018	8824				N	0	3.2	33.8	15	110	24.8	22.7
2018	9019				N	0	6	34.3	14.2	198	16.6	0.8
2018	9097				N	0	8.2	31.8	16.5	355	24.9	11.4
2018	7374				N	0	3.7	34.5	13.2	128	26.4	8.1
2018	9134				N	0	8.1	32.7	15.2	231	12.8	146.7
2018	9734				N	0	6.3	33.2	14.7	166	31.2	13.5
2019	19783				D	#DIV/0!	6.7	33.6	12.6	243	16.9	8.2
2018	Z32				N	0	4.4	33.1	15.2	176	36.9	39
2018	9946				N	0	20	32.6	15.1	504	13.2	147.2
2019	15172-1			PV	PV	0.00621951	3.4	33.9	14	84	29.8	82.8
2019	18106-1			PV	PV	0.154598	4.6	33.5	15.2	117	18.2	58.1
2018	6401				D	0	3.3	32.7	15.1	169	19.7	6.2
2018	10430				N	0	4.4	33.4	13.7	214	46.2	5.9
2019	DH13			PV	PV	0.0141176	4.4	34.3	13.5	67	21.6	137.7
2018	9780				N	0	6.5	34.1	14.9	308	33.3	4.8
2018	8844				N	0	3.6	32.4	15	90	17.8	28.6
2018	6048				N	0	8.6	33.3	14.4	170	15.8	33.5
2018	428				N	0	6.4	32.7	15.6	227	24.8	18.5
2018	7536				N	0	5.6	33.7	13.7	193	13.4	48.1
2018	8605				N	0	6.1	33.5	16.7	507	20.8	40.2
2018	8925				D	0	5.2	33.2	16	205	23.7	3.9
2018	9090				D	0	4.1	33.2	15.5	229	28.3	3
2018	7342				N	0	8.4	33	14.3	247	18.5	35
2018	8027				N	0	8.9	32.7	14.8	380	12.4	17.9
2018	9424				N	0	10.6	35.5	14.2	235	21.2	59.1
2018	11208				N	0	4.5	34.4	13.6	129	15.3	64.6
2018	7678				N	0	6.3	33.1	14.9	254	31	5.3
2018	8126				N	0	8.3	33.2	14	155	14.6	51.1
2018	8288				N	0	4.7	32.2	15.4	71	49.9	10.6
2019	18093-1			PV	PV	0.263744	7	34.3	14.6	64	25.4	136.5
2018	DH34			PV	PV	5e-05	7.4	34.3	15.8	104	21.7	128.8
2018	9564			PV	PV	0.1	5.2	35.7	14.5	91	25.6	99.8
2018	DH40			PV	PV	0.15	4.7	34.7	14.9	78	24.1	73.3
2018	11098				N	0	6	33.8	14.2	276	11.7	42.9
2018	10092			PV	PV	0.4	4.5	35.1	13.7	120	17.3	66.1
2018	11217				N	0	7.2	33	15.3	328	20	19.2
2019	15653-1			PF	PF	0.205394	5.5	34.4	13.3	100	28.4	131.8
2019	16349-1			PV	PV	0.0164488	0.5	34.4	13.8	68	55.1	121.7
2019	17195-1			PV	PV	0.0137045	3.2	34.4	13.6	154	30.8	83
2018	DH31				D	0	2.8	33.3	15.6	185	40.5	4.5
2019	18494			PV	PV	0.00429338	4	32.8	13.9	89	21.5	71.1
2018	11097				D	0	9.4	33.9	14.5	334	18	70.9
2019	16679-1				N	0	13.4	33.7	16.2	243	17.5	179.8
2019	18677			PV	PV	0.0484337	6.7	33.9	13.5	167	17.4	37.6
2018	8617			PV	PV	0.7	5.4	34.3	14.3	37	40.1	192.1
2019	19053			PF	PF	0.10971	4.6	31.8	14.4	79	14.5	114.8
2018	6687				N	0	9.7	33.5	14.4	362	24.6	48
2018	6663				N	0	6.8	33.6	14.2	167	24.8	34.2
2018	7913				N	0	11.1	33.7	15.2	288	30.8	40.5
2018	8308				N	0	13.8	34	13.9	281	12.4	3.4
2018	11140				N	0	7.5	34.7	13.8	160	10.7	10.2
2019	15918-1			PV	PV	0.129808	5.4	35.1	13.5	131	13.3	23
2018	7311				N	0	16	30.9	18.9	344	13.7	124.8
2018	8258				N	0	8.4	32.2	15.6	242	15	200.1
2018	Z31				N	0	11.1	32.6	16	113	-----	28.5
2018	6312				D	0	5	33.6	13.9	216	13.2	45.7
2018	10321				N	0	6.1	32.3	14.5	218	29	13.1
2018	Z42				N	0	6.2	33.7	14.8	134	34.2	2.9
2018	103				N	0	5.1	33.7	14.9	166	11.5	76.2
2018	9846				D	0	3.7	35.1	13.8	171	18.1	3.3
2018	132				N	0	5.5	33.5	14.5	147	29.4	1.5
2018	7099				D	0	4.8	32.4	15.3	194	18.5	2.7
2019	20345			PV	PV	#DIV/0!	4.6	35.2	14.4	148	19.4	34.8
2018	9353			PV	PV	1	3.7	35	14.9	56	24.9	93.7
2018	9783			PV	PV	0.2	6.6	33.8	15.1	252	15.7	67.4
2019	20343			PV	PV	#DIV/0!	4.4	34	13.6	85	26.6	52.8
2018	DH18			PV	PV	0.15	8.7	33.6	15.7	192	31.8	142.4
2018	10542				N	0	8.9	34.9	14.4	233	11.9	7.4
2018	347				N	0	6.4	32.3	16.5	351	25.4	11.1
2018	215			PV	PV	1.05	6.7	33	16.3	208	19.2	130.7
2018	747			PF	PF	0.0005	7.3	32.8	14.8	178	20	81.4
2018	8152				N	0	6.4	33.1	15	249	22.7	5.6
2018	9368				N	0	6.3	35.9	15.7	270	18.8	8.4
2018	330				N	0	6.8	32.7	15.2	237	39.6	1.7
2018	8698				D	0	5.9	33.4	14.5	132	43.3	0.4
2018	10086				N	0	7.6	35.2	14.6	235	34.9	0.4
2018	8998				D	0	6.5	33.1	15.3	241	11.7	28.3
2019	19839			PV	PV	0.0794524	7.1	34.1	14.8	60	30.2	140.1
2019	19980			PV	PV	0.184071	6.4	34	13.6	85	21.5	113.4
2018	A27				D	0	8.8	33.1	14.9	160	15.1	54.5
2018	6555				N	0	5.8	33.9	14.5	194	29.6	7.6
2019	DH12-1				D	0	4.5	33.8	15.4	104	27.8	15.4
2018	DH20			PV	PV	0.8	6.7	32.6	18.6	139	23.6	95
2018	7932				N	0	9.1	33.2	14.9	336	27.6	18.3
2018	7683			PV	PV	0.2	5.2	34.6	12.7	151	27.1	24.4
2018	7999			PV	PV	0.025	5.7	33	15.1	103	11.3	32.7
2018	8125			PV	PV	0.25	10.1	32.7	15.6	99	10.5	69.3
2018	DH23			PV	PV	0.9	7.8	34.5	15.5	42	26	115.1
2018	10529			PV	PV	0.7	5.7	34.3	14.3	98	14.9	70
2018	9931				N	0	6.5	32.6	15.8	252	24.8	7
2018	9133				N	0	16.5	32.7	14.6	274	15.8	67.6
2018	6107				N	0	6.6	33.8	14.7	252	24.4	18.3
2018	7167				N	0	5.5	32.8	15.6	269	29.4	1
2018	7930				N	0	8	33.2	15.5	121	11.6	29.4
2018	Z33				N	0	3.1	32.9	14.9	118	42.5	12.7
2018	10369				N	0	6.6	-----	16	52	15.7	190.1
2019	16281-1				N	0	1.7	34.1	13.5	281	-----	16.4
2018	8931				N	0	4.1	32.8	15.4	185	18.2	35.3
2019	20454			PV	PV	#DIV/0!	7.3	33.3	13.7	198	10.8	26.6
2019	19767				N	#DIV/0!	82.5	35.5	18.6	35	-----	0.7
2018	6091				N	0	8.3	33.3	14.4	281	15.3	40.8
2018	9060				N	0	7.3	33.3	14.1	209	18.5	7.2
2018	6083			PV	PV	1.4	5.5	34.5	13.4	28	-----	118.3
2018	9422				N	0	5.9	33.1	14.7	219	21	15.2
2018	10295			PV	PV	0.2	2.3	33.9	14.7	54	31.7	134
2019	16643-1				N	0	5.7	34.3	14.8	274	32.7	6.4
2018	8618			PF	PF	0.25	5.3	34.4	15.1	81	23	92.7
2018	8457			PV	PV	0.1	8.4	32.8	15.3	159	12.9	13.8
2018	9094			PV	PV	0.1	4.4	33.7	14.6	84	18.6	43.2
2018	DH16				D	0	3.3	32.8	14.7	164	23.4	6.9
2018	6488				N	0	3.4	33.1	14.9	82	30.1	6.6
2019	19153			PV	PV	0.00516129	4	32.7	15.4	282	17.9	13.4
2018	11392				N	0	10.4	33.5	14.2	341	28.7	22.8
2018	6932				N	0	7.6	33.3	14.9	190	35.8	1.4
2019	16453-1				N	0	6.8	33	15.3	191	39	1
2018	6970			PV	PV	0.75	3.5	34.4	14	77	24.6	47.3
2018	6660				N	0	5.6	32.5	14.9	205	30.5	8.2
2018	Z10				D	0	2.5	32.1	14.6	87	19.6	8.2
2018	8155				N	0	10	33.9	14.5	181	15.7	8
2018	9657			PF	PF	1.35	7.1	33	16.4	109	13	72.4
2019	20462			PV	PV	#DIV/0!	8.2	34.6	15.5	158	15.9	4.1
2018	7048			PV	PV	0.1	5.7	32.4	14.2	107	25.7	50.6
2018	9247			PV	PV	0.2	3.1	32.7	15.6	52	22.5	70.3
2018	10580			PV	PV	0.8	9.8	33.4	14.9	38	35.4	181.3
2018	Z45			PV	PV	1.45	4.4	34	15.2	53	38.3	122.9
2018	7273				N	0	7.5	32.9	14	271	30.4	12.8
2018	8728				N	0	5.9	32.5	14.7	92	39.3	3.5
2018	9761				N	0	3.3	33.5	15.4	138	36.1	24.4
2018	490				N	0	4.4	33.4	15.2	416	20.9	8.3
2018	7786				N	0	3.7	33.1	14.8	183	32.4	2.5
2018	7940				N	0	5.3	33.5	14.6	221	29.5	3
2019	17920-1			PV	PV	0.154	7.7	32.5	14.9	137	14.9	32.1
2018	8101				N	0	4.1	33	15	145	14.3	1.7
2018	6496				D	0	3.1	32.2	15.3	221	31.4	2.5
2018	9676				N	0	8.1	33.8	15.9	204	24.7	50.9
2018	6973				N	0	9.6	31.6	17.3	341	22.7	6.2
2018	7007				N	0	8.5	33.5	13.8	141	22.4	79.2
2018	560				N	0	4.1	33	15.3	251	44	4.5
2018	8293				N	0	2.4	32.1	15.2	94	26.8	3.2
2018	10344				D	0	3.5	33.4	15.3	119	22.6	29.7
2018	6742				N	0	8.5	31.3	15.6	232	17	5.4
2018	7789				N	0	5.1	33.3	14.9	236	49.1	0.9
2018	9089				N	0	8.4	32.8	14.7	261	29.7	35.5
2018	7899				N	0	4.2	34.8	12.6	244	24.2	36.9
2018	9079				N	0	7.6	30.8	18.1	339	19.7	6.9
2019	19086				D	#DIV/0!	4.8	33.8	14.2	121	20.9	43.8
2018	9773				N	0	13.7	34.2	15.1	179	56.1	35.4
2018	10103				N	0	9.9	33.9	14.3	240	10.6	23.8
2018	9175				N	0	7.7	33.7	13.6	197	31	2.9
2018	10173				N	0	10.3	33.4	14.3	257	20.1	168.2
2018	10398				N	0	3.8	32.5	15.7	134	30	98.4
2018	8799				N	0	6.7	33.3	14.5	128	7.4	20.8
2018	10407				N	0	9.8	33.5	14.2	271	26.3	60.1
2018	9304				N	0	7.2	35.3	14.2	248	22.2	6.2
2018	344				N	0	9.7	34.1	14.2	178	9.6	47.6
2018	7014				N	0	8.3	33.5	13.9	169	26.8	11.2
2018	9705				N	0	9.2	35.5	14.8	238	22.9	7.4
2018	7865				N	0	6.9	32.9	13.5	211	30.2	14.5
2018	10485				N	0	5.3	32.6	16.1	207	18.1	11
2018	671				N	0	6.6	33.1	14.4	217	13.3	21.2
2018	8158				N	0	2.1	32.9	14.4	157	31.6	13
2019	20160				D	#DIV/0!	3.8	32.7	14.8	151	24.1	10.1
2018	DH44			PV	PV	1.05	4.5	34.2	14.2	62	33.8	120.5
2018	535				D	0	5.8	33.3	14.8	144	42.4	3.3
2019	17184-1			PV+PF	PV+PF	0.353705	4.4	34.6	13.2	110	27.4	112.6
2018	7641				N	0	4.6	33.8	14.2	154	35.8	36.6
2018	6623			PV	PV	0.25	5.3	33.3	15.3	108	20.4	19.6
2018	7238				N	0	4.3	34	14.5	89	38.9	61.4
2018	7344			PV	PV	0.6	6	34.6	14.5	44	20.5	143.4
2018	9140				N	0	6.3	33.1	15.8	144	26.6	39.5
2018	9509				N	0	9.1	34	14.4	236	10.2	10.6
2018	546				N	0	6.5	32.9	15.5	193	23	29.3
2018	6774				N	0	8.6	33.5	14.9	313	53.6	0.2
2018	8525				N	0	12.6	33.9	15.3	239	19.5	71.5
2018	9184				N	0	4.3	33.8	14.3	165	14.4	3.9
2018	10581			PV	PV	0.0005	3.3	34.7	15.6	65	25.8	175.8
2018	10592				N	0	6.3	34	14.4	288	30.5	15
2018	6659				N	0	5.1	33.1	14.9	170	36.6	6.1
2018	6839				N	0	12.5	31.7	15.1	446	15.5	93.8
2019	14818-1			PF	PF	0.157746	3.5	34	12.9	101	19.9	132
2019	18501			PV	PV	0.807447	6.9	34.8	14.6	61	32.5	107.8
2018	9209				D	0	2.5	34.6	14.4	61	37.3	19.2
2018	9667			PV	PV	0.2	4.3	33.7	15	55	14.4	83.2
2018	10008				N	0	3.7	33.8	15.2	223	37.1	5.4
2018	6060				D	0	7.3	33.9	13.2	239	9.4	7.1
2018	6755				N	0	7.7	32.3	15.6	215	19.6	5.1
2018	7201				N	0	6.3	33.5	14.4	199	24.6	1.4
2018	7984				N	0	6.8	34.4	14.5	288	17.3	9.5
2018	9983			PF	PF	0.2	4.9	33.5	15.3	125	21.6	69.6
2018	7111				N	0	7.1	32.6	15.3	281	19.5	92.4
2018	9158				N	0	5.6	33	14.6	83	20.7	2.1
2018	6208				D	0	5.9	33.7	13.4	195	17.5	30.9
2018	6761			PV	PV	0.0005	3.7	33.1	14.6	121	17	19.3
2018	A28			PV	PV	0.04	5.9	33	15.6	109	17.2	73.6
2018	11352				N	0	8.8	33.8	13.6	164	11.7	1.9
2018	6840				N	0	3.7	32.7	14.2	183	43.9	0.5
2018	6972				N	0	7.1	33.3	14.8	276	27.6	4.3
2018	8372				N	0	9.6	33.9	13.9	109	12.4	27.6
2019	DH09-1				N	0	19	33.4	16.2	197	15.2	7.6
2018	7844				N	0	11.9	32	16.2	227	19.5	37.3
2018	8360				N	0	8.4	32.4	14.9	176	16.4	41
2018	9628				N	0	5.9	34.8	15.2	183	32.2	7
2018	10229				N	0	7.8	33	17.7	60	9.1	74.7
2018	9928				N	0	12.1	34.4	15.2	184	3.9	175.2
2018	11276				N	0	7.9	34.4	14	412	20.6	48.3
2018	10108				N	0	7	33.2	15	199	9.1	32
2019	'DH11-1				N	0	9.6	33.5	19.6	123	36.4	69.1
2019	20231				N	#DIV/0!	11.9	34.5	16.1	209	21.4	89.4
2019	20212				N	#DIV/0!	31.7	32.8	17.3	997	11.5	2.4
2018	7163				N	0	10.4	33.2	14.7	339	34.4	44.5
2018	8861				N	0	5.6	31.7	17.7	195	18.2	50.7
2018	608				N	0	11.3	33.4	14.4	316	10.8	16.6
2018	968				N	0	6.2	33.7	14.8	199	11	78.5
2018	7809				D	0	4.6	33.6	14.1	164	18.7	19.1
2019	16461-1				N	0	5.8	32.1	15.6	387	35.4	2
2018	11263				N	0	7.2	32.9	15	271	55.5	2.1
2018	8819				D	0	4.5	31.4	15.3	138	17.6	58.7
2019	20181				D	#DIV/0!	10	33.2	14.8	304	6.6	145.4
2018	9237				D	0	8.6	32.5	15.5	132	48.1	14.1
2018	DH36				D	0	8.3	35	16.5	233	15.2	48
2019	20242			PV	PV	0.295096	6.2	33.4	15	117	14.4	17.2
2019	DH01				N	0	24.8	68.5	29.4	281	42	9.7
2018	10540			PV	PV	0.05	4.5	33.9	14.7	149	20.8	11.9
2018	7481				N	0	4.7	32.6	14.9	209	25.9	16.7
2018	10254				N	0	3.4	33	15.8	230	16.3	21.2
2018	7768				N	0	13.8	32.8	15.2	325	12.9	194.8
2019	DH05-1				N	0	16.1	33.7	13.8	383	9.1	34
2018	Z21				N	0	5.2	32.9	15.6	126	27.2	85.5
2018	8985				N	0	4	33.3	16.3	74	32.3	1.4
2018	9403				N	0	3.7	34.2	18.3	137	22	8
2018	11321				N	0	14.9	33.9	15.2	454	18.5	172.5
2018	8373				N	0	8.3	33.2	14.6	289	21.2	55
2019	20284			PV	PV	0.0394545	5.6	34.1	13.5	275	25.8	94.1
2018	6502			PV	PV	0.02	4	34.6	14.3	103	30.4	42.9
2018	6746				N	0	12.3	33.9	14.4	209	19	80.5
2018	7409				N	0	12.8	33	15.5	169	9.4	72.1
2018	597				N	0	11.4	33.4	15.7	293	18.2	161
2018	9665			PF	PF	1.3	4.4	35	15	55	27	221.7
2018	DH25				N	0	14.3	33.4	15.1	85	24.3	111.6
2019	20146				N	#DIV/0!	9.2	33.8	14.8	82	26.9	5.5
2018	7497			PV	PV	0.1	4.6	33.2	14.7	190	14.9	66.4
2018	7600			PV	PV	1.2	4.3	33.9	14.6	104	24.1	54.6
2019	17038-1				N	0	12.3	33.7	14.4	208	44.3	0.6
2018	7526				N	0	9	32.2	16.1	149	15.2	9.4
2019	17338-1			PV	PV	0.0119185	7.1	34	14	144	21.6	54.7
2018	7664				N	0	5.9	33.8	14.1	231	26.8	17.1
2018	11058				N	0	5.7	33.3	16.7	263	13.3	8.4
2018	268				N	0	8.6	32.8	15.6	372	27.1	13.9
2018	945				N	0	5.4	33.1	16	190	31.3	29.6
2018	9225				N	0	14.6	34.5	14.5	352	14.2	12.3
2018	9582				N	0	4.4	33	14.7	296	20.5	19.1
2018	243				N	0	10.5	34.5	14.6	285	15.9	10.6
2018	7272				D	0	6.7	33.1	14.5	196	26.8	12.3
2018	8302				N	0	5.6	33.9	14.2	171	13.3	20.7
2018	10016				N	0	9.7	33.8	15.3	241	13.3	67.9
2018	6246				N	0	6.6	33.7	14.2	189	12.7	40.3
2018	861				N	0	9.3	33.7	15.3	257	14.7	8.5
2019	19721				N	#DIV/0!	13.9	33	15.5	264	22.8	15.3
2019	16868-1			PV	PV	0.0358594	8.1	34.5	13.7	116	13.4	108.9
2018	6703				N	0	16.3	34.3	14.6	247	7	18.9
2018	6119				D	0	3.7	34.1	14.1	194	13.4	5.1
2018	9438				N	0	9.4	33.8	14.9	182	11.5	34.9
2018	6248				N	0	4.2	33.1	14.1	170	30.2	0.4
2018	9778				N	0	6.8	33.9	16.4	177	19	32.2

## Sheet: Fig 1 PV&NEg
Matched	Year	ID	Patient Age	Patient Gender	Specie	Parasitemia %	WBC	MCHC	RDW	PLT	%LYM	CRP
YES	2018	9444			PV	0.005	4	33	16.3	75	53.1	4.8
YES	2018	6997			PV	0.05	5	33.8	13.7	68	36.2	141.7
YES	2018	10541			PV	1.3	8.9	34.1	14.1	198	19.3	7.6
YES	2019	18108-1			PV	0.0131343	4.4	33.9	13.3	163	26.2	9.1
YES	2018	NP4			PV	0.1	3.7	32.4	16.1	105	44	17.2
YES	2019	19718			PV	0.0213714	5.1	33.5	13.7	76	32	52.6
YES	2019	DH18			PV	0.00554393	5.3	34.9	13.3	77	34.2	22.6
YES	2018	6889			PV	0.75	5.6	33	14.8	154	34.4	42.1
YES	2018	6373			PV	0.025	3.6	34.6	12.9	111	38.8	33
YES	2018	A20			PV	0.2	3.6	34.5	13.1	86	25.1	64.4
YES	2018	9356			PV	0.2	5.3	37	13.1	124	20.5	25.4
YES	2019	15991-1			PV	0.0358879	2.4	33.3	13.4	171	42	54.7
YES	2019	DH17			PV	0.00422078	6.5	32.6	16.2	79	39.1	116.7
YES	2018	6479			PV	0.2	3.3	33.8	14.9	46	29.8	91.7
YES	2018	8847			PV	5e-05	6	34.4	14.6	78	16.9	147.3
YES	2018	11239			PV	0.65	3	33.1	16.4	63	33.2	57.4
YES	2019	17008-1			PV	0.0175362	4.4	33.2	14.1	150	30.2	43.2
YES	2019	17278-1			PV	0.0242162	6.4	33.8	13	126	25	71.5
YES	2019	19449			PV	0.0369038	4.2	34.3	13.6	89	21.1	32.6
YES	2019	19602			PV	0.857783	9	33.3	14.9	39	70.1	164.7
YES	2018	6197			PV	0.025	4.6	31.6	15	99	35.5	52.4
YES	2018	8227			PV	1.2	10.5	33.1	15.1	94	39.5	127.5
YES	2018	8768			PV	0.1	7.4	33.6	14.5	240	19.2	93.9
YES	2018	9641			PV	0.25	3.6	34.7	13.7	99	21.7	32.4
YES	2018	977			PV	0.05	3.3	34	13.9	176	31.9	27.4
YES	2019	17269-1			PV	0.0596891	3.2	34.6	13.8	64	44.9	82.7
YES	2019	17718-1			PV	0.0303704	8.2	33.1	13.4	160	13.3	5.6
YES	2019	DH15			PV	0.146533	3.6	34.6	14.5	32	25.2	162.5
YES	2018	Z8			PV	0.0005	6.1	36.1	17.5	100	34.8	3
YES	2018	6251			PV	0.2	6.2	33.5	13.6	111	30.6	18.1
YES	2018	6284			PV	0.03	7.6	33.8	14.7	141	23.6	83
YES	2018	A21			PV	0.1	6.3	34.6	14.5	55	45.2	104
YES	2018	A24			PV	0.65	6.5	33	15.9	93	30.9	151.1
YES	2018	10294			PV	0.0005	6.3	33.7	14.8	189	13.4	27.8
YES	2018	11210			PV	0.3	5.4	34.2	14.2	160	32.4	47.4
YES	2019	15958-1			PV	0.568427	9.5	34	13.8	88	48.4	139
YES	2019	19623			PV	0.528637	7	34.3	13.2	61	40	95.9
YES	2018	8028			PV	0.35	10	33.7	14	100	14.9	93.8
YES	2018	9874			PV	0.02	1.8	33.7	15.5	165	36.1	42.3
YES	2019	DH14			PV	0.296622	9.4	34	13.6	76	23.9	82.9
YES	2018	A18			PV	0.4	7.1	33.6	15.1	95	39	85.1
YES	2018	7966			PV	0.3	3.5	32.1	14.9	77	30.1	37.7
YES	2018	11339			PV	0.2	5.2	33.2	14.9	71	32.8	73
YES	2019	19127			PV	0.644119	8.9	31.5	13.9	73	41.7	110.9
YES	2019	19331			PV	0.10021	5.9	34	13.4	115	16.4	30.7
YES	2019	19981			PV	0.00215827	4	34.1	12.7	104	24	37.9
YES	2018	6789			PV	0.0005	5.9	33.4	15.7	46	38	152.3
YES	2018	7011			PV	0.5	3.6	35.2	15.5	65	32.8	104.1
YES	2018	9011			PV	0.35	6.9	33.5	13.4	170	17.5	16.9
YES	2018	10466			PV	0.25	6.6	31.8	16.3	162	33.2	37.4
YES	2019	15274-1			PV	0.212549	3.6	34.4	14.4	64	38.3	77.3
YES	2019	DH03-1			PV	0.0220085	10.3	34.2	13.8	151	21.1	76.6
YES	2019	17099-1			PV	0.12473	3.5	35.1	12.6	126	40.8	57.4
YES	2018	6302			PV	1.5	7	32.8	15.8	158	17.2	78.6
YES	2018	Z19			PV	1.5	7.2	34.4	13	60	43.5	128.8
YES	2018	7741			PV	0.7	5.3	34.8	14	152	21.2	34
YES	2018	10232			PV	0.01	3.3	31.5	16.8	317	34.9	11
YES	2019	20064			PV	0.00923364	3.8	33	14.2	84	25.9	11.5
YES	2019	20245			PV	0.127511	8	33.9	14.5	154	15.3	27.7
YES	2018	6825			PV	1.15	2	32.9	14.1	46	33.6	52
YES	2019	16763-1			PV	0.896167	7.6	33.8	13.9	107	31.2	138.4
YES	2018	6648			PV	0.005	6.5	33.7	14.1	160	30.6	24
YES	2018	DH19			PV	0.15	3.1	33.9	14.2	18	44.9	111.5
YES	2018	8521			PV	0.4	5.1	33	15.1	36	36.9	185.9
YES	2019	14389			PV	0.212868	5.5	32.3	16.1	188	22.6	38
YES	2019	17712-1			PV	0.151712	3.9	33.8	13.3	77	23.4	77
YES	2018	5820			PV	0.5	7.2	32.6	15.6	18	24.8	140.7
YES	2018	5910			PV	0.5	4.5	33.6	13.4	55	41.5	64.2
YES	2018	6501			PV	0.05	3.5	31.8	16.3	104	38.4	79
YES	2018	DH27			PV	1.55	6.1	33.6	14.9	31	26.3	107.3
YES	2018	Z23			PV	0.45	6.1	33.3	14.2	97	22.8	35.6
YES	2018	DH41			PV	1.7	9.4	33.9	14.5	222	18	36.8
YES	2019	16896-1			PV	0.021332	6.5	33.8	13.1	175	26	53.1
YES	2019	18897			PV	0.0185714	3.9	32.9	13.4	168	29.9	60.7
YES	2019	20118			PV	0.394839	7.2	33.9	14.6	103	25.9	146.8
YES	2018	A29			PV	0.2	3.1	33.4	14.4	54	23.8	143.9
YES	2018	Z16			PV	0.01	4.7	34.7	14.8	95	18.3	42.6
YES	2019	16065-1			PV	0.0361377	4.5	34	13.8	149	32.3	61.5
YES	2019	16421-1			PV	0.00522523	5.8	33.2	15.3	148	14.6	48.1
YES	2019	16792-1			PV	0.167653	5	33.7	13.8	76	36.4	87.8
YES	2018	7391			PV	0.65	17.4	32.2	15.4	132	14.1	156.8
YES	2018	DH37			PV	0.005	2.4	35.1	15.9	40	34.1	168.4
YES	2018	6474			PV	0.7	5.9	33.7	14.2	111	38.1	50.6
YES	2018	A25			PV	0.2	2.8	33.1	14.3	21	48.3	29.5
YES	2018	7465			PV	0.3	5.4	34	15	66	27.3	108.3
YES	2018	9001			PV	0.0025	8.5	33.8	15	91	20.6	54.6
YES	2018	10532			PV	2.15	8.1	31.2	17	57	31.1	144.7
YES	2018	Z44			PV	0.005	4.3	33.2	15.9	77	47.4	111.8
YES	2019	16943-1			PV	0.457301	3.9	35.2	14.7	61	42.6	40.8
YES	2018	7098			PV	0.8	6.4	33.6	14.3	85	27.5	45.3
YES	2018	7364			PV	0.25	4.7	29.6	18.2	221	25.9	25.7
YES	2018	6618			PV	0.6	8.9	33.5	14.3	118	28	79.8
YES	2018	DH26			PV	0.35	5.7	33.5	15.9	99	25.7	54
YES	2018	11148			PV	0.1	3	33.4	15	69	19.6	81.7
YES	2018	6303			PV	0.15	5.7	33.7	13.4	151	36	46.3
YES	2018	8449			PV	0.15	7.5	33.4	15	55	21.7	79.1
YES	2019	15748-1			PV	0.0352398	6.2	33.7	13.6	126	35.6	116.4
YES	2019	19210			PV	0.032693	2.8	33.2	13.7	143	25.8	34.9
YES	2018	6797			PV	0.01	5.7	33.6	14	169	22.4	20.7
YES	2018	A26			PV	0.25	8.1	33.3	15.2	56	23.5	120.2
YES	2018	A33			PV	0.15	7.4	33.4	15.9	157	19.9	93.1
YES	2018	DH28			PV	0.35	10.8	33.7	15.7	31	16.9	168.8
YES	2018	DH30			PV	0.15	5	33.5	14.5	122	14.9	35.8
YES	2018	9574			PV	0.8	8	35.7	15.3	53	37.9	189.1
YES	2019	14810-1			PV	0.755224	6.6	34.3	14	41	44.6	181.5
YES	2019	16243-1			PV	0.0252783	4.4	33.9	13.6	179	24.3	33.4
YES	2019	16622-1			PV	0.0446771	5.9	34.4	13.1	189	17.9	51.6
YES	2018	DH49			PV	1.1	5.6	33.5	14.7	83	36.4	115
YES	2018	DH13			PV	0.2	5.1	33.7	14.2	56	19.9	149.8
YES	2018	7547			PV	0.25	5.4	34.7	13.5	80	25.5	40.4
YES	2019	18506			PV	0.197398	6	33.1	13.8	161	13.2	43.5
YES	2018	7464			PV	0.05	4.9	33.4	13.8	129	16.9	23.7
YES	2018	7743			PV	0.0025	5.9	33.3	15.1	140	38.6	96.1
YES	2018	8141			PV	0.25	6.3	32.6	14.4	150	27.5	91.8
YES	2018	6856			PV	0.55	3.6	32.3	16.1	98	25	67.4
YES	2018	10297			PV	0.2	4.2	34.6	14.3	102	35.3	85.2
YES	2019	20041			PV	0.0160714	5.7	34.3	13.7	130	31.1	71.9
YES	2019	18189-1			PV	0.16645	4.9	33.9	13.4	84	25.2	72
YES	2018	6095			PV	0.0005	3.9	33.3	14.3	160	29.5	48.8
YES	2018	6306			PV	0.005	3.2	33.3	14.4	60	20.4	71.1
YES	2018	6358			PV	0.2	3.6	31.8	15.5	152	34.6	56.7
YES	2018	7545			PV	0.1	6.1	34.3	13.5	99	20.1	32.9
YES	2018	DH39			PV	0.2	3.2	34.5	16.5	27	31.2	129.5
YES	2019	17169-1			PV	0.0670115	5.5	33.8	15.2	119	39.1	140.6
YES	2018	9124			PV	0.1	3.1	34.3	14.5	31	36.2	194.4
YES	2018	9524			PV	0.2	5.6	33.5	14.1	152	33.4	12.6
YES	2018	NP3			PV	0.1	4.8	33.7	14.3	72	30.9	176.6
YES	2018	8122			PV	0.4	4.4	34.4	14.3	66	22.6	51.6
YES	2018	8522			PV	0.4	6.7	33.7	15.6	84	25.5	188.5
YES	2018	6701			PV	0.05	2.6	32.4	15	102	37.7	50.4
YES	2018	DH22			PV	0.1	5.5	32.9	16.2	247	34.8	17.4
YES	2018	6461			PV	0.45	4.6	34.6	14.3	34	62.1	184.2
YES	2018	DH51			PV	0.55	5.9	32.9	14.8	51	24.1	62.9
YES	2019	18591			PV	0.0656036	9	34.2	13.6	275	20.2	79.2
YES	2018	10278			PV	0.0005	4.1	33.7	15.5	147	12.7	27.9
YES	2019	14922-1			PV	0.833607	4.5	34.1	14	144	29.5	100.9
YES	2019	16853-1			PV	0.668534	6.6	33	17.1	145	31.5	90.7
YES	2018	6512			PV	0.3	7	31.4	18.9	287	19.3	15.8
YES	2018	9508			PV	0.0005	3.8	35.7	14.3	157	31.1	41.4
YES	2018	10129			PV	0.05	5	34.4	13.8	190	20.6	17.3
YES	2018	11174			PV	0.45	7.6	33	14.2	109	30.6	165.9
YES	2019	17414-1			PV	0.0744628	5.3	33.7	14.6	122	18.2	95.4
YES	2019	18408			PV	0.0251325	4.6	33	15.9	123	16.7	42.8
YES	2019	19508			PV	0.18738	5	34.1	14.7	129	30.4	29
YES	2018	9784			PV	0.15	7.5	35.5	15.2	122	28.1	130.9
YES	2019	15172-1			PV	0.00621951	3.4	33.9	14	84	29.8	82.8
YES	2019	18106-1			PV	0.154598	4.6	33.5	15.2	117	18.2	58.1
YES	2019	DH13			PV	0.0141176	4.4	34.3	13.5	67	21.6	137.7
YES	2019	18093-1			PV	0.263744	7	34.3	14.6	64	25.4	136.5
YES	2018	DH34			PV	5e-05	7.4	34.3	15.8	104	21.7	128.8
YES	2018	9564			PV	0.1	5.2	35.7	14.5	91	25.6	99.8
YES	2018	DH40			PV	0.15	4.7	34.7	14.9	78	24.1	73.3
YES	2018	10092			PV	0.4	4.5	35.1	13.7	120	17.3	66.1
YES	2019	16349-1			PV	0.0164488	0.5	34.4	13.8	68	55.1	121.7
YES	2019	17195-1			PV	0.0137045	3.2	34.4	13.6	154	30.8	83
YES	2019	18494			PV	0.00429338	4	32.8	13.9	89	21.5	71.1
YES	2019	18677			PV	0.0484337	6.7	33.9	13.5	167	17.4	37.6
YES	2018	8617			PV	0.7	5.4	34.3	14.3	37	40.1	192.1
YES	2019	15918-1			PV	0.129808	5.4	35.1	13.5	131	13.3	23
YES	2018	9353			PV	1	3.7	35	14.9	56	24.9	93.7
YES	2018	9783			PV	0.2	6.6	33.8	15.1	252	15.7	67.4
YES	2018	DH18			PV	0.15	8.7	33.6	15.7	192	31.8	142.4
YES	2018	215			PV	1.05	6.7	33	16.3	208	19.2	130.7
YES	2019	19839			PV	0.0794524	7.1	34.1	14.8	60	30.2	140.1
YES	2019	19980			PV	0.184071	6.4	34	13.6	85	21.5	113.4
YES	2018	DH20			PV	0.8	6.7	32.6	18.6	139	23.6	95
YES	2018	7683			PV	0.2	5.2	34.6	12.7	151	27.1	24.4
YES	2018	7999			PV	0.025	5.7	33	15.1	103	11.3	32.7
YES	2018	8125			PV	0.25	10.1	32.7	15.6	99	10.5	69.3
YES	2018	DH23			PV	0.9	7.8	34.5	15.5	42	26	115.1
YES	2018	10529			PV	0.7	5.7	34.3	14.3	98	14.9	70
YES	2018	6083			PV	1.4	5.5	34.5	13.4	28	-----	118.3
YES	2018	10295			PV	0.2	2.3	33.9	14.7	54	31.7	134
YES	2018	8457			PV	0.1	8.4	32.8	15.3	159	12.9	13.8
YES	2018	9094			PV	0.1	4.4	33.7	14.6	84	18.6	43.2
YES	2019	19153			PV	0.00516129	4	32.7	15.4	282	17.9	13.4
YES	2018	6970			PV	0.75	3.5	34.4	14	77	24.6	47.3
YES	2018	7048			PV	0.1	5.7	32.4	14.2	107	25.7	50.6
YES	2018	9247			PV	0.2	3.1	32.7	15.6	52	22.5	70.3
YES	2018	10580			PV	0.8	9.8	33.4	14.9	38	35.4	181.3
YES	2018	Z45			PV	1.45	4.4	34	15.2	53	38.3	122.9
YES	2019	17920-1			PV	0.154	7.7	32.5	14.9	137	14.9	32.1
YES	2018	DH44			PV	1.05	4.5	34.2	14.2	62	33.8	120.5
YES	2018	6623			PV	0.25	5.3	33.3	15.3	108	20.4	19.6
YES	2018	7344			PV	0.6	6	34.6	14.5	44	20.5	143.4
YES	2018	10581			PV	0.0005	3.3	34.7	15.6	65	25.8	175.8
YES	2019	18501			PV	0.807447	6.9	34.8	14.6	61	32.5	107.8
YES	2018	9667			PV	0.2	4.3	33.7	15	55	14.4	83.2
YES	2018	6761			PV	0.0005	3.7	33.1	14.6	121	17	19.3
YES	2018	A28			PV	0.04	5.9	33	15.6	109	17.2	73.6
YES	2019	20242			PV	0.295096	6.2	33.4	15	117	14.4	17.2
YES	2018	10540			PV	0.05	4.5	33.9	14.7	149	20.8	11.9
YES	2019	20284			PV	0.0394545	5.6	34.1	13.5	275	25.8	94.1
YES	2018	6502			PV	0.02	4	34.6	14.3	103	30.4	42.9
YES	2018	7497			PV	0.1	4.6	33.2	14.7	190	14.9	66.4
YES	2018	7600			PV	1.2	4.3	33.9	14.6	104	24.1	54.6
YES	2019	17338-1			PV	0.0119185	7.1	34	14	144	21.6	54.7
YES	2019	16868-1			PV	0.0358594	8.1	34.5	13.7	116	13.4	108.9
YES	2018	9518			N	0	4.5	35	13.9	235	47.1	1.5
YES	2018	6402			N	0	2.8	33.2	13.9	215	51.9	0.3
YES	2018	6115			N	0	5.6	33.9	13.3	240	18.7	0.3
YES	2018	7424			N	0	5.4	34.1	14.3	201	25	1.5
YES	2019	16638-1			N	0	15.5	34	14.9	160	24.5	105.8
YES	2018	10590			N	0	4.9	31.9	17.9	184	15.5	38.3
YES	2018	6213			N	0	10.6	32.4	14.2	350	20	0.4
YES	2018	10269			N	0	6	33.5	13.9	165	37.1	0.6
YES	2018	8350			N	0	8.3	33.1	15.1	228	18.1	29.2
YES	2018	8130			N	0	6.9	33.1	14.3	153	19.8	6.2
YES	2018	8590			N	0	6.6	33.9	14	215	24.9	28.4
YES	2018	9717			N	0	14.4	35.8	13.9	236	19.4	67.7
YES	2018	6747			N	0	5.7	30.4	16.9	377	43.2	0.3
YES	2018	9539			N	0	4.7	34.8	14	301	31.2	1
YES	2018	8585			N	0	12.8	33.5	13.5	263	27.2	68.3
YES	2018	10244			N	0	7.2	33.6	17.1	266	36.2	50.7
YES	2018	11151			N	0	2.7	33.9	13.5	93	38.1	30.6
YES	2018	9857			N	0	7.8	33.3	14.4	335	30.5	9.6
YES	2018	Z34			N	0	7.8	35.3	17.2	120	27.1	86.8
YES	2018	11249			N	0	10.7	33.3	15.1	363	29.9	1.8
YES	2018	8164			N	0	6.5	33.9	13.5	211	15.5	12.5
YES	2018	8858			N	0	6.4	31.8	16.1	296	17.8	2.1
YES	2018	8540			N	0	10	33	15	214	20.9	35
YES	2018	9698			N	0	5	35.3	16.3	264	30.3	29.8
YES	2018	6466			N	0	3.4	34.5	13.7	113	17	11.2
YES	2018	9239			N	0	9.3	34.7	14.4	162	8.9	15.1
YES	2018	Z43			N	0	7.6	33.7	13.9	80	42.4	14.2
YES	2018	11243			N	0	11.3	33.7	13.9	300	21.5	44.9
YES	2018	10603			N	0	6.2	33.6	14.8	197	10.5	4.7
YES	2018	7953			N	0	7.8	34	14.3	165	22.6	15.2
YES	2018	11060			N	0	11.3	33.4	14.2	113	9.5	4.4
YES	2018	6467			N	0	5.5	34	14.7	167	29.2	13.2
YES	2018	11216			N	0	4.9	32.8	14.3	231	47.3	0.6
YES	2018	7541			N	0	4.6	34	14.8	91	40.6	109.9
YES	2018	120			N	0	5.2	33.8	14.6	160	11.1	37.7
YES	2018	10594			N	0	7.1	34	14.1	196	44.6	0.8
YES	2018	7467			N	0	4.1	33.3	13.5	116	36.6	21.7
YES	2018	7417			N	0	8.1	33.9	13.8	195	13.2	9.2
YES	2018	9733			N	0	3.2	31.7	16.1	131	39.7	0.5
YES	2018	Z11			N	0	2.7	33.3	13.6	84	31.2	13.9
YES	2018	9990			N	0	8.3	32.9	14.7	290	28.2	2.4
YES	2018	6787			N	0	7	32.4	15.2	178	24.1	20.6
YES	2018	10150			N	0	2.8	33.8	13.8	201	23	2.9
YES	2018	8264			N	0	7.4	34.5	15.2	278	16.2	13.9
YES	2018	11408			N	0	6.3	33	15.2	195	21.4	25.5
YES	2018	9012			N	0	5.3	34.3	15.1	211	28.2	6.1
YES	2018	7214			N	0	5.7	32.6	15.1	267	26.6	0.6
YES	2018	10288			N	0	6.2	33.2	14.2	145	34.1	10
YES	2018	10609			N	0	3.9	33.5	14.6	234	15.4	71.9
YES	2018	9380			N	0	5.8	32.2	15.7	226	37.9	0
YES	2018	9774			N	0	10.2	32.6	15.1	366	16.1	3.6
YES	2018	7610			N	0	4.3	33.9	14	128	18.2	176.9
YES	2018	9650			N	0	6.5	34.1	16.4	132	19.7	81.6
YES	2018	8231			N	0	14.3	33.4	13.8	350	9.1	14.2
YES	2018	10030			N	0	7.1	33.8	15.3	226	33.3	18.8
YES	2018	6220			N	0	9.6	33.4	15.5	250	23.9	79.7
YES	2018	8938			N	0	7.9	33.6	14.4	222	17.4	12.4
YES	2018	11255			N	0	3.7	34.1	14	115	14.5	25.6
YES	2018	7392			N	0	5	34.4	14	207	39.6	9.2
YES	2018	8929			N	0	5.5	33.4	14.5	110	17.3	54
YES	2018	6151			N	0	6.7	33.8	14	210	44.7	10.4
YES	2019	16291-1			N	0	0.5	33.2	13.7	204	40.8	5.3
YES	2018	8609			N	0	6.4	31.2	15.1	207	10.1	19.7
YES	2018	8591			N	0	9.2	33.8	13.8	261	31.7	1.6
YES	2018	6558			N	0	2.3	33.4	14.7	125	39.6	2.7
YES	2018	9223			N	0	6.4	34.6	14.6	51	23.6	41.2
YES	2018	10085			N	0	6.2	33.8	14	194	30.6	20.5
YES	2018	7136			N	0	13.3	33.9	14	332	18.1	1.4
YES	2018	6279			N	0	6	32.4	15.6	265	30.8	1.6
YES	2018	10230			N	0	6.8	33.4	14	142	11.9	47.4
YES	2018	11347			N	0	7.9	33	14.4	195	30.2	12.2
YES	2019	16875-1			N	0	9.7	33.7	16.6	168	29.3	7.3
YES	2018	130			N	0	7.7	31.5	15.5	235	53.2	1.6
YES	2018	10490			N	0	5.6	33.3	16.1	179	29.8	39.5
YES	2018	6572			N	0	8.8	33.2	14.4	262	24.4	0.9
YES	2018	10443			N	0	3.4	33.4	13.6	124	49.7	21.7
YES	2018	11141			N	0	6.4	33.7	14.9	267	33.1	22.7
YES	2018	7751			N	0	6.3	32.6	14.9	313	26.2	5.1
YES	2018	10546			N	0	8.9	32.8	15.3	220	30.4	37.6
YES	2018	9058			N	0	5.3	32.2	15.5	276	26.7	1.2
YES	2018	8384			N	0	3.1	34	13.7	158	47.5	18.3
YES	2018	564			N	0	5.8	33	15.7	201	21.3	18.3
YES	2018	11074			N	0	5.8	33.8	14.4	189	39.7	0.8
YES	2018	9415			N	0	5.4	31.4	15.8	206	38.5	1.7
YES	2018	8483			N	0	12.7	34.4	14.7	158	4	91.8
YES	2018	10406			N	0	8.9	33.4	14.8	239	19.5	5.3
YES	2018	7908			N	0	6.1	33.7	13.6	187	24	17
YES	2018	8892			N	0	2.5	33	14.7	65	16.1	50.4
YES	2018	7681			N	0	5.3	33.5	14.1	79	17.6	8.9
YES	2018	10497			N	0	5.2	32.8	14.3	262	42.6	17.9
YES	2019	19920			N	#DIV/0!	6.6	36.7	15.2	106	66.2	5.3
YES	2018	10455			N	0	7	33.8	14.9	237	20.8	7.3
YES	2018	7365			N	0	3.2	33.6	14.5	196	35.3	11.2
YES	2018	8088			N	0	4.9	34.2	14.3	234	22.6	17.8
YES	2018	8262			N	0	7.5	33.8	13.3	178	11.8	8.4
YES	2018	7533			N	0	4.6	33.9	14	178	20.9	17.7
YES	2018	7662			N	0	5.6	32.8	14.3	175	10.8	47.6
YES	2018	11245			N	0	9.5	32.6	15.9	287	22.4	1
YES	2018	8926			N	0	5.1	33	15.4	265	19.1	22.5
YES	2018	8265			N	0	7.4	35.3	13.7	191	18.1	3
YES	2018	11168			N	0	6.6	33.4	15	330	16.8	38.1
YES	2018	6941			N	0	5.6	32.4	14.4	173	18.1	2.6
YES	2018	7418			N	0	2.6	32.8	15.6	237	32.3	69.4
YES	2018	7207			N	0	6.5	32.7	16.3	317	22.9	67.8
YES	2018	7642			N	0	3.5	33.4	14.1	181	25.2	14.2
YES	2018	8458			N	0	8.1	33.9	15.1	160	12.8	105.7
YES	2018	7281			N	0	3.7	33.4	13.9	174	38.3	5.6
YES	2018	8194			N	0	7.3	33.9	14.5	302	27	10.6
YES	2018	455			N	0	9.1	33.3	14.1	159	27.3	13.1
YES	2018	10531			N	0	8	32.6	16.1	185	14.8	36.9
YES	2018	10084			N	0	8.3	34	15.4	137	44.7	0.8
YES	2018	9725			N	0	6.2	33.4	14.7	145	37.6	5.9
YES	2018	9139			N	0	5.1	35.1	13.9	204	16.9	13.7
YES	2018	854			N	0	5.1	34.6	13.2	238	23.1	35.2
YES	2018	8111			N	0	10.7	33.6	15.8	204	21.5	31.8
YES	2018	167			N	0	6.3	33.4	14.7	194	43.1	3.3
YES	2018	10296			N	0	4.5	34.5	13.8	136	36.9	38.4
YES	2018	9376			N	0	11.7	35.2	14.2	325	15.8	55.2
YES	2018	8975			N	0	5.3	33.5	15.3	286	26.2	2.5
YES	2018	9793			N	0	5	34.3	14.1	177	23.2	88.6
YES	2018	10434			N	0	7.5	33	13.8	211	29.4	20.4
YES	2018	7947			N	0	3	33.8	14.7	158	47.3	5
YES	2018	11136			N	0	10.4	33	15.1	292	22.6	78.8
YES	2018	9431			N	0	6.8	35.3	14.8	249	16.4	21.3
YES	2018	7483			N	0	5.9	32.8	14.2	250	13.4	71.6
YES	2018	9786			N	0	5.9	32.3	16.5	192	19.3	1.7
YES	2018	124			N	0	6.7	33.8	13.5	233	32.9	18.9
YES	2018	11289			N	0	5.6	34.1	14	273	11.5	56.6
YES	2018	8699			N	0	7.2	33	14.7	355	29.4	10.1
YES	2018	10322			N	0	7.1	33.7	14.7	283	26	7
YES	2018	9848			N	0	7.2	34.8	14.1	281	36	1.6
YES	2018	10100			N	0	6	33.9	13.8	211	10.3	17.1
YES	2018	338			N	0	5.7	34.2	13.4	184	16.1	12
YES	2018	428			N	0	6.4	32.7	15.6	227	24.8	18.5
YES	2018	9780			N	0	6.5	34.1	14.9	308	33.3	4.8
YES	2018	9141			N	0	7	32.6	15.2	68	20.6	9.8
YES	2018	6914			N	0	5.9	34.2	14.3	222	27	57.8
YES	2018	11288			N	0	7.9	33.1	15.3	295	26.1	13.4
YES	2018	10477			N	0	4.9	33.6	14.5	168	18.4	7.8
YES	2018	9735			N	0	6.7	33.4	15.8	153	31.5	0.7
YES	2018	8605			N	0	6.1	33.5	16.7	507	20.8	40.2
YES	2018	9876			N	0	5.6	33.6	17.3	256	42.3	4.2
YES	2018	6663			N	0	6.8	33.6	14.2	167	24.8	34.2
YES	2019	DH19			N	#DIV/0!	-----	34.9	17	53	-----	13.4
YES	2018	9381			N	0	3.9	34.4	14.8	157	23.6	18.1
YES	2018	10086			N	0	7.6	35.2	14.6	235	34.9	0.4
YES	2018	6048			N	0	8.6	33.3	14.4	170	15.8	33.5
YES	2018	7536			N	0	5.6	33.7	13.7	193	13.4	48.1
YES	2018	6107			N	0	6.6	33.8	14.7	252	24.4	18.3
YES	2018	7167			N	0	5.5	32.8	15.6	269	29.4	1
YES	2018	Z33			N	0	3.1	32.9	14.9	118	42.5	12.7
YES	2018	10369			N	0	6.6	-----	16	52	15.7	190.1
YES	2018	9931			N	0	6.5	32.6	15.8	252	24.8	7
YES	2018	9422			N	0	5.9	33.1	14.7	219	21	15.2
YES	2018	6091			N	0	8.3	33.3	14.4	281	15.3	40.8
YES	2019	19767			N	#DIV/0!	82.5	35.5	18.6	35	-----	0.7
YES	2018	9060			N	0	7.3	33.3	14.1	209	18.5	7.2
YES	2019	16453-1			N	0	6.8	33	15.3	191	39	1
YES	2018	6932			N	0	7.6	33.3	14.9	190	35.8	1.4
YES	2018	7273			N	0	7.5	32.9	14	271	30.4	12.8
YES	2018	490			N	0	4.4	33.4	15.2	416	20.9	8.3
YES	2018	7786			N	0	3.7	33.1	14.8	183	32.4	2.5
YES	2018	560			N	0	4.1	33	15.3	251	44	4.5
YES	2018	6742			N	0	8.5	31.3	15.6	232	17	5.4
YES	2018	7789			N	0	5.1	33.3	14.9	236	49.1	0.9
YES	2018	9079			N	0	7.6	30.8	18.1	339	19.7	6.9
YES	2018	7899			N	0	4.2	34.8	12.6	244	24.2	36.9
YES	2018	344			N	0	9.7	34.1	14.2	178	9.6	47.6
YES	2018	9175			N	0	7.7	33.7	13.6	197	31	2.9
YES	2018	10173			N	0	10.3	33.4	14.3	257	20.1	168.2
YES	2018	9133			N	0	16.5	32.7	14.6	274	15.8	67.6
YES	2018	7014			N	0	8.3	33.5	13.9	169	26.8	11.2
YES	2018	9705			N	0	9.2	35.5	14.8	238	22.9	7.4
YES	2018	7865			N	0	6.9	32.9	13.5	211	30.2	14.5
YES	2018	10485			N	0	5.3	32.6	16.1	207	18.1	11
YES	2018	546			N	0	6.5	32.9	15.5	193	23	29.3
YES	2018	7641			N	0	4.6	33.8	14.2	154	35.8	36.6
YES	2018	8525			N	0	12.6	33.9	15.3	239	19.5	71.5
YES	2018	6774			N	0	8.6	33.5	14.9	313	53.6	0.2
YES	2018	9184			N	0	4.3	33.8	14.3	165	14.4	3.9
YES	2018	9509			N	0	9.1	34	14.4	236	10.2	10.6
YES	2018	8101			N	0	4.1	33	15	145	14.3	1.7
YES	2018	7111			N	0	7.1	32.6	15.3	281	19.5	92.4
YES	2018	9158			N	0	5.6	33	14.6	83	20.7	2.1
YES	2018	10592			N	0	6.3	34	14.4	288	30.5	15
YES	2018	8360			N	0	8.4	32.4	14.9	176	16.4	41
YES	2018	6972			N	0	7.1	33.3	14.8	276	27.6	4.3
YES	2018	8372			N	0	9.6	33.9	13.9	109	12.4	27.6
YES	2018	11352			N	0	8.8	33.8	13.6	164	11.7	1.9
YES	2018	10108			N	0	7	33.2	15	199	9.1	32
YES	2018	10254			N	0	3.4	33	15.8	230	16.3	21.2
YES	2019	DH05-1			N	0	16.1	33.7	13.8	383	9.1	34
YES	2018	DH25			N	0	14.3	33.4	15.1	85	24.3	111.6
YES	2018	7409			N	0	12.8	33	15.5	169	9.4	72.1
YES	2019	17038-1			N	0	12.3	33.7	14.4	208	44.3	0.6
YES	2018	597			N	0	11.4	33.4	15.7	293	18.2	161
YES	2018	7664			N	0	5.9	33.8	14.1	231	26.8	17.1
YES	2019	19721			N	#DIV/0!	13.9	33	15.5	264	22.8	15.3
NO	2018	6365			N	0	6.2	32.8	15.6	211	68.2	1.3
NO	2018	9444			PV	0.005	4	33	16.3	75	53.1	4.8
NO	2018	7309			N	0	6.2	29.4	18.1	246	50	2.2
NO	2018	6997			PV	0.05	5	33.8	13.7	68	36.2	141.7
NO	2018	10541			PV	1.3	8.9	34.1	14.1	198	19.3	7.6
NO	2019	18108-1			PV	0.0131343	4.4	33.9	13.3	163	26.2	9.1
NO	2018	NP4			PV	0.1	3.7	32.4	16.1	105	44	17.2
NO	2019	19718			PV	0.0213714	5.1	33.5	13.7	76	32	52.6
NO	2019	DH18			PV	0.00554393	5.3	34.9	13.3	77	34.2	22.6
NO	2018	6889			PV	0.75	5.6	33	14.8	154	34.4	42.1
NO	2019	20456			PV	#DIV/0!	4.2	33.5	14.5	130	12.8	34.9
NO	2018	6373			PV	0.025	3.6	34.6	12.9	111	38.8	33
NO	2018	A20			PV	0.2	3.6	34.5	13.1	86	25.1	64.4
NO	2018	9356			PV	0.2	5.3	37	13.1	124	20.5	25.4
NO	2019	15991-1			PV	0.0358879	2.4	33.3	13.4	171	42	54.7
NO	2018	7419			N	0	5.3	30.1	16.6	231	38.9	7.8
NO	2019	16291-1			N	0	0.5	33.2	13.7	204	40.8	5.3
NO	2018	8888			N	0	10.1	31.2	17.3	353	64.6	0.3
NO	2018	617			N	0	31.4	33.4	15.2	373	20.9	95
NO	2019	DH17			PV	0.00422078	6.5	32.6	16.2	79	39.1	116.7
NO	2018	7781			N	0	7.5	33.1	15.2	265	32.2	3.5
NO	2018	8336			N	0	11.6	32.1	16.5	408	40.6	1
NO	2018	9025			N	0	6.9	34.2	15.1	219	51.7	0.4
NO	2019	18811			N	#DIV/0!	12.2	34	13.9	85	62.1	0.8
NO	2018	7925			N	0	7.4	27.8	18.6	276	50.9	6.4
NO	2018	8200			N	0	3.5	29.6	18.2	241	41.2	0.6
NO	2018	8283			N	0	16.9	31.4	15.5	223	52.2	1.9
NO	2018	6479			PV	0.2	3.3	33.8	14.9	46	29.8	91.7
NO	2018	8354			N	0	12.7	33.3	18.1	210	10.7	15.4
NO	2018	8989			N	0	5	34.9	13.9	224	43	2.3
NO	2018	9500			N	0	7.3	31.3	19.2	604	44.1	0.5
NO	2018	9636			N	0	6.6	35	14.6	229	26.9	10.6
NO	2018	681			N	0	3.6	32.4	17.7	226	45.9	1.4
NO	2018	8847			PV	5e-05	6	34.4	14.6	78	16.9	147.3
NO	2018	11239			PV	0.65	3	33.1	16.4	63	33.2	57.4
NO	2019	17008-1			PV	0.0175362	4.4	33.2	14.1	150	30.2	43.2
NO	2019	17278-1			PV	0.0242162	6.4	33.8	13	126	25	71.5
NO	2019	19449			PV	0.0369038	4.2	34.3	13.6	89	21.1	32.6
NO	2019	16875-1			N	0	9.7	33.7	16.6	168	29.3	7.3
NO	2019	19602			PV	0.857783	9	33.3	14.9	39	70.1	164.7
NO	2018	6056			N	0	5.5	33.8	13.7	158	35.6	2
NO	2018	6197			PV	0.025	4.6	31.6	15	99	35.5	52.4
NO	2018	6165			N	0	5.5	34	14.5	268	37.9	0.6
NO	2018	8227			PV	1.2	10.5	33.1	15.1	94	39.5	127.5
NO	2018	8768			PV	0.1	7.4	33.6	14.5	240	19.2	93.9
NO	2018	9641			PV	0.25	3.6	34.7	13.7	99	21.7	32.4
NO	2018	6341			N	0	6.8	33.9	15.9	36	42.3	3.6
NO	2018	977			PV	0.05	3.3	34	13.9	176	31.9	27.4
NO	2019	17269-1			PV	0.0596891	3.2	34.6	13.8	64	44.9	82.7
NO	2018	6858			N	0	4.6	32.7	15.1	230	47.1	2.6
NO	2019	17718-1			PV	0.0303704	8.2	33.1	13.4	160	13.3	5.6
NO	2019	DH15			PV	0.146533	3.6	34.6	14.5	32	25.2	162.5
NO	2018	Z8			PV	0.0005	6.1	36.1	17.5	100	34.8	3
NO	2018	6251			PV	0.2	6.2	33.5	13.6	111	30.6	18.1
NO	2018	7804			N	0	9.7	33.5	13.9	308	54.3	6.8
NO	2018	6284			PV	0.03	7.6	33.8	14.7	141	23.6	83
NO	2018	A21			PV	0.1	6.3	34.6	14.5	55	45.2	104
NO	2018	7885			N	0	3.6	32.3	16.5	154	44.9	0.4
NO	2018	A24			PV	0.65	6.5	33	15.9	93	30.9	151.1
NO	2018	10294			PV	0.0005	6.3	33.7	14.8	189	13.4	27.8
NO	2018	11210			PV	0.3	5.4	34.2	14.2	160	32.4	47.4
NO	2019	15958-1			PV	0.568427	9.5	34	13.8	88	48.4	139
NO	2019	19623			PV	0.528637	7	34.3	13.2	61	40	95.9
NO	2018	8028			PV	0.35	10	33.7	14	100	14.9	93.8
NO	2018	9874			PV	0.02	1.8	33.7	15.5	165	36.1	42.3
NO	2019	DH14			PV	0.296622	9.4	34	13.6	76	23.9	82.9
NO	2018	A18			PV	0.4	7.1	33.6	15.1	95	39	85.1
NO	2018	7966			PV	0.3	3.5	32.1	14.9	77	30.1	37.7
NO	2018	11339			PV	0.2	5.2	33.2	14.9	71	32.8	73
NO	2019	19127			PV	0.644119	8.9	31.5	13.9	73	41.7	110.9
NO	2018	8241			N	0	3.1	32	15.6	211	42.3	3.5
NO	2019	19331			PV	0.10021	5.9	34	13.4	115	16.4	30.7
NO	2019	19981			PV	0.00215827	4	34.1	12.7	104	24	37.9
NO	2018	7011			PV	0.5	5.9	33.4	15.7	46	38	152.3
NO	2018	9011			PV	0.35	3.6	35.2	15.5	65	32.8	104.1
NO	2018	9198			N	0	7.7	33.9	15.1	331	25.6	3.5
NO	2018	9583			N	0	7	32.1	18.3	231	42.2	6.4
NO	2019	15274-1			PV	0.212549	3.6	34.4	14.4	64	38.3	77.3
NO	2019	DH03-1			PV	0.0220085	10.3	34.2	13.8	151	21.1	76.6
NO	2019	17099-1			PV	0.12473	3.5	35.1	12.6	126	40.8	57.4
NO	2018	9937			N	0	5.9	33.1	16.2	162	60.6	0.1
NO	2019	19721			N	#DIV/0!	13.9	33	15.5	264	22.8	15.3
NO	2018	6302			PV	1.5	7	32.8	15.8	158	17.2	78.6
NO	2018	Z19			PV	1.5	7.2	34.4	13	60	43.5	128.8
NO	2018	7741			PV	0.7	5.3	34.8	14	152	21.2	34
NO	2019	19767			N	#DIV/0!	82.5	35.5	18.6	35	-----	0.7
NO	2018	10232			PV	0.01	3.3	31.5	16.8	317	34.9	11
NO	2019	DH19			N	#DIV/0!	-----	34.9	17	53	-----	13.4
NO	2019	20064			PV	0.00923364	3.8	33	14.2	84	25.9	11.5
NO	2019	19920			N	#DIV/0!	6.6	36.7	15.2	106	66.2	5.3
NO	2019	20245			PV	0.127511	8	33.9	14.5	154	15.3	27.7
NO	2019	20383			PV	#DIV/0!	5.5	34.1	13.7	88	26.3	17.1
NO	2018	6825			PV	1.15	2	32.9	14.1	46	33.6	52
NO	2019	16763-1			PV	0.896167	7.6	33.8	13.9	107	31.2	138.4
NO	2018	9948			N	0	19.3	33.7	15	342	13.5	99.8
NO	2018	11091			N	0	5.5	33.3	14.1	189	40.5	3.4
NO	2018	11349			N	0	6.9	33	15.8	231	18.2	6.2
NO	2018	6648			PV	0.005	6.5	33.7	14.1	160	30.6	24
NO	2018	DH19			PV	0.15	3.1	33.9	14.2	18	44.9	111.5
NO	2018	8521			PV	0.4	5.1	33	15.1	36	36.9	185.9
NO	2019	14389			PV	0.212868	5.5	32.3	16.1	188	22.6	38
NO	2019	17712-1			PV	0.151712	3.9	33.8	13.3	77	23.4	77
NO	2018	5820			PV	0.5	7.2	32.6	15.6	18	24.8	140.7
NO	2018	5910			PV	0.5	4.5	33.6	13.4	55	41.5	64.2
NO	2018	6501			PV	0.05	3.5	31.8	16.3	104	38.4	79
NO	2018	DH27			PV	1.55	6.1	33.6	14.9	31	26.3	107.3
NO	2018	Z23			PV	0.45	6.1	33.3	14.2	97	22.8	35.6
NO	2018	DH41			PV	1.7	9.4	33.9	14.5	222	18	36.8
NO	2019	16896-1			PV	0.021332	6.5	33.8	13.1	175	26	53.1
NO	2019	18897			PV	0.0185714	3.9	32.9	13.4	168	29.9	60.7
NO	2019	20118			PV	0.394839	7.2	33.9	14.6	103	25.9	146.8
NO	2019	20377			PV	#DIV/0!	4.1	34.1	13.2	153	42.6	71.4
NO	2018	A29			PV	0.2	3.1	33.4	14.4	54	23.8	143.9
NO	2018	360			N	0	7.4	31.9	17.4	275	42.5	3.2
NO	2018	518			N	0	10.3	32.8	16	217	34.9	25.6
NO	2018	6048			N	0	8.6	33.3	14.4	170	15.8	33.5
NO	2018	201			N	0	10.8	33	16.6	331	35.1	7.9
NO	2018	6133			N	0	6.1	32.6	17.4	416	51.9	23.2
NO	2018	7598			N	0	7.5	33.7	14.4	237	24.3	6.7
NO	2018	Z16			PV	0.01	4.7	34.7	14.8	95	18.3	42.6
NO	2018	8504			N	0	6.7	33.5	15	184	34.6	17.7
NO	2018	6091			N	0	8.3	33.3	14.4	281	15.3	40.8
NO	2019	16065-1			PV	0.0361377	4.5	34	13.8	149	32.3	61.5
NO	2018	6107			N	0	6.6	33.8	14.7	252	24.4	18.3
NO	2018	9775			N	0	9.1	33.9	15.1	156	24	2.4
NO	2018	9879			N	0	5.5	33.7	14.5	261	53.5	0
NO	2018	10343			N	0	6.9	32.9	14.5	222	25	11.4
NO	2018	6151			N	0	6.7	33.8	14	210	44.7	10.4
NO	2018	10530			N	0	3.7	32.5	16.1	240	52.4	0.1
NO	2018	11146			N	0	4.7	32.7	15.8	204	31.4	0.6
NO	2018	11389			N	0	2.7	33.3	14.4	122	36.9	1.3
NO	2019	16421-1			PV	0.00522523	5.8	33.2	15.3	148	14.6	48.1
NO	2019	16792-1			PV	0.167653	5	33.7	13.8	76	36.4	87.8
NO	2018	6213			N	0	10.6	32.4	14.2	350	20	0.4
NO	2018	6220			N	0	9.6	33.4	15.5	250	23.9	79.7
NO	2018	6891			N	0	10.2	33	14.1	341	19.6	27.2
NO	2018	7780			N	0	7	33.2	13.9	505	35.5	21.9
NO	2018	8186			N	0	11.7	33	14.9	334	36.2	26
NO	2018	9193			N	0	5.3	32.3	16.4	274	34.5	0.5
NO	2018	7391			PV	0.65	17.4	32.2	15.4	132	14.1	156.8
NO	2018	9486			N	0	5.1	33.7	15.3	218	41	0.3
NO	2018	10260			N	0	8.6	34.4	14	360	45.9	6.3
NO	2018	11390			N	0	9.5	34.3	13.8	247	9.2	35.1
NO	2018	6279			N	0	6	32.4	15.6	265	30.8	1.6
NO	2018	DH37			PV	0.005	2.4	35.1	15.9	40	34.1	168.4
NO	2018	409			N	0	11.3	34	13.7	461	24.6	62.5
NO	2019	20443			PV	#DIV/0!	4.5	34.4	14.3	156	21.6	34.9
NO	2018	6474			PV	0.7	5.9	33.7	14.2	111	38.1	50.6
NO	2018	A25			PV	0.2	2.8	33.1	14.3	21	48.3	29.5
NO	2018	6260			N	0	7.9	30.4	16.5	382	59.6	0
NO	2018	6462			N	0	6.4	34.1	13.5	207	19	35.3
NO	2018	7130			N	0	3.5	33.4	14.1	228	34.3	0.3
NO	2018	7465			PV	0.3	5.4	34	15	66	27.3	108.3
NO	2018	9001			PV	0.0025	8.5	33.8	15	91	20.6	54.6
NO	2018	10532			PV	2.15	8.1	31.2	17	57	31.1	144.7
NO	2018	8259			N	0	8.2	33.6	14.4	233	26.2	10.2
NO	2018	8362			N	0	4.5	33.6	14.4	210	49.1	0.4
NO	2018	Z44			PV	0.005	4.3	33.2	15.9	77	47.4	111.8
NO	2018	9518			N	0	4.5	35	13.9	235	47.1	1.5
NO	2018	10082			N	0	4.8	34.5	17.7	259	40.4	0
NO	2018	11187			N	0	9.9	33.3	14.2	288	25.6	8.1
NO	2018	511			N	0	8.9	34.1	15.1	189	26.8	17.3
NO	2019	16943-1			PV	0.457301	3.9	35.2	14.7	61	42.6	40.8
NO	2018	6598			N	0	8.4	33.6	13.8	236	11.4	0.9
NO	2018	6466			N	0	3.4	34.5	13.7	113	17	11.2
NO	2018	6467			N	0	5.5	34	14.7	167	29.2	13.2
NO	2018	7098			PV	0.8	6.4	33.6	14.3	85	27.5	45.3
NO	2018	8132			N	0	9.9	33.7	14.5	336	16.7	8.2
NO	2018	8817			N	0	4.3	33.8	14	245	37.9	1.9
NO	2018	7364			PV	0.25	4.7	29.6	18.2	221	25.9	25.7
NO	2018	8854			N	0	7	33.9	14.3	195	25	0.7
NO	2018	10375			N	0	5	33.1	16.5	317	12.6	2.3
NO	2018	10393			N	0	4	33.1	15.2	224	47.6	2
NO	2018	11311			N	0	6.1	33.2	14.1	226	27.1	3.5
NO	2018	6618			PV	0.6	8.9	33.5	14.3	118	28	79.8
NO	2018	DH26			PV	0.35	5.7	33.5	15.9	99	25.7	54
NO	2018	658			N	0	4.2	33.4	13.6	86	23.7	10.8
NO	2018	6558			N	0	2.3	33.4	14.7	125	39.6	2.7
NO	2018	708			N	0	6.4	32.3	16	246	24	0.8
NO	2018	6242			N	0	4	33.2	14.2	156	29.3	0.7
NO	2018	11148			PV	0.1	3	33.4	15	69	19.6	81.7
NO	2018	6388			N	0	6.8	33.1	15	212	24.4	1.4
NO	2018	6762			N	0	8.8	32.5	16.6	182	27.2	11.4
NO	2018	6868			N	0	4.2	31.6	14.7	217	32.5	1.1
NO	2018	6572			N	0	8.8	33.2	14.4	262	24.4	0.9
NO	2018	Z11			N	0	2.7	33.3	13.6	84	31.2	13.9
NO	2018	6917			N	0	6.9	32.6	14.2	397	37.4	52.8
NO	2018	6303			PV	0.15	5.7	33.7	13.4	151	36	46.3
NO	2018	7009			N	0	4.8	32.4	14.7	238	48.9	19.9
NO	2018	8449			PV	0.15	7.5	33.4	15	55	21.7	79.1
NO	2018	7286			N	0	11.4	33.8	13.7	232	26.9	14.8
NO	2018	7935			N	0	2.1	33.5	13.6	79	31.9	1.1
NO	2019	15748-1			PV	0.0352398	6.2	33.7	13.6	126	35.6	116.4
NO	2018	8394			N	0	7.6	34	13.9	389	36.7	2.9
NO	2018	10249			N	0	18.2	33.7	15.2	293	13.4	118.4
NO	2018	6663			N	0	6.8	33.6	14.2	167	24.8	34.2
NO	2018	320			N	0	4	34.2	14.1	288	56	0.3
NO	2019	19210			PV	0.032693	2.8	33.2	13.7	143	25.8	34.9
NO	2018	9994			N	0	4.5	35	13.9	201	34.7	9.8
NO	2018	6075			N	0	4.1	34	14.2	216	35.2	2.6
NO	2018	6135			N	0	6.4	34.1	13.5	377	43.1	0.1
NO	2018	6939			N	0	7.5	32.6	14.1	232	10.8	0.7
NO	2018	6742			N	0	8.5	31.3	15.6	232	17	5.4
NO	2018	7511			N	0	3.5	33.9	13.7	252	44.3	8
NO	2018	6747			N	0	5.7	30.4	16.9	377	43.2	0.3
NO	2018	7651			N	0	5.5	33.2	14.4	183	46.6	2.4
NO	2018	7888			N	0	3.2	33.7	14	142	36.7	14.1
NO	2018	8512			N	0	5.4	33.1	14.3	211	43.7	3.2
NO	2018	6797			PV	0.01	5.7	33.6	14	169	22.4	20.7
NO	2018	8903			N	0	2.9	31.4	15.9	117	41.7	1.1
NO	2018	6774			N	0	8.6	33.5	14.9	313	53.6	0.2
NO	2018	9944			N	0	3	33.8	14	175	22.2	0.2
NO	2018	6787			N	0	7	32.4	15.2	178	24.1	20.6
NO	2018	A26			PV	0.25	8.1	33.3	15.2	56	23.5	120.2
NO	2018	10374			N	0	2.8	31.5	15.4	83	38.8	1.1
NO	2018	A33			PV	0.15	7.4	33.4	15.9	157	19.9	93.1
NO	2018	DH28			PV	0.35	10.8	33.7	15.7	31	16.9	168.8
NO	2018	11326			N	0	7.3	33.2	16.1	174	29.7	11.8
NO	2018	760			N	0	10.3	32.6	16.1	396	48.9	7.5
NO	2018	7288			N	0	3.2	33.4	14.5	134	49.5	0.9
NO	2018	DH30			PV	0.15	5	33.5	14.5	122	14.9	35.8
NO	2018	8467			N	0	8.7	34	13.2	250	22.2	5.4
NO	2018	8794			N	0	10.8	34.2	14.5	365	35.1	1.4
NO	2018	6115			N	0	5.6	33.9	13.3	240	18.7	0.3
NO	2018	9574			PV	0.8	8	35.7	15.3	53	37.9	189.1
NO	2019	14810-1			PV	0.755224	6.6	34.3	14	41	44.6	181.5
NO	2019	16243-1			PV	0.0252783	4.4	33.9	13.6	179	24.3	33.4
NO	2018	9387			N	0	8.2	33.7	14.1	215	27.7	29.5
NO	2018	9647			N	0	6	33.2	15.9	335	48.2	11.8
NO	2018	9974			N	0	7.3	32.5	14.6	245	18.9	18.1
NO	2019	16622-1			PV	0.0446771	5.9	34.4	13.1	189	17.9	51.6
NO	2018	10342			N	0	4.2	32.3	16.2	234	44.5	2.3
NO	2018	10363			N	0	5.8	32.4	14.8	88	16.6	46.4
NO	2018	992			N	0	12.2	33.9	14.4	345	7.4	3.3
NO	2018	6914			N	0	5.9	34.2	14.3	222	27	57.8
NO	2019	19600			N	#DIV/0!	3.7	32.6	14.7	82	56.7	1.5
NO	2018	6402			N	0	2.8	33.2	13.9	215	51.9	0.3
NO	2018	6307			N	0	4.1	33.2	13.9	66	31.7	0.9
NO	2018	6932			N	0	7.6	33.3	14.9	190	35.8	1.4
NO	2018	6352			N	0	7.2	33.1	14.7	289	28.4	10
NO	2018	6941			N	0	5.6	32.4	14.4	173	18.1	2.6
NO	2018	DH49			PV	1.1	5.6	33.5	14.7	83	36.4	115
NO	2018	6972			N	0	7.1	33.3	14.8	276	27.6	4.3
NO	2018	6979			N	0	6.3	32.9	14.5	291	17	0.5
NO	2019	20410			PV	#DIV/0!	6.1	34.6	13.6	132	29	48
NO	2018	DH13			PV	0.2	5.1	33.7	14.2	56	19.9	149.8
NO	2018	7547			PV	0.25	5.4	34.7	13.5	80	25.5	40.4
NO	2018	7070			N	0	13.6	33.1	14.7	262	8.2	9.7
NO	2018	7806			N	0	11.1	33.7	15.3	236	8.4	21.3
NO	2019	18506			PV	0.197398	6	33.1	13.8	161	13.2	43.5
NO	2018	7464			PV	0.05	4.9	33.4	13.8	129	16.9	23.7
NO	2018	7743			PV	0.0025	5.9	33.3	15.1	140	38.6	96.1
NO	2018	8897			N	0	6.1	33.3	15	351	36.1	0.4
NO	2018	9102			N	0	6.2	33.5	14.4	189	7.9	0.9
NO	2018	8141			PV	0.25	6.3	32.6	14.4	150	27.5	91.8
NO	2018	7014			N	0	8.3	33.5	13.9	169	26.8	11.2
NO	2018	9488			N	0	5.4	34.9	13.7	286	36.9	2.1
NO	2019	20440			PV	#DIV/0!	4	34.6	12.8	81	21.4	29.5
NO	2018	9512			N	0	6.5	33.1	14.6	310	46.7	0.1
NO	2018	10377			N	0	4.6	33.3	14.8	258	28.1	10.8
NO	2018	10495			N	0	3.2	33.8	15	217	46.3	2.8
NO	2018	6448			N	0	3.7	33.1	14.8	263	33.2	1.6
NO	2018	6793			N	0	7.3	26.9	17.3	359	21	1.7
NO	2018	6856			PV	0.55	3.6	32.3	16.1	98	25	67.4
NO	2018	7914			N	0	3.8	33.9	13.7	84	46.1	5.2
NO	2018	9598			N	0	7.6	33.1	14.8	336	22.6	46.4
NO	2018	10177			N	0	10.2	34.7	15.2	284	18.1	19.4
NO	2018	10247			N	0	5.5	32.4	18.5	233	40.6	1.8
NO	2018	7136			N	0	13.3	33.9	14	332	18.1	1.4
NO	2018	10380			N	0	9	33.3	15.2	224	9.8	8.2
NO	2018	11162			N	0	8	34	13.6	247	16.1	8.1
NO	2018	487			N	0	4.5	33.5	13.9	223	42.8	1.7
NO	2018	7167			N	0	5.5	32.8	15.6	269	29.4	1
NO	2018	495			N	0	11.2	34.4	13.8	269	11.4	60.1
NO	2018	6087			N	0	9.4	33.9	14.2	181	10.9	1.5
NO	2018	7207			N	0	6.5	32.7	16.3	317	22.9	67.8
NO	2018	6709			N	0	7.4	32.1	15.8	170	19.9	35.8
NO	2018	7214			N	0	5.7	32.6	15.1	267	26.6	0.6
NO	2018	6884			N	0	7.2	32.2	15.7	307	10.9	7.2
NO	2018	8850			N	0	4.3	32.7	15.4	238	9.6	37.3
NO	2018	8868			N	0	6.8	33.4	14	232	27.7	12.6
NO	2018	10329			N	0	7.9	33	15	300	31.5	0.2
NO	2018	6619			N	0	3.3	32.5	14.9	123	35.1	7.1
NO	2018	6706			N	0	7.6	32.3	17	291	22.5	2.9
NO	2018	7273			N	0	7.5	32.9	14	271	30.4	12.8
NO	2018	7047			N	0	6	33.6	13.8	203	28.2	3.4
NO	2018	7171			N	0	6.1	33.4	14.2	177	26.1	12.4
NO	2018	7281			N	0	3.7	33.4	13.9	174	38.3	5.6
NO	2018	7366			N	0	5.4	33.2	14.4	255	35	1.2
NO	2018	Z17			N	0	5.1	33.3	14.5	151	46	6
NO	2018	9868			N	0	7.2	33.1	14.9	247	14.7	3.7
NO	2018	10087			N	0	6.2	33	15.8	220	43.7	0
NO	2018	10251			N	0	12.7	32.7	16.2	261	12.7	2
NO	2018	7249			N	0	4.7	32.4	16.6	175	25.9	5.1
NO	2018	7493			N	0	9.9	32.2	15.6	147	33.1	16.2
NO	2018	8930			N	0	7.2	33.9	14.5	244	29.8	23.2
NO	2018	10297			PV	0.2	4.2	34.6	14.3	102	35.3	85.2
NO	2019	20041			PV	0.0160714	5.7	34.3	13.7	130	31.1	71.9
NO	2019	18189-1			PV	0.16645	4.9	33.9	13.4	84	25.2	72
NO	2018	6095			PV	0.0005	3.9	33.3	14.3	160	29.5	48.8
NO	2018	6306			PV	0.005	3.2	33.3	14.4	60	20.4	71.1
NO	2018	6358			PV	0.2	3.6	31.8	15.5	152	34.6	56.7
NO	2018	7365			N	0	3.2	33.6	14.5	196	35.3	11.2
NO	2018	9542			N	0	3.8	35	15	184	22.9	2.7
NO	2018	9557			N	0	5.2	34.4	15.2	340	13.5	10.2
NO	2018	7545			PV	0.1	6.1	34.3	13.5	99	20.1	32.9
NO	2018	7392			N	0	5	34.4	14	207	39.6	9.2
NO	2018	10464			N	0	3	32.1	16.6	213	45.8	0.5
NO	2018	11247			N	0	8.5	34.1	15.2	268	27.2	7.8
NO	2018	7417			N	0	8.1	33.9	13.8	195	13.2	9.2
NO	2018	7418			N	0	2.6	32.8	15.6	237	32.3	69.4
NO	2018	7284			N	0	7.2	33.5	14.1	189	17.8	8.7
NO	2018	7841			N	0	7.4	32.8	15.1	196	23.1	54.7
NO	2018	8380			N	0	8	32.3	16.2	352	36.4	7
NO	2018	8568			N	0	5.2	33.9	15.5	93	17.8	19.8
NO	2018	DH39			PV	0.2	3.2	34.5	16.5	27	31.2	129.5
NO	2019	17169-1			PV	0.0670115	5.5	33.8	15.2	119	39.1	140.6
NO	2018	9124			PV	0.1	3.1	34.3	14.5	31	36.2	194.4
NO	2018	7467			N	0	4.1	33.3	13.5	116	36.6	21.7
NO	2018	9142			N	0	5.8	30.4	17.4	317	20.4	4.5
NO	2018	9955			N	0	7.9	33.4	17.6	179	27.9	15.3
NO	2018	7483			N	0	5.9	32.8	14.2	250	13.4	71.6
NO	2018	10261			N	0	7.2	34.4	15.1	183	9.1	7.8
NO	2018	10373			N	0	8.8	33.7	14.7	321	21.5	1.4
NO	2018	9524			PV	0.2	5.6	33.5	14.1	152	33.4	12.6
NO	2018	10444			N	0	6.2	32.3	15.4	287	28.2	7
NO	2019	14431			N	0	12.1	32.9	14	87	16.3	44.4
NO	2018	7534			N	0	6.5	34.1	14.2	261	26.7	0.7
NO	2018	7533			N	0	4.6	33.9	14	178	20.9	17.7
NO	2018	7815			N	0	5	33.3	15.1	170	39.1	7.9
NO	2018	8108			N	0	6.5	33.3	20	282	16.9	26.8
NO	2018	7536			N	0	5.6	33.7	13.7	193	13.4	48.1
NO	2018	7541			N	0	4.6	34	14.8	91	40.6	109.9
NO	2018	NP3			PV	0.1	4.8	33.7	14.3	72	30.9	176.6
NO	2018	8122			PV	0.4	4.4	34.4	14.3	66	22.6	51.6
NO	2018	8469			N	0	7.6	33.7	15.3	257	30.5	1.9
NO	2018	8477			N	0	4.7	33.7	13.5	191	12.9	40.4
NO	2018	8864			N	0	11.7	34.5	14.7	198	12.1	2
NO	2018	9727			N	0	7.4	33.2	15.6	303	37.2	1.2
NO	2018	9785			N	0	4.2	32.3	15.6	143	34.4	9.9
NO	2018	7610			N	0	4.3	33.9	14	128	18.2	176.9
NO	2018	10188			N	0	3.6	34.1	14.6	134	31.2	6.9
NO	2018	10222			N	0	8.6	34.2	14.5	207	16.6	14.2
NO	2018	11312			N	0	2.1	33.9	14	85	47.7	9.7
NO	2018	7641			N	0	4.6	33.8	14.2	154	35.8	36.6
NO	2018	7642			N	0	3.5	33.4	14.1	181	25.2	14.2
NO	2018	7568			N	0	5.3	32.4	16.4	366	31.9	0.7
NO	2018	7583			N	0	2.6	33.1	14.5	183	30.8	4.8
NO	2018	8024			N	0	9	32.7	15.8	338	16.2	27.2
NO	2018	7662			N	0	5.6	32.8	14.3	175	10.8	47.6
NO	2018	8275			N	0	3.9	31.9	15.8	159	42.9	3.9
NO	2018	9049			N	0	5	34	14.6	219	19.6	2.2
NO	2018	9218			N	0	5.6	34.3	14.4	240	26.6	2.2
NO	2018	7681			N	0	5.3	33.5	14.1	79	17.6	8.9
NO	2018	9446			N	0	8.9	36.3	15.2	233	20.6	53.4
NO	2018	6701			PV	0.05	2.6	32.4	15	102	37.7	50.4
NO	2018	9540			N	0	7.7	35.8	14.5	309	41.1	0.2
NO	2018	9719			N	0	6.8	35.8	14.2	210	40.9	3.5
NO	2018	9722			N	0	10	33.2	14.4	246	28.9	11.1
NO	2019	19185			N	#DIV/0!	8.6	34.3	13.8	95	22.7	60.7
NO	2018	7422			N	0	7.1	34.2	13.9	150	17.8	28.4
NO	2018	DH22			PV	0.1	5.5	32.9	16.2	247	34.8	17.4
NO	2018	6461			PV	0.45	4.6	34.6	14.3	34	62.1	184.2
NO	2018	DH51			PV	0.55	5.9	32.9	14.8	51	24.1	62.9
NO	2018	7751			N	0	6.3	32.6	14.9	313	26.2	5.1
NO	2018	8447			N	0	9	33	14.7	142	35.9	0.1
NO	2018	8827			N	0	2.7	34.2	14.1	152	29.6	21.6
NO	2018	9764			N	0	6.1	33	14.7	300	35.8	0.3
NO	2018	11278			N	0	12.9	31.1	17.4	307	13.9	24.4
NO	2018	385			N	0	6.9	31.5	16.6	237	33.6	25.8
NO	2019	16636-1			N	0	4.9	33.7	14.2	207	24.8	41.8
NO	2018	6222			N	0	8.2	33.4	13.9	233	11.9	20.9
NO	2018	7786			N	0	3.7	33.1	14.8	183	32.4	2.5
NO	2018	7789			N	0	5.1	33.3	14.9	236	49.1	0.9
NO	2018	6489			N	0	4.3	34.1	14.2	148	11.2	16.2
NO	2018	7766			N	0	6.4	33	14.8	132	12.1	7.2
NO	2018	8295			N	0	3.5	33.4	14.2	191	38.8	14.8
NO	2018	8523			N	0	2.8	33.5	14.8	68	24.5	9.6
NO	2018	8849			N	0	9.5	33.5	14.4	249	18.3	4.1
NO	2018	9187			N	0	4.3	34	13.9	46	33.1	44.5
NO	2018	9395			N	0	10.5	35.1	16	373	17.5	24.8
NO	2018	10341			N	0	3.9	32.7	14.7	126	26.1	1.9
NO	2018	574			N	0	4.2	33.3	16.3	245	37.5	11.3
NO	2018	848			N	0	7.1	33.3	14.7	304	30.9	0
NO	2019	16446-1			N	0	6.3	32.8	16.2	489	21.9	71.5
NO	2018	7865			N	0	6.9	32.9	13.5	211	30.2	14.5
NO	2018	6025			N	0	5.5	33.5	14	231	41.3	0.4
NO	2018	6153			N	0	9.3	32.9	16.5	183	24.1	3.6
NO	2018	6569			N	0	17.5	33.6	13.7	327	9.5	112.6
NO	2018	7899			N	0	4.2	34.8	12.6	244	24.2	36.9
NO	2018	7908			N	0	6.1	33.7	13.6	187	24	17
NO	2018	6570			N	0	8.7	29.7	16.9	361	25.3	1.8
NO	2018	6750			N	0	3.7	33.7	13.9	219	55.6	4.1
NO	2018	6901			N	0	8.7	33.6	13.1	283	35.4	33.8
NO	2018	7126			N	0	6.2	34.1	13.5	242	19.3	7.3
NO	2018	7235			N	0	3	32.3	14.1	134	33.5	5.3
NO	2018	7527			N	0	9.2	33.1	14.8	243	15.1	99.5
NO	2018	7647			N	0	11.1	32.9	13.8	310	29.4	71.5
NO	2018	8067			N	0	9.2	32	15.8	350	25.9	3.8
NO	2018	7947			N	0	3	33.8	14.7	158	47.3	5
NO	2018	7953			N	0	7.8	34	14.3	165	22.6	15.2
NO	2019	18591			PV	0.0656036	9	34.2	13.6	275	20.2	79.2
NO	2018	8848			N	0	4.5	34.1	14.7	171	12.5	29.7
NO	2018	9637			N	0	6.1	34.6	14.8	277	25.4	4.4
NO	2018	10278			PV	0.0005	4.1	33.7	15.5	147	12.7	27.9
NO	2019	14922-1			PV	0.833607	4.5	34.1	14	144	29.5	100.9
NO	2018	9728			N	0	8.1	33.9	17.6	352	37	5.7
NO	2018	9729			N	0	5.2	34.1	13.9	116	32	0.2
NO	2019	16853-1			PV	0.668534	6.6	33	17.1	145	31.5	90.7
NO	2018	9732			N	0	7.4	31.9	15.4	97	25.8	4.6
NO	2018	9791			N	0	8.3	33.7	14.4	288	38.2	0.2
NO	2018	8088			N	0	4.9	34.2	14.3	234	22.6	17.8
NO	2018	10080			N	0	4.7	33.6	14.6	214	40.9	9.6
NO	2018	8101			N	0	4.1	33	15	145	14.3	1.7
NO	2018	10370			N	0	11.9	32.1	15.4	86	15	11
NO	2018	10378			N	0	6.3	33.3	15.1	204	38.9	0.4
NO	2018	8111			N	0	10.7	33.6	15.8	204	21.5	31.8
NO	2018	10638			N	0	11.9	34.2	14.3	263	9.4	9.2
NO	2018	6512			PV	0.3	7	31.4	18.9	287	19.3	15.8
NO	2018	9508			PV	0.0005	3.8	35.7	14.3	157	31.1	41.4
NO	2018	11155			N	0	9	34.2	15.8	132	21.7	67.2
NO	2018	8130			N	0	6.9	33.1	14.3	153	19.8	6.2
NO	2018	11201			N	0	5.6	32.6	16.1	112	31.7	6
NO	2018	930			N	0	4.5	34	14.1	174	42.1	7.9
NO	2018	10129			PV	0.05	5	34.4	13.8	190	20.6	17.3
NO	2018	6057			N	0	3.2	33.6	17.5	169	27.6	2.6
NO	2018	6635			N	0	7.5	33.5	13.2	225	33	6.3
NO	2018	7094			N	0	8	33.1	14.9	295	10.2	3.3
NO	2018	7476			N	0	8.5	32.9	17.1	370	13.3	1.9
NO	2018	7646			N	0	6.1	30.8	17.4	297	40.8	3.1
NO	2018	8164			N	0	6.5	33.9	13.5	211	15.5	12.5
NO	2018	7723			N	0	7	32.2	15.4	144	40.5	46.6
NO	2018	7783			N	0	11.2	33.3	13.8	232	17.2	35.1
NO	2018	8194			N	0	7.3	33.9	14.5	302	27	10.6
NO	2018	7784			N	0	6.9	34.1	13.8	286	34.8	6.3
NO	2018	11174			PV	0.45	7.6	33	14.2	109	30.6	165.9
NO	2018	8304			N	0	4.5	32.6	17.6	215	40	2.4
NO	2018	8231			N	0	14.3	33.4	13.8	350	9.1	14.2
NO	2019	17414-1			PV	0.0744628	5.3	33.7	14.6	122	18.2	95.4
NO	2018	DH25			N	0	14.3	33.4	15.1	85	24.3	111.6
NO	2019	18408			PV	0.0251325	4.6	33	15.9	123	16.7	42.8
NO	2018	8381			N	0	4.5	34	14	189	25.1	0.8
NO	2018	8387			N	0	7.6	35.2	13.5	291	38.5	1.9
NO	2018	9544			N	0	4.2	32.7	16.9	174	19.8	2.9
NO	2018	9626			N	0	5.2	34.8	14.5	233	30.2	13.3
NO	2018	9730			N	0	5	35.3	13.6	169	38	0.3
NO	2018	10112			N	0	5.4	33.9	14.2	215	34.1	19
NO	2018	8262			N	0	7.5	33.8	13.3	178	11.8	8.4
NO	2018	10131			N	0	5.4	33.5	15.5	176	25.6	29.9
NO	2018	8264			N	0	7.4	34.5	15.2	278	16.2	13.9
NO	2018	8265			N	0	7.4	35.3	13.7	191	18.1	3
NO	2018	10271			N	0	10	34.3	13.9	259	24.5	12.5
NO	2018	10386			N	0	9.3	33.4	16.5	297	16	10.5
NO	2018	11391			N	0	4.9	33.6	13.8	147	24.9	3.8
NO	2018	519			N	0	6.3	34	13.7	160	20.6	32.9
NO	2018	6314			N	0	8.7	34.1	13.9	273	9	34
NO	2018	7640			N	0	4.6	33.2	15.6	178	36.2	1.7
NO	2018	8735			N	0	3.5	30.8	17.7	331	30.8	0.7
NO	2018	8765			N	0	7.7	32.8	15.2	125	26.3	0.2
NO	2018	8808			N	0	4.4	33.1	14.3	164	25.5	1.7
NO	2018	8969			N	0	4.9	33.2	15.3	186	40.3	14
NO	2018	9555			N	0	4.9	35.2	14.2	197	22.3	14.4
NO	2018	9726			N	0	6.3	34	13.8	226	47.7	0.7
NO	2018	8350			N	0	8.3	33.1	15.1	228	18.1	29.2
NO	2018	10327			N	0	4.9	34.4	14.1	153	12.9	5.2
NO	2018	6487			N	0	3.9	32.4	15.8	28	38.9	8.3
NO	2019	19508			PV	0.18738	5	34.1	14.7	129	30.4	29
NO	2018	6874			N	0	8.4	32.3	15.5	302	19.4	0.9
NO	2018	6980			N	0	8.7	32.5	15.2	159	10	142.2
NO	2018	8372			N	0	9.6	33.9	13.9	109	12.4	27.6
NO	2018	7234			N	0	10.6	32.8	15.1	299	19.6	19.1
NO	2018	7280			N	0	8.5	32.9	15.4	309	48	3.1
NO	2018	7495			N	0	7.6	33.8	15	319	40.2	1.3
NO	2018	7675			N	0	6.9	33	14.5	146	21.5	50.8
NO	2018	8384			N	0	3.1	34	13.7	158	47.5	18.3
NO	2018	8257			N	0	8.9	30.4	16.6	382	39.3	6.1
NO	2018	9295			N	0	7.9	36.5	14.4	285	13	27.6
NO	2018	9404			N	0	6	33.6	14.6	35	40.8	30.8
NO	2018	9881			N	0	3.6	34.1	14.5	225	30.8	3.2
NO	2018	10394			N	0	6.4	30.9	18.6	308	29.4	8.2
NO	2018	11121			N	0	4.9	33.4	13.9	158	30.2	9.3
NO	2018	11383			N	0	4.1	33.3	15.4	53	19.8	60.8
NO	2018	9784			PV	0.15	7.5	35.5	15.2	122	28.1	130.9
NO	2019	15172-1			PV	0.00621951	3.4	33.9	14	84	29.8	82.8
NO	2019	18106-1			PV	0.154598	4.6	33.5	15.2	117	18.2	58.1
NO	2018	8458			N	0	8.1	33.9	15.1	160	12.8	105.7
NO	2018	457			N	0	4.4	34.1	14.6	150	22.2	21.3
NO	2018	604			N	0	3.1	33.8	15	179	27.3	12.8
NO	2019	DH13			PV	0.0141176	4.4	34.3	13.5	67	21.6	137.7
NO	2019	18093-1			PV	0.263744	7	34.3	14.6	64	25.4	136.5
NO	2018	804			N	0	15.4	33.6	14.2	236	9.8	106.8
NO	2018	8483			N	0	12.7	34.4	14.7	158	4	91.8
NO	2018	984			N	0	9.1	34.3	16.3	360	34.6	2.9
NO	2018	7274			N	0	4.7	33.9	14.4	206	32.4	14.2
NO	2018	8419			N	0	3.3	33.7	14.5	182	38.6	3.6
NO	2018	9136			N	0	6.9	33.6	14.2	108	18.4	7
NO	2018	DH34			PV	5e-05	7.4	34.3	15.8	104	21.7	128.8
NO	2018	9564			PV	0.1	5.2	35.7	14.5	91	25.6	99.8
NO	2018	9716			N	0	4.9	34.2	13.1	201	15.6	24.3
NO	2018	8525			N	0	12.6	33.9	15.3	239	19.5	71.5
NO	2018	8540			N	0	10	33	15	214	20.9	35
NO	2018	9827			N	0	4.7	34.1	14.3	185	43	0
NO	2018	9828			N	0	7.1	35.1	14.6	182	19.9	57.5
NO	2018	10352			N	0	9.2	33.5	14.3	165	21.7	3.1
NO	2018	10365			N	0	4.1	32.7	16.3	346	41.4	2
NO	2018	8585			N	0	12.8	33.5	13.5	263	27.2	68.3
NO	2018	8590			N	0	6.6	33.9	14	215	24.9	28.4
NO	2018	8591			N	0	9.2	33.8	13.8	261	31.7	1.6
NO	2018	8605			N	0	6.1	33.5	16.7	507	20.8	40.2
NO	2018	8609			N	0	6.4	31.2	15.1	207	10.1	19.7
NO	2018	DH40			PV	0.15	4.7	34.7	14.9	78	24.1	73.3
NO	2018	8699			N	0	7.2	33	14.7	355	29.4	10.1
NO	2018	11137			N	0	7.3	31.8	14.8	234	28.2	29
NO	2018	11160			N	0	6.6	26.8	18.2	271	23.7	3.5
NO	2018	11400			N	0	7.7	32.3	15.9	433	45.8	3.6
NO	2018	11405			N	0	9.5	34	13.3	216	17.2	25.7
NO	2018	6257			N	0	10.1	33.4	14.3	242	16.2	20.7
NO	2018	10092			PV	0.4	4.5	35.1	13.7	120	17.3	66.1
NO	2018	8790			N	0	4	33	15	74	21.7	33.3
NO	2018	9721			N	0	5.1	33.6	15.8	296	36.3	1.3
NO	2019	16429-1			N	0	6	33.9	13.9	297	23.4	33.4
NO	2018	6166			N	0	9.2	33.9	14	333	23.7	30.9
NO	2018	6704			N	0	6.1	33.3	14.5	229	34.8	1.2
NO	2018	6925			N	0	10	33.5	14.4	211	16.5	42.2
NO	2018	7227			N	0	11.7	33	16	335	11	138.2
NO	2018	8278			N	0	6.4	32.6	14.5	220	17.1	64.2
NO	2018	8720			N	0	7.8	32.8	19.8	74	24.8	33.7
NO	2018	9040			N	0	7.1	33.1	15.1	243	20.9	18.4
NO	2018	9082			N	0	6.2	32.8	15	226	35.5	0.3
NO	2019	16349-1			PV	0.0164488	0.5	34.4	13.8	68	55.1	121.7
NO	2018	9379			N	0	8.4	35.2	13.8	216	31.3	0.6
NO	2018	9454			N	0	9.4	34.7	14.1	367	17	1.1
NO	2018	9724			N	0	5.6	34.8	15.4	247	42.9	0.1
NO	2018	11133			N	0	5.2	33.8	15.2	244	37.2	25.5
NO	2018	115			N	0	8.7	34.5	13.2	195	25.3	0.7
NO	2018	8858			N	0	6.4	31.8	16.1	296	17.8	2.1
NO	2018	279			N	0	7.1	33.1	15.2	225	25.9	5
NO	2018	998			N	0	7.3	33.8	14.7	250	35.5	20.2
NO	2018	8977			N	0	6.1	33.8	15.1	252	25.5	2.1
NO	2018	9181			N	0	3.6	-----	15.6	55	18.6	90
NO	2018	10006			N	0	8.5	34.6	13.9	316	27	21.6
NO	2018	8892			N	0	2.5	33	14.7	65	16.1	50.4
NO	2018	7424			N	0	5.4	34.1	14.3	201	25	1.5
NO	2019	17401-1			N	0	12.9	33.4	15.9	130	40.4	3.6
NO	2018	8926			N	0	5.1	33	15.4	265	19.1	22.5
NO	2018	8929			N	0	5.5	33.4	14.5	110	17.3	54
NO	2018	6285			N	0	9.2	33.4	14.1	231	36.2	7.1
NO	2018	7408			N	0	7.4	33.6	14.4	186	9.2	37.6
NO	2018	8938			N	0	7.9	33.6	14.4	222	17.4	12.4
NO	2018	7939			N	0	6.1	33.8	13.9	243	33.9	54.3
NO	2019	17195-1			PV	0.0137045	3.2	34.4	13.6	154	30.8	83
NO	2018	8233			N	0	4.7	33.2	13.3	133	50.1	20.3
NO	2018	8446			N	0	4.4	32.6	16	237	36.8	9.5
NO	2018	9057			N	0	8.2	33.8	14.2	226	17.9	10.9
NO	2018	8975			N	0	5.3	33.5	15.3	286	26.2	2.5
NO	2018	9296			N	0	6.5	34.2	14.6	246	34	12
NO	2018	9384			N	0	6	34.8	17	277	38.8	9.2
NO	2018	10186			N	0	5.2	34.3	14.5	257	19.4	14.6
NO	2019	18494			PV	0.00429338	4	32.8	13.9	89	21.5	71.1
NO	2018	10285			N	0	10	33.5	14.7	250	30.8	22
NO	2018	11402			N	0	4.7	32.8	14.2	194	10.2	27.1
NO	2019	18677			PV	0.0484337	6.7	33.9	13.5	167	17.4	37.6
NO	2018	9012			N	0	5.3	34.3	15.1	211	28.2	6.1
NO	2018	309			N	0	5.7	33.3	15.5	255	34.1	29.3
NO	2018	7593			N	0	7.8	33.7	15.5	184	9	5.9
NO	2018	7595			N	0	7.9	33.4	14.2	311	14.5	10.4
NO	2018	8515			N	0	4.7	28	19.1	265	39.2	0.9
NO	2018	9208			N	0	4.3	35.2	13.7	156	31.8	1.4
NO	2018	9451			N	0	4.8	34.5	15.7	230	12.4	30.3
NO	2018	Z35			N	0	4.3	31.7	14.9	123	46.5	4.6
NO	2018	9058			N	0	5.3	32.2	15.5	276	26.7	1.2
NO	2018	9060			N	0	7.3	33.3	14.1	209	18.5	7.2
NO	2018	9079			N	0	7.6	30.8	18.1	339	19.7	6.9
NO	2018	11082			N	0	6.3	33.5	14.3	344	23.9	55.2
NO	2018	847			N	0	7.8	34	14.2	222	14.7	31.8
NO	2019	DH04-1			N	0	6.7	34.9	18.4	86	68.9	5.9
NO	2019	DH06-1			N	0	6.2	34.1	18.3	88	55.9	13.4
NO	2018	8617			PV	0.7	5.4	34.3	14.3	37	40.1	192.1
NO	2018	6396			N	0	7.7	32.5	15.4	124	53.1	32.9
NO	2018	9003			N	0	6.6	32.3	15.8	215	28	18
NO	2018	9433			N	0	6.7	33.7	15.2	211	32.7	1.6
NO	2018	9457			N	0	5.9	33.9	14.3	141	38.9	13.3
NO	2019	15918-1			PV	0.129808	5.4	35.1	13.5	131	13.3	23
NO	2018	9619			N	0	13.5	34	14.5	254	15.4	45.1
NO	2018	9133			N	0	16.5	32.7	14.6	274	15.8	67.6
NO	2018	10040			N	0	7.1	33.3	15.6	242	35.1	3.4
NO	2018	10041			N	0	4	34.1	13.9	212	34.6	3
NO	2018	9139			N	0	5.1	35.1	13.9	204	16.9	13.7
NO	2018	10283			N	0	5.5	33.5	14.6	247	39.2	14.2
NO	2018	9141			N	0	7	32.6	15.2	68	20.6	9.8
NO	2018	10384			N	0	8.3	34	15.6	358	23.8	5.8
NO	2018	11196			N	0	6.4	32.9	14.8	232	19.9	16.3
NO	2018	9158			N	0	5.6	33	14.6	83	20.7	2.1
NO	2018	9175			N	0	7.7	33.7	13.6	197	31	2.9
NO	2018	11293			N	0	15.1	33.3	13.7	330	18.3	68
NO	2018	9184			N	0	4.3	33.8	14.3	165	14.4	3.9
NO	2018	11397			N	0	5.5	34.3	14.5	187	17	16.2
NO	2018	194			N	0	6.4	34	14.9	310	24.6	26.2
NO	2018	450			N	0	6	34	14.4	146	17.1	49.1
NO	2018	702			N	0	8.5	33.3	14.2	220	19.3	22.8
NO	2019	17721-1			N	0	13.8	34.3	13.4	138	48.2	4.4
NO	2018	6876			N	0	4.5	33.5	14.2	283	28.7	7.1
NO	2018	9223			N	0	6.4	34.6	14.6	51	23.6	41.2
NO	2018	7731			N	0	4.7	33.9	15.5	185	28.7	16.8
NO	2018	7890			N	0	4.8	32.7	16	315	29.5	16.2
NO	2018	8286			N	0	7.1	33.8	13.5	155	28.4	50.2
NO	2018	9239			N	0	9.3	34.7	14.4	162	8.9	15.1
NO	2018	10245			N	0	6	31.8	17.1	212	47.5	0.8
NO	2019	20345			PV	#DIV/0!	4.6	35.2	14.4	148	19.4	34.8
NO	2018	10388			N	0	4.3	31.4	16.4	208	42.5	59.6
NO	2018	10			N	0	4.7	33.8	13.7	192	40.1	11.1
NO	2018	221			N	0	5.2	34.6	13.8	189	18	16.4
NO	2018	9353			PV	1	3.7	35	14.9	56	24.9	93.7
NO	2018	9783			PV	0.2	6.6	33.8	15.1	252	15.7	67.4
NO	2019	16475-1			N	0	7.1	32.5	13.9	239	-----	11.5
NO	2018	8263			N	0	6.8	33.2	13.8	213	21.6	14.3
NO	2018	9376			N	0	11.7	35.2	14.2	325	15.8	55.2
NO	2018	8960			N	0	5.8	32.6	14.6	394	43.4	5.5
NO	2018	9380			N	0	5.8	32.2	15.7	226	37.9	0
NO	2018	9381			N	0	3.9	34.4	14.8	157	23.6	18.1
NO	2018	9197			N	0	5.8	33.8	14.3	250	27.2	14.1
NO	2018	9818			N	0	7.5	33.8	14.5	269	29.9	31.7
NO	2018	11094			N	0	9.6	34.4	14.1	159	14	158.6
NO	2018	207			N	0	8.1	33.8	14.2	394	10.3	5.7
NO	2019	19417			N	#DIV/0!	6.2	31.9	18.5	150	56.5	2.1
NO	2018	6259			N	0	6.1	34.4	14.5	207	29.5	2.3
NO	2018	9415			N	0	5.4	31.4	15.8	206	38.5	1.7
NO	2018	9422			N	0	5.9	33.1	14.7	219	21	15.2
NO	2018	6855			N	0	4.5	33	14.3	156	18.9	6.2
NO	2018	9431			N	0	6.8	35.3	14.8	249	16.4	21.3
NO	2018	7081			N	0	7.4	33.4	14.4	190	19.2	35.7
NO	2018	7254			N	0	3.7	32.7	15	237	17.1	3.4
NO	2019	20343			PV	#DIV/0!	4.4	34	13.6	85	26.6	52.8
NO	2018	7805			N	0	5.6	33.6	14.6	218	16.5	18.9
NO	2018	Z25			N	0	2.3	32.4	15.4	92	31	11.3
NO	2018	9573			N	0	4.8	33.6	14	314	45.9	2.9
NO	2018	9620			N	0	3.5	32.8	14.8	121	32.7	27.4
NO	2018	10169			N	0	3.5	34.1	14.4	171	15.9	84.1
NO	2018	10379			N	0	6.9	33.1	15.4	307	24.4	12.6
NO	2018	10483			N	0	15.3	33.1	16.2	308	9.8	89.8
NO	2018	10525			N	0	9	33.4	14.2	261	39	7.7
NO	2018	10558			N	0	7.7	33.2	14.4	227	31	2.9
NO	2018	DH18			PV	0.15	8.7	33.6	15.7	192	31.8	142.4
NO	2018	6634			N	0	8.1	33.7	13.6	184	13.3	4.6
NO	2018	7310			N	0	6.3	34	13.3	162	16.6	14.7
NO	2018	7316			N	0	7.3	32.7	15.2	198	19.6	93.1
NO	2018	7535			N	0	5	34	14.6	218	34.9	7.2
NO	2018	215			PV	1.05	6.7	33	16.3	208	19.2	130.7
NO	2018	8106			N	0	6.7	33.3	15.1	200	33.5	0.1
NO	2018	9539			N	0	4.7	34.8	14	301	31.2	1
NO	2018	8139			N	0	5.2	33.8	13.9	280	16.3	26.4
NO	2018	8255			N	0	11.7	33.7	15	166	10.5	103.2
NO	2018	9002			N	0	9.3	33.9	15.2	205	19.9	23
NO	2018	9640			N	0	5.2	34	14.7	227	30.7	3.9
NO	2018	DH38			N	0	7.1	33.8	14.8	203	30.5	0.9
NO	2019	19839			PV	0.0794524	7.1	34.1	14.8	60	30.2	140.1
NO	2018	10348			N	0	8.5	33.7	14.8	247	17.4	2.4
NO	2019	19980			PV	0.184071	6.4	34	13.6	85	21.5	113.4
NO	2018	10424			N	0	5.9	33.9	13.9	190	31.2	14.1
NO	2018	11336			N	0	9.2	33.8	14.7	237	9.1	16.2
NO	2018	11388			N	0	4.8	32.6	16.2	256	27.1	19.4
NO	2018	7612			N	0	7.8	34.4	13.3	272	22.6	2.1
NO	2018	7682			N	0	7.2	34.2	13.6	261	33.8	1
NO	2018	7854			N	0	8.5	33.5	15.6	434	14.1	27.2
NO	2018	8065			N	0	7.6	32.5	16	377	34.8	20.5
NO	2018	9516			N	0	6.8	34.7	14	278	26.1	22.2
NO	2018	9599			N	0	7.2	34	14.3	250	10.8	18.2
NO	2018	6476			N	0	10.8	32.8	14.2	184	13.8	74.1
NO	2018	6480			N	0	7.6	32.9	14.8	245	12.4	9.2
NO	2018	DH20			PV	0.8	6.7	32.6	18.6	139	23.6	95
NO	2018	6515			N	0	5.4	33.2	13.7	234	27.5	4.4
NO	2018	9650			N	0	6.5	34.1	16.4	132	19.7	81.6
NO	2018	7683			PV	0.2	5.2	34.6	12.7	151	27.1	24.4
NO	2018	7112			N	0	8.9	33.6	14.1	236	21.8	112.9
NO	2018	9698			N	0	5	35.3	16.3	264	30.3	29.8
NO	2018	9705			N	0	9.2	35.5	14.8	238	22.9	7.4
NO	2018	8334			N	0	11.1	33.5	14.1	281	14.4	20
NO	2018	9717			N	0	14.4	35.8	13.9	236	19.4	67.7
NO	2018	8488			N	0	9.4	32.9	14.4	166	31.6	3.2
NO	2018	8857			N	0	5.8	33.8	15	102	28.1	53
NO	2018	9242			N	0	5	34.9	15.2	285	28.1	24.7
NO	2018	9720			N	0	6.4	32.8	16.3	247	34.4	5.1
NO	2018	10180			N	0	8.8	33.9	14.7	242	15.7	27.9
NO	2018	9725			N	0	6.2	33.4	14.7	145	37.6	5.9
NO	2018	Z36			N	0	6.4	33.8	14.4	142	36.6	0.1
NO	2018	11343			N	0	4	33.8	14.9	149	14.7	69.5
NO	2018	328			N	0	6.2	33.8	14.4	281	20.8	26.5
NO	2018	379			N	0	5.8	32.9	15.3	362	-----	20.8
NO	2018	6021			N	0	14.6	27.2	19.5	109	37.3	2.2
NO	2018	8178			N	0	7.7	34.6	14.7	201	12.7	27.9
NO	2018	8392			N	0	7.6	33.2	15.6	191	22.4	26
NO	2018	9733			N	0	3.2	31.7	16.1	131	39.7	0.5
NO	2018	9408			N	0	3.9	34.6	13.8	227	17.9	39.7
NO	2018	9735			N	0	6.7	33.4	15.8	153	31.5	0.7
NO	2018	9822			N	0	8.4	33.7	15	245	35	6.8
NO	2018	9913			N	0	4.5	31.1	17.1	257	30.7	8
NO	2018	Z9			N	0	4.5	33.7	15.1	114	27.3	7.3
NO	2018	9774			N	0	10.2	32.6	15.1	366	16.1	3.6
NO	2018	7803			N	0	5.6	32.4	13.8	250	35.3	13.2
NO	2018	8154			N	0	6.6	33	13.9	260	38.7	0.3
NO	2018	Z33			N	0	3.1	32.9	14.9	118	42.5	12.7
NO	2018	7999			PV	0.025	5.7	33	15.1	103	11.3	32.7
NO	2018	8559			N	0	9.1	32.8	15.4	237	17.9	25.7
NO	2018	9780			N	0	6.5	34.1	14.9	308	33.3	4.8
NO	2018	8125			PV	0.25	10.1	32.7	15.6	99	10.5	69.3
NO	2018	DH23			PV	0.9	7.8	34.5	15.5	42	26	115.1
NO	2018	8769			N	0	4.7	33.9	15.6	174	18.8	27.6
NO	2018	9786			N	0	5.9	32.3	16.5	192	19.3	1.7
NO	2018	8972			N	0	6.8	32.1	15.2	279	39.1	28.5
NO	2018	9793			N	0	5	34.3	14.1	177	23.2	88.6
NO	2018	9148			N	0	3.4	33.6	14	54	22.4	40.8
NO	2018	10029			N	0	5.9	34.4	13.7	209	21.2	16
NO	2018	10296			N	0	4.5	34.5	13.8	136	36.9	38.4
NO	2018	11183			N	0	9.1	29.7	17.8	421	23.4	22.5
NO	2018	8142			N	0	6.1	32.5	14.6	315	23.8	26.5
NO	2018	9848			N	0	7.2	34.8	14.1	281	36	1.6
NO	2018	9857			N	0	7.8	33.3	14.4	335	30.5	9.6
NO	2018	8886			N	0	4.8	32.9	15.3	113	10.8	152.1
NO	2018	10529			PV	0.7	5.7	34.3	14.3	98	14.9	70
NO	2018	9876			N	0	5.6	33.6	17.3	256	42.3	4.2
NO	2018	9088			N	0	7.1	33.6	15.6	227	15.5	25.6
NO	2018	7144			N	0	5.7	33.9	14.6	175	33.8	15.9
NO	2018	10551			N	0	4.6	33.9	14.7	180	25.2	20.1
NO	2018	11264			N	0	7.1	33.6	13.9	167	34.1	1.2
NO	2018	199			N	0	5.4	34	13.9	270	14.7	2.6
NO	2018	6916			N	0	5.7	32.5	14.7	188	32.2	51.7
NO	2018	Z34			N	0	7.8	35.3	17.2	120	27.1	86.8
NO	2018	11136			N	0	10.4	33	15.1	292	22.6	78.8
NO	2018	11320			N	0	12.4	31.1	16.9	356	19.3	9.8
NO	2018	8230			N	0	7.6	33.7	13.5	440	43.9	2
NO	2018	8374			N	0	6.9	34.1	14.3	284	38	3.2
NO	2018	9115			N	0	4.2	33.9	13.8	236	21.3	10.8
NO	2018	11173			N	0	7.4	32.9	15.4	368	43.4	1.7
NO	2018	9990			N	0	8.3	32.9	14.7	290	28.2	2.4
NO	2018	11181			N	0	10.3	33	14.9	254	16.5	57.9
NO	2018	Z14			N	0	4.9	33.9	13.5	104	19.2	9
NO	2018	Z15			N	0	7.8	32.6	15.6	95	47.5	16.2
NO	2018	7209			N	0	10	33.2	14.6	515	32.6	7.2
NO	2018	7430			N	0	6.4	33.7	14.8	303	27.3	28.5
NO	2018	10030			N	0	7.1	33.8	15.3	226	33.3	18.8
NO	2018	7765			N	0	8.5	33.6	13.8	345	26.4	170.9
NO	2018	7796			N	0	10.1	33.2	15	254	18.4	34.4
NO	2018	8555			N	0	8.2	33	14.9	164	16	21.4
NO	2018	9226			N	0	5.6	32.8	16.5	101	38.2	3.9
NO	2018	9527			N	0	4.4	34.8	13.8	180	30.1	5.6
NO	2018	10085			N	0	6.2	33.8	14	194	30.6	20.5
NO	2018	10086			N	0	7.6	35.2	14.6	235	34.9	0.4
NO	2018	9832			N	0	5	34	14.6	249	24.4	20.3
NO	2019	20454			PV	#DIV/0!	7.3	33.3	13.7	198	10.8	26.6
NO	2018	6083			PV	1.4	5.5	34.5	13.4	28	-----	118.3
NO	2018	10084			N	0	8.3	34	15.4	137	44.7	0.8
NO	2018	10295			PV	0.2	2.3	33.9	14.7	54	31.7	134
NO	2018	10100			N	0	6	33.9	13.8	211	10.3	17.1
NO	2018	10045			N	0	5.2	33.7	16.1	301	28.4	3.9
NO	2018	10108			N	0	7	33.2	15	199	9.1	32
NO	2018	10412			N	0	10.7	34	14.9	259	15.1	11.7
NO	2018	8457			PV	0.1	8.4	32.8	15.3	159	12.9	13.8
NO	2018	10473			N	0	4.5	33.2	15.3	186	47.7	3.7
NO	2018	10150			N	0	2.8	33.8	13.8	201	23	2.9
NO	2018	11319			N	0	3.6	33.4	14.9	277	43.3	5.6
NO	2018	10173			N	0	10.3	33.4	14.3	257	20.1	168.2
NO	2018	171			N	0	10	33.7	15.1	356	36.1	1.7
NO	2018	579			N	0	7.3	31.6	16.9	560	29.5	0.5
NO	2019	16470-1			N	0	8.6	34.7	14.2	259	39.5	2.5
NO	2018	6748			N	0	14.6	31.8	19.6	183	9.6	139.5
NO	2018	7087			N	0	11.4	28.5	18.1	373	8.1	40.9
NO	2018	7996			N	0	14.8	34.1	13.8	212	11.5	39.2
NO	2018	10230			N	0	6.8	33.4	14	142	11.9	47.4
NO	2018	9094			PV	0.1	4.4	33.7	14.6	84	18.6	43.2
NO	2018	10244			N	0	7.2	33.6	17.1	266	36.2	50.7
NO	2018	8097			N	0	7.6	32.7	14.3	431	44.7	57.2
NO	2018	9358			N	0	8.2	35.6	13.9	426	35.3	0.7
NO	2018	9731			N	0	6.2	34.3	14.9	258	15.6	3.6
NO	2018	10258			N	0	4.4	33.7	15.1	201	32.2	8.3
NO	2018	10254			N	0	3.4	33	15.8	230	16.3	21.2
NO	2018	11395			N	0	8.4	34.5	13.9	258	16	26.9
NO	2018	59			N	0	5.1	35.4	13.1	164	24.7	2.7
NO	2018	874			N	0	7.3	34.1	14.2	331	38.2	3.2
NO	2018	10269			N	0	6	33.5	13.9	165	37.1	0.6
NO	2018	7688			N	0	6	33.2	14.2	191	32.6	6.3
NO	2018	7736			N	0	4.7	34	13.1	118	24.4	7.5
NO	2019	19153			PV	0.00516129	4	32.7	15.4	282	17.9	13.4
NO	2018	7863			N	0	5	34.5	13.6	223	23.1	30
NO	2018	6970			PV	0.75	3.5	34.4	14	77	24.6	47.3
NO	2018	8408			N	0	9.2	28.8	17.4	309	29.4	4.1
NO	2018	8767			N	0	0	0	0	0	-----	0.3
NO	2018	10288			N	0	6.2	33.2	14.2	145	34.1	10
NO	2019	20462			PV	#DIV/0!	8.2	34.6	15.5	158	15.9	4.1
NO	2018	7048			PV	0.1	5.7	32.4	14.2	107	25.7	50.6
NO	2018	8809			N	0	4.7	32.6	14.8	180	23.8	44
NO	2018	9247			PV	0.2	3.1	32.7	15.6	52	22.5	70.3
NO	2018	10305			N	0	6.8	33.9	14.4	215	46.9	55.8
NO	2019	17147-1			N	0	10.4	32.6	15.3	400	25.5	8.4
NO	2018	10322			N	0	7.1	33.7	14.7	283	26	7
NO	2018	6566			N	0	4.8	32.1	17.6	206	26.9	25.8
NO	2019	16638-1			N	0	15.5	34	14.9	160	24.5	105.8
NO	2018	6857			N	0	8.6	33.1	14.3	266	26.1	7.7
NO	2018	6893			N	0	4.9	33.5	14.2	270	26.3	14.8
NO	2018	7374			N	0	3.7	34.5	13.2	128	26.4	8.1
NO	2018	9050			N	0	6.9	32.8	16	247	18	60.6
NO	2018	9238			N	0	5.3	37.2	14.9	205	25.5	16.2
NO	2018	9461			N	0	6.3	32.5	18	281	20.6	5.9
NO	2018	10430			N	0	4.4	33.4	13.7	214	46.2	5.9
NO	2018	10369			N	0	6.6	-----	16	52	15.7	190.1
NO	2018	8844			N	0	3.6	32.4	15	90	17.8	28.6
NO	2018	Z28			N	0	5.1	34.1	14.7	99	25.8	2
NO	2019	16648-1			N	0	3.7	32.5	15.8	232	30.1	1
NO	2018	7678			N	0	6.3	33.1	14.9	254	31	5.3
NO	2018	8126			N	0	8.3	33.2	14	155	14.6	51.1
NO	2018	8288			N	0	4.7	32.2	15.4	71	49.9	10.6
NO	2018	8795			N	0	3.9	33.7	14.8	100	21.7	62.7
NO	2018	9083			N	0	5.8	33.6	14.2	116	34.5	32.7
NO	2018	9127			N	0	6.9	32.9	14.8	167	26.6	19.2
NO	2018	10376			N	0	6.9	33.8	14.8	287	34.9	9.8
NO	2018	11098			N	0	6	33.8	14.2	276	11.7	42.9
NO	2018	11126			N	0	4.5	33.1	15.2	261	29.8	26.9
NO	2018	11217			N	0	7.2	33	15.3	328	20	19.2
NO	2018	616			N	0	6.1	32.8	15.1	225	21.4	21.7
NO	2019	16679-1			N	0	13.4	33.7	16.2	243	17.5	179.8
NO	2018	10406			N	0	8.9	33.4	14.8	239	19.5	5.3
NO	2018	9024			N	0	5.8	-----	15.4	69	33.9	27
NO	2018	9096			N	0	7.2	33.5	14.9	265	25.2	45.9
NO	2018	265			N	0	10.7	34.1	13.7	368	36.7	1.7
NO	2018	6775			N	0	3.9	33.5	14.4	179	48.4	4.9
NO	2018	10434			N	0	7.5	33	13.8	211	29.4	20.4
NO	2018	10443			N	0	3.4	33.4	13.6	124	49.7	21.7
NO	2018	7140			N	0	4.9	34.1	13.8	265	43	2.6
NO	2018	10455			N	0	7	33.8	14.9	237	20.8	7.3
NO	2018	7636			N	0	5.8	32.7	14.1	239	29.4	2.9
NO	2018	10580			PV	0.8	9.8	33.4	14.9	38	35.4	181.3
NO	2018	7830			N	0	5.2	33.4	14.5	173	16.5	6
NO	2018	10477			N	0	4.9	33.6	14.5	168	18.4	7.8
NO	2018	Z22			N	0	6	33.4	14.1	80	23.2	36.4
NO	2018	10485			N	0	5.3	32.6	16.1	207	18.1	11
NO	2018	10490			N	0	5.6	33.3	16.1	179	29.8	39.5
NO	2018	8824			N	0	3.2	33.8	15	110	24.8	22.7
NO	2018	10497			N	0	5.2	32.8	14.3	262	42.6	17.9
NO	2018	9019			N	0	6	34.3	14.2	198	16.6	0.8
NO	2018	Z45			PV	1.45	4.4	34	15.2	53	38.3	122.9
NO	2018	9097			N	0	8.2	31.8	16.5	355	24.9	11.4
NO	2018	10531			N	0	8	32.6	16.1	185	14.8	36.9
NO	2019	17920-1			PV	0.154	7.7	32.5	14.9	137	14.9	32.1
NO	2018	9134			N	0	8.1	32.7	15.2	231	12.8	146.7
NO	2018	DH44			PV	1.05	4.5	34.2	14.2	62	33.8	120.5
NO	2018	6623			PV	0.25	5.3	33.3	15.3	108	20.4	19.6
NO	2018	7344			PV	0.6	6	34.6	14.5	44	20.5	143.4
NO	2018	9734			N	0	6.3	33.2	14.7	166	31.2	13.5
NO	2018	10546			N	0	8.9	32.8	15.3	220	30.4	37.6
NO	2018	Z32			N	0	4.4	33.1	15.2	176	36.9	39
NO	2018	9946			N	0	20	32.6	15.1	504	13.2	147.2
NO	2018	10581			PV	0.0005	3.3	34.7	15.6	65	25.8	175.8
NO	2019	18501			PV	0.807447	6.9	34.8	14.6	61	32.5	107.8
NO	2018	10590			N	0	4.9	31.9	17.9	184	15.5	38.3
NO	2018	10592			N	0	6.3	34	14.4	288	30.5	15
NO	2018	10594			N	0	7.1	34	14.1	196	44.6	0.8
NO	2018	10603			N	0	6.2	33.6	14.8	197	10.5	4.7
NO	2018	10609			N	0	3.9	33.5	14.6	234	15.4	71.9
NO	2018	10542			N	0	8.9	34.9	14.4	233	11.9	7.4
NO	2018	Z43			N	0	7.6	33.7	13.9	80	42.4	14.2
NO	2018	9667			PV	0.2	4.3	33.7	15	55	14.4	83.2
NO	2018	347			N	0	6.4	32.3	16.5	351	25.4	11.1
NO	2018	11060			N	0	11.3	33.4	14.2	113	9.5	4.4
NO	2018	11074			N	0	5.8	33.8	14.4	189	39.7	0.8
NO	2018	7342			N	0	8.4	33	14.3	247	18.5	35
NO	2018	7932			N	0	9.1	33.2	14.9	336	27.6	18.3
NO	2018	8027			N	0	8.9	32.7	14.8	380	12.4	17.9
NO	2018	9424			N	0	10.6	35.5	14.2	235	21.2	59.1
NO	2018	9931			N	0	6.5	32.6	15.8	252	24.8	7
NO	2018	11208			N	0	4.5	34.4	13.6	129	15.3	64.6
NO	2019	16281-1			N	0	1.7	34.1	13.5	281	-----	16.4
NO	2019	16643-1			N	0	5.7	34.3	14.8	274	32.7	6.4
NO	2018	6687			N	0	9.7	33.5	14.4	362	24.6	48
NO	2018	7913			N	0	11.1	33.7	15.2	288	30.8	40.5
NO	2018	11141			N	0	6.4	33.7	14.9	267	33.1	22.7
NO	2018	6761			PV	0.0005	3.7	33.1	14.6	121	17	19.3
NO	2018	8308			N	0	13.8	34	13.9	281	12.4	3.4
NO	2018	A28			PV	0.04	5.9	33	15.6	109	17.2	73.6
NO	2018	11151			N	0	2.7	33.9	13.5	93	38.1	30.6
NO	2018	11140			N	0	7.5	34.7	13.8	160	10.7	10.2
NO	2018	11392			N	0	10.4	33.5	14.2	341	28.7	22.8
NO	2019	16453-1			N	0	6.8	33	15.3	191	39	1
NO	2018	11168			N	0	6.6	33.4	15	330	16.8	38.1
NO	2018	7311			N	0	16	30.9	18.9	344	13.7	124.8
NO	2019	20242			PV	0.295096	6.2	33.4	15	117	14.4	17.2
NO	2018	8258			N	0	8.4	32.2	15.6	242	15	200.1
NO	2018	Z31			N	0	11.1	32.6	16	113	-----	28.5
NO	2018	10321			N	0	6.1	32.3	14.5	218	29	13.1
NO	2018	Z42			N	0	6.2	33.7	14.8	134	34.2	2.9
NO	2018	103			N	0	5.1	33.7	14.9	166	11.5	76.2
NO	2018	132			N	0	5.5	33.5	14.5	147	29.4	1.5
NO	2018	10540			PV	0.05	4.5	33.9	14.7	149	20.8	11.9
NO	2018	11216			N	0	4.9	32.8	14.3	231	47.3	0.6
NO	2018	8728			N	0	5.9	32.5	14.7	92	39.3	3.5
NO	2019	20284			PV	0.0394545	5.6	34.1	13.5	275	25.8	94.1
NO	2018	11243			N	0	11.3	33.7	13.9	300	21.5	44.9
NO	2018	11245			N	0	9.5	32.6	15.9	287	22.4	1
NO	2018	7940			N	0	5.3	33.5	14.6	221	29.5	3
NO	2018	11249			N	0	10.7	33.3	15.1	363	29.9	1.8
NO	2018	11255			N	0	3.7	34.1	14	115	14.5	25.6
NO	2018	6502			PV	0.02	4	34.6	14.3	103	30.4	42.9
NO	2018	8152			N	0	6.4	33.1	15	249	22.7	5.6
NO	2018	9368			N	0	6.3	35.9	15.7	270	18.8	8.4
NO	2018	9676			N	0	8.1	33.8	15.9	204	24.7	50.9
NO	2018	330			N	0	6.8	32.7	15.2	237	39.6	1.7
NO	2018	11288			N	0	7.9	33.1	15.3	295	26.1	13.4
NO	2018	11289			N	0	5.6	34.1	14	273	11.5	56.6
NO	2018	6555			N	0	5.8	33.9	14.5	194	29.6	7.6
NO	2018	7930			N	0	8	33.2	15.5	121	11.6	29.4
NO	2018	8799			N	0	6.7	33.3	14.5	128	7.4	20.8
NO	2018	8931			N	0	4.1	32.8	15.4	185	18.2	35.3
NO	2018	9304			N	0	7.2	35.3	14.2	248	22.2	6.2
NO	2018	6488			N	0	3.4	33.1	14.9	82	30.1	6.6
NO	2018	8158			N	0	2.1	32.9	14.4	157	31.6	13
NO	2018	6660			N	0	5.6	32.5	14.9	205	30.5	8.2
NO	2018	7497			PV	0.1	4.6	33.2	14.7	190	14.9	66.4
NO	2018	7238			N	0	4.3	34	14.5	89	38.9	61.4
NO	2018	11347			N	0	7.9	33	14.4	195	30.2	12.2
NO	2018	8155			N	0	10	33.9	14.5	181	15.7	8
NO	2018	11352			N	0	8.8	33.8	13.6	164	11.7	1.9
NO	2018	9140			N	0	6.3	33.1	15.8	144	26.6	39.5
NO	2018	9509			N	0	9.1	34	14.4	236	10.2	10.6
NO	2018	9761			N	0	3.3	33.5	15.4	138	36.1	24.4
NO	2018	6973			N	0	9.6	31.6	17.3	341	22.7	6.2
NO	2018	7007			N	0	8.5	33.5	13.8	141	22.4	79.2
NO	2018	8293			N	0	2.4	32.1	15.2	94	26.8	3.2
NO	2018	9089			N	0	8.4	32.8	14.7	261	29.7	35.5
NO	2018	9773			N	0	13.7	34.2	15.1	179	56.1	35.4
NO	2018	10008			N	0	3.7	33.8	15.2	223	37.1	5.4
NO	2018	10103			N	0	9.9	33.9	14.3	240	10.6	23.8
NO	2018	10398			N	0	3.8	32.5	15.7	134	30	98.4
NO	2018	11408			N	0	6.3	33	15.2	195	21.4	25.5
NO	2018	10407			N	0	9.8	33.5	14.2	271	26.3	60.1
NO	2018	671			N	0	6.6	33.1	14.4	217	13.3	21.2
NO	2018	7111			N	0	7.1	32.6	15.3	281	19.5	92.4
NO	2018	6659			N	0	5.1	33.1	14.9	170	36.6	6.1
NO	2018	120			N	0	5.2	33.8	14.6	160	11.1	37.7
NO	2018	124			N	0	6.7	33.8	13.5	233	32.9	18.9
NO	2018	130			N	0	7.7	31.5	15.5	235	53.2	1.6
NO	2018	6839			N	0	12.5	31.7	15.1	446	15.5	93.8
NO	2018	167			N	0	6.3	33.4	14.7	194	43.1	3.3
NO	2018	6840			N	0	3.7	32.7	14.2	183	43.9	0.5
NO	2018	6755			N	0	7.7	32.3	15.6	215	19.6	5.1
NO	2018	8360			N	0	8.4	32.4	14.9	176	16.4	41
NO	2018	10229			N	0	7.8	33	17.7	60	9.1	74.7
NO	2018	7201			N	0	6.3	33.5	14.4	199	24.6	1.4
NO	2018	7600			PV	1.2	4.3	33.9	14.6	104	24.1	54.6
NO	2018	7984			N	0	6.8	34.4	14.5	288	17.3	9.5
NO	2019	DH09-1			N	0	19	33.4	16.2	197	15.2	7.6
NO	2019	20212			N	#DIV/0!	31.7	32.8	17.3	997	11.5	2.4
NO	2018	7163			N	0	10.4	33.2	14.7	339	34.4	44.5
NO	2018	7844			N	0	11.9	32	16.2	227	19.5	37.3
NO	2018	9628			N	0	5.9	34.8	15.2	183	32.2	7
NO	2018	9928			N	0	12.1	34.4	15.2	184	3.9	175.2
NO	2018	11276			N	0	7.9	34.4	14	412	20.6	48.3
NO	2019	'DH11-1			N	0	9.6	33.5	19.6	123	36.4	69.1
NO	2018	338			N	0	5.7	34.2	13.4	184	16.1	12
NO	2018	344			N	0	9.7	34.1	14.2	178	9.6	47.6
NO	2019	20231			N	#DIV/0!	11.9	34.5	16.1	209	21.4	89.4
NO	2018	8861			N	0	5.6	31.7	17.7	195	18.2	50.7
NO	2018	608			N	0	11.3	33.4	14.4	316	10.8	16.6
NO	2018	968			N	0	6.2	33.7	14.8	199	11	78.5
NO	2019	16461-1			N	0	5.8	32.1	15.6	387	35.4	2
NO	2018	428			N	0	6.4	32.7	15.6	227	24.8	18.5
NO	2019	17338-1			PV	0.0119185	7.1	34	14	144	21.6	54.7
NO	2018	11263			N	0	7.2	32.9	15	271	55.5	2.1
NO	2018	455			N	0	9.1	33.3	14.1	159	27.3	13.1
NO	2019	DH01			N	0	24.8	68.5	29.4	281	42	9.7
NO	2019	DH05-1			N	0	16.1	33.7	13.8	383	9.1	34
NO	2018	490			N	0	4.4	33.4	15.2	416	20.9	8.3
NO	2018	7481			N	0	4.7	32.6	14.9	209	25.9	16.7
NO	2018	7768			N	0	13.8	32.8	15.2	325	12.9	194.8
NO	2018	Z21			N	0	5.2	32.9	15.6	126	27.2	85.5
NO	2018	8985			N	0	4	33.3	16.3	74	32.3	1.4
NO	2018	546			N	0	6.5	32.9	15.5	193	23	29.3
NO	2018	560			N	0	4.1	33	15.3	251	44	4.5
NO	2018	564			N	0	5.8	33	15.7	201	21.3	18.3
NO	2018	9403			N	0	3.7	34.2	18.3	137	22	8
NO	2018	11321			N	0	14.9	33.9	15.2	454	18.5	172.5
NO	2018	6746			N	0	12.3	33.9	14.4	209	19	80.5
NO	2018	7409			N	0	12.8	33	15.5	169	9.4	72.1
NO	2018	8373			N	0	8.3	33.2	14.6	289	21.2	55
NO	2019	20146			N	#DIV/0!	9.2	33.8	14.8	82	26.9	5.5
NO	2018	597			N	0	11.4	33.4	15.7	293	18.2	161
NO	2019	17038-1			N	0	12.3	33.7	14.4	208	44.3	0.6
NO	2018	7526			N	0	9	32.2	16.1	149	15.2	9.4
NO	2018	7664			N	0	5.9	33.8	14.1	231	26.8	17.1
NO	2018	11058			N	0	5.7	33.3	16.7	263	13.3	8.4
NO	2018	268			N	0	8.6	32.8	15.6	372	27.1	13.9
NO	2018	945			N	0	5.4	33.1	16	190	31.3	29.6
NO	2018	9225			N	0	14.6	34.5	14.5	352	14.2	12.3
NO	2018	9582			N	0	4.4	33	14.7	296	20.5	19.1
NO	2018	243			N	0	10.5	34.5	14.6	285	15.9	10.6
NO	2018	854			N	0	5.1	34.6	13.2	238	23.1	35.2
NO	2018	8302			N	0	5.6	33.9	14.2	171	13.3	20.7
NO	2018	10016			N	0	9.7	33.8	15.3	241	13.3	67.9
NO	2018	6246			N	0	6.6	33.7	14.2	189	12.7	40.3
NO	2018	861			N	0	9.3	33.7	15.3	257	14.7	8.5
NO	2018	6703			N	0	16.3	34.3	14.6	247	7	18.9
NO	2019	16868-1			PV	0.0358594	8.1	34.5	13.7	116	13.4	108.9
NO	2018	9438			N	0	9.4	33.8	14.9	182	11.5	34.9
NO	2018	6248			N	0	4.2	33.1	14.1	170	30.2	0.4
NO	2018	9778			N	0	6.8	33.9	16.4	177	19	32.2

## Sheet: Fig 1 PV&D
Matched	Year	ID	Patient Age	Patient Gender	Specie	Parasitemia %	WBC	MCHC	RDW	PLT	%LYM	CRP
YES	2018	8576			D	0	4.3	30	17.9	207	47.4	1.7
YES	2018	9501			D	0	4.1	34.2	16	165	25.1	7
YES	2019	18611			D	#DIV/0!	1.9	33.7	12.9	165	28.9	6
YES	2019	19697			D	#DIV/0!	11.5	33.6	13.9	310	5.6	42.9
YES	2018	7816			D	0	3.4	33.3	16	154	37.1	5.2
YES	2018	79			D	0	5.9	32.9	14.7	277	10.8	15.9
YES	2018	DH42			D	0	6.8	32.9	14.9	226	11.4	88.9
YES	2018	10467			D	0	4.4	33.8	14.2	56	26.4	9.7
YES	2018	6994			D	0	2	33.4	13.7	90	22.3	8.9
YES	2018	9410			D	0	2.4	35.3	15.1	148	49.5	0.4
YES	2018	429			D	0	4.7	33.8	14.3	195	23.2	12.2
YES	2018	DH33			D	0	2.6	32.2	16.8	228	29.7	7
YES	2018	9062			D	0	2.6	33.5	14.6	170	42.5	7
YES	2018	8574			D	0	4.2	33.7	14.1	97	-----	2.3
YES	2018	657			D	0	6.7	33.8	14	177	17.9	37.3
YES	2018	Z24			D	0	8.1	33.2	14.3	106	18.5	36
YES	2018	5912			D	0	7	33.1	13.8	51	35.6	33.3
YES	2018	10190			D	0	6.2	33.8	14.6	270	23.7	37.4
YES	2019	18414			D	#DIV/0!	4.5	34.4	13.1	211	12	17.7
YES	2018	7008			D	0	3.5	33	15.8	194	24.4	9.8
YES	2018	8951			D	0	4.2	33.1	16	220	24.5	5
YES	2018	8948			D	0	2.8	34.1	14.5	162	23.7	10.5
YES	2018	6861			D	0	6	33	14.3	37	41	18.6
YES	2018	DH50			D	0	4	33.5	14.2	215	17.3	24.8
YES	2018	8580			D	0	2.7	33.3	14.8	175	30.7	2.5
YES	2018	6363			D	0	3.8	32.5	14.8	184	9.6	7.1
YES	2019	19572			D	#DIV/0!	4.7	34.2	13	206	15	9.6
YES	2018	8026			D	0	4.3	33.1	14.1	185	22.5	17.4
YES	2019	DH16			D	#DIV/0!	2.5	33	13.5	88	52.7	3.6
YES	2019	17701-1			D	0	4.1	31.7	14.3	169	27.3	2.3
YES	2018	10174			D	0	6.8	33.9	14	194	16	21.9
YES	2018	A16			D	0	3.4	33.1	14.9	166	24.8	5.3
YES	2018	8770			D	0	5.7	33	15.2	172	12.4	24
YES	2018	10034			D	0	2.8	33.8	15.1	94	27.7	30.7
YES	2018	6090			D	0	4	33.3	15	186	23.4	3.8
YES	2018	9699			D	0	4.7	35.4	14.7	191	10.5	35.8
YES	2018	Z13			D	0	2.6	33.8	15.5	79	37.2	1.4
YES	2019	18982			D	#DIV/0!	5.7	33.5	14.1	217	17.6	20.3
YES	2019	19855			D	#DIV/0!	4.5	33.7	14.3	269	14.6	51
YES	2019	DH08-1			D	0	3.6	34.2	12.7	22	42	9.8
YES	2018	10392			D	0	4.7	33.8	14.3	115	23	7.4
YES	2018	DH15			D	0	5.6	34.3	11.7	24	42.2	1.3
YES	2018	Z12			D	0	3.4	33	15	135	25.6	47.7
YES	2018	7229			D	0	3.8	33.5	13.9	163	8.4	52.8
YES	2018	6968			D	0	5.3	32.2	15.6	160	22.3	9.1
YES	2018	7339			D	0	2.8	34.8	14.7	67	26.9	123.3
YES	2018	9185			D	0	8.1	33.9	14.6	187	7.4	46.6
YES	2018	7208			D	0	3.4	33.8	14.2	149	36.9	2.8
YES	2018	9581			D	0	5.6	33.9	15.1	170	20.6	18.1
YES	2018	9622			D	0	3.5	34.3	15.6	91	23.2	2.8
YES	2018	A17			D	0	6.1	32.7	16.7	215	23.4	0.6
YES	2018	9575			D	0	2.4	33.4	13.6	161	29.7	1.5
YES	2018	10185			D	0	2.8	33.4	14.1	37	31.6	17.9
YES	2018	9782			D	0	5.2	34	14.3	127	28.1	4.7
YES	2018	7645			D	0	2.5	32.1	15.1	144	29.8	4.6
YES	2018	11241			D	0	5.1	32.7	15.6	230	36.9	4.9
YES	2018	11113			D	0	7.2	33.5	14	180	6.7	17
YES	2018	8760			D	0	2.9	32.3	15.2	192	40.3	3.7
YES	2019	20331			D	#DIV/0!	7	32.9	13.3	135	26.3	2.8
YES	2018	10589			D	0	4.7	32.8	14.6	78	24	45.3
YES	2019	19867			D	#DIV/0!	7.5	34.1	13.1	237	6	3.1
YES	2018	10198			D	0	4.8	34.3	14.6	167	12.1	28.7
YES	2018	8741			D	0	6.1	33.5	14	227	12.3	25
YES	2018	9643			D	0	4.1	32.8	16	158	38.2	1.2
YES	2019	20262			D	#DIV/0!	5.1	34	13.8	227	11.3	1.6
YES	2018	7420			D	0	6.9	33.8	13.9	188	12.6	94.2
YES	2018	8110			D	0	3.9	33.6	14.6	70	15.4	60
YES	2018	7615			D	0	3.9	33.8	14	141	15.1	34.3
YES	2018	3			D	0	7.2	33.7	14.2	225	10.6	4.2
YES	2019	19833			D	#DIV/0!	4.3	33.8	14.3	204	38.9	1.7
YES	2019	17494-1			D	0	6.5	33.3	13.7	148	27.3	4.8
YES	2018	11206			D	0	3.1	33.8	13.7	199	24	31.5
YES	2018	8234			D	0	6.4	33.5	14.2	118	20.2	6.3
YES	2018	10639			D	0	4.4	34	14.9	241	14.4	20.5
YES	2018	Z20			D	0	3.8	33.2	13.6	103	22.7	32.7
YES	2018	10301			D	0	2.9	31.9	15.4	163	38.2	0.4
YES	2018	9633			D	0	3.4	33.5	14.1	146	21.7	20.1
YES	2018	DH48			D	0	3.8	33.7	15.4	18	29.2	2.7
YES	2018	830			D	0	6.1	31.9	19.3	94	27.9	9.1
YES	2019	15996-1			D	0	5.2	33.6	13	195	17.7	45.4
YES	2019	20275			D	#DIV/0!	4.1	33.7	14.1	256	22.3	6
YES	2019	20114			D	#DIV/0!	2.3	34.6	13.9	147	36.7	1.4
YES	2018	160			D	0	7.7	34	14.5	205	11.4	20
YES	2018	9565			D	0	2.3	32.8	14.6	110	29.6	27.4
YES	2018	8837			D	0	5.9	33.7	15.1	253	15.2	15.3
YES	2018	6114			D	0	3.9	33.3	14.8	137	22.1	23.8
YES	2018	10451			D	0	4.4	33.2	14.2	198	40.1	1.4
YES	2019	16135-1			D	0	3.2	34.4	14.1	121	21.5	10
YES	2018	A22			D	0	3.6	33.5	13.5	152	22	31.6
YES	2018	7532			D	0	4.1	33.3	13.8	162	11.8	15
YES	2018	9924			D	0	2.3	33.7	14.9	130	30.3	2.2
YES	2018	420			D	0	10.5	34.1	13.6	301	20	10.1
YES	2018	10292			D	0	6.5	33.9	14.6	196	39.4	3.1
YES	2018	11087			D	0	6.1	33.5	14.3	193	11	7.4
YES	2018	10209			D	0	6.3	31	17.2	366	14.1	36.4
YES	2018	A32			D	0	6.1	33.7	14.7	147	13.2	5.7
YES	2018	6401			D	0	3.3	32.7	15.1	169	19.7	6.2
YES	2019	19783			D	#DIV/0!	6.7	33.6	12.6	243	16.9	8.2
YES	2018	8925			D	0	5.2	33.2	16	205	23.7	3.9
YES	2018	A23			D	0	3.2	33.1	15	99	26.6	15.6
YES	2018	9090			D	0	4.1	33.2	15.5	229	28.3	3
YES	2018	DH31			D	0	2.8	33.3	15.6	185	40.5	4.5
YES	2018	6312			D	0	5	33.6	13.9	216	13.2	45.7
YES	2018	9846			D	0	3.7	35.1	13.8	171	18.1	3.3
YES	2018	7477			D	0	6.6	33.2	15.4	196	20.9	12
YES	2018	11097			D	0	9.4	33.9	14.5	334	18	70.9
YES	2018	6779			D	0	6	32.4	14.9	232	30.3	9
YES	2018	A27			D	0	8.8	33.1	14.9	160	15.1	54.5
YES	2018	677			D	0	3.3	32.7	14.7	217	30.1	13
YES	2018	10268			D	0	10.5	33	15	303	34.2	13.5
YES	2018	DH24			D	0	7.1	33.9	14.1	45	40.1	42.4
YES	2018	DH14			D	0	2.6	32.5	16.3	174	27	13
YES	2018	8978			D	0	3.3	33.4	13.6	123	-----	13.1
YES	2018	7880			D	0	2.5	33.8	14.8	136	21.5	25.9
YES	2018	DH16			D	0	3.3	32.8	14.7	164	23.4	6.9
YES	2018	Z10			D	0	2.5	32.1	14.6	87	19.6	8.2
YES	2018	10344			D	0	3.5	33.4	15.3	119	22.6	29.7
YES	2018	6496			D	0	3.1	32.2	15.3	221	31.4	2.5
YES	2019	19086			D	#DIV/0!	4.8	33.8	14.2	121	20.9	43.8
YES	2019	20160			D	#DIV/0!	3.8	32.7	14.8	151	24.1	10.1
YES	2018	7099			D	0	4.8	32.4	15.3	194	18.5	2.7
YES	2018	535			D	0	5.8	33.3	14.8	144	42.4	3.3
YES	2018	9209			D	0	2.5	34.6	14.4	61	37.3	19.2
YES	2019	DH12-1			D	0	4.5	33.8	15.4	104	27.8	15.4
YES	2018	6208			D	0	5.9	33.7	13.4	195	17.5	30.9
YES	2018	6060			D	0	7.3	33.9	13.2	239	9.4	7.1
YES	2018	9237			D	0	8.6	32.5	15.5	132	48.1	14.1
YES	2018	8819			D	0	4.5	31.4	15.3	138	17.6	58.7
YES	2018	7809			D	0	4.6	33.6	14.1	164	18.7	19.1
YES	2018	DH36			D	0	8.3	35	16.5	233	15.2	48
YES	2018	9444			PV	0.005	4	33	16.3	75	53.1	4.8
YES	2018	6997			PV	0.05	5	33.8	13.7	68	36.2	141.7
YES	2018	10541			PV	1.3	8.9	34.1	14.1	198	19.3	7.6
YES	2019	18108-1			PV	0.0131343	4.4	33.9	13.3	163	26.2	9.1
YES	2018	NP4			PV	0.1	3.7	32.4	16.1	105	44	17.2
YES	2019	19718			PV	0.0213714	5.1	33.5	13.7	76	32	52.6
YES	2019	DH18			PV	0.00554393	5.3	34.9	13.3	77	34.2	22.6
YES	2018	6889			PV	0.75	5.6	33	14.8	154	34.4	42.1
YES	2018	6373			PV	0.025	3.6	34.6	12.9	111	38.8	33
YES	2018	A20			PV	0.2	3.6	34.5	13.1	86	25.1	64.4
YES	2018	9356			PV	0.2	5.3	37	13.1	124	20.5	25.4
YES	2019	15991-1			PV	0.0358879	2.4	33.3	13.4	171	42	54.7
YES	2019	DH17			PV	0.00422078	6.5	32.6	16.2	79	39.1	116.7
YES	2018	6479			PV	0.2	3.3	33.8	14.9	46	29.8	91.7
YES	2018	8847			PV	5e-05	6	34.4	14.6	78	16.9	147.3
YES	2018	11239			PV	0.65	3	33.1	16.4	63	33.2	57.4
YES	2019	17008-1			PV	0.0175362	4.4	33.2	14.1	150	30.2	43.2
YES	2019	17278-1			PV	0.0242162	6.4	33.8	13	126	25	71.5
YES	2019	19449			PV	0.0369038	4.2	34.3	13.6	89	21.1	32.6
YES	2019	19602			PV	0.857783	9	33.3	14.9	39	70.1	164.7
YES	2018	6197			PV	0.025	4.6	31.6	15	99	35.5	52.4
YES	2018	8227			PV	1.2	10.5	33.1	15.1	94	39.5	127.5
YES	2018	8768			PV	0.1	7.4	33.6	14.5	240	19.2	93.9
YES	2018	9641			PV	0.25	3.6	34.7	13.7	99	21.7	32.4
YES	2018	977			PV	0.05	3.3	34	13.9	176	31.9	27.4
YES	2019	17269-1			PV	0.0596891	3.2	34.6	13.8	64	44.9	82.7
YES	2019	17718-1			PV	0.0303704	8.2	33.1	13.4	160	13.3	5.6
YES	2019	DH15			PV	0.146533	3.6	34.6	14.5	32	25.2	162.5
YES	2018	Z8			PV	0.0005	6.1	36.1	17.5	100	34.8	3
YES	2018	6251			PV	0.2	6.2	33.5	13.6	111	30.6	18.1
YES	2018	6284			PV	0.03	7.6	33.8	14.7	141	23.6	83
YES	2018	A21			PV	0.1	6.3	34.6	14.5	55	45.2	104
YES	2018	A24			PV	0.65	6.5	33	15.9	93	30.9	151.1
YES	2018	10294			PV	0.0005	6.3	33.7	14.8	189	13.4	27.8
YES	2018	11210			PV	0.3	5.4	34.2	14.2	160	32.4	47.4
YES	2019	15958-1			PV	0.568427	9.5	34	13.8	88	48.4	139
YES	2019	19623			PV	0.528637	7	34.3	13.2	61	40	95.9
YES	2018	8028			PV	0.35	10	33.7	14	100	14.9	93.8
YES	2018	9874			PV	0.02	1.8	33.7	15.5	165	36.1	42.3
YES	2019	DH14			PV	0.296622	9.4	34	13.6	76	23.9	82.9
YES	2018	A18			PV	0.4	7.1	33.6	15.1	95	39	85.1
YES	2018	7966			PV	0.3	3.5	32.1	14.9	77	30.1	37.7
YES	2018	11339			PV	0.2	5.2	33.2	14.9	71	32.8	73
YES	2019	19127			PV	0.644119	8.9	31.5	13.9	73	41.7	110.9
YES	2019	19331			PV	0.10021	5.9	34	13.4	115	16.4	30.7
YES	2019	19981			PV	0.00215827	4	34.1	12.7	104	24	37.9
YES	2018	6789			PV	0.0005	5.9	33.4	15.7	46	38	152.3
YES	2018	7011			PV	0.5	3.6	35.2	15.5	65	32.8	104.1
YES	2018	9011			PV	0.35	6.9	33.5	13.4	170	17.5	16.9
YES	2018	10466			PV	0.25	6.6	31.8	16.3	162	33.2	37.4
YES	2019	15274-1			PV	0.212549	3.6	34.4	14.4	64	38.3	77.3
YES	2019	DH03-1			PV	0.0220085	10.3	34.2	13.8	151	21.1	76.6
YES	2019	17099-1			PV	0.12473	3.5	35.1	12.6	126	40.8	57.4
YES	2018	6302			PV	1.5	7	32.8	15.8	158	17.2	78.6
YES	2018	Z19			PV	1.5	7.2	34.4	13	60	43.5	128.8
YES	2018	7741			PV	0.7	5.3	34.8	14	152	21.2	34
YES	2018	10232			PV	0.01	3.3	31.5	16.8	317	34.9	11
YES	2019	20064			PV	0.00923364	3.8	33	14.2	84	25.9	11.5
YES	2019	20245			PV	0.127511	8	33.9	14.5	154	15.3	27.7
YES	2018	6825			PV	1.15	2	32.9	14.1	46	33.6	52
YES	2019	16763-1			PV	0.896167	7.6	33.8	13.9	107	31.2	138.4
YES	2018	6648			PV	0.005	6.5	33.7	14.1	160	30.6	24
YES	2018	DH19			PV	0.15	3.1	33.9	14.2	18	44.9	111.5
YES	2019	14389			PV	0.212868	5.5	32.3	16.1	188	22.6	38
YES	2019	17712-1			PV	0.151712	3.9	33.8	13.3	77	23.4	77
YES	2018	5820			PV	0.5	7.2	32.6	15.6	18	24.8	140.7
YES	2018	5910			PV	0.5	4.5	33.6	13.4	55	41.5	64.2
YES	2018	6501			PV	0.05	3.5	31.8	16.3	104	38.4	79
YES	2018	DH27			PV	1.55	6.1	33.6	14.9	31	26.3	107.3
YES	2018	DH41			PV	1.7	9.4	33.9	14.5	222	18	36.8
YES	2019	16896-1			PV	0.021332	6.5	33.8	13.1	175	26	53.1
YES	2019	20118			PV	0.394839	7.2	33.9	14.6	103	25.9	146.8
YES	2018	A29			PV	0.2	3.1	33.4	14.4	54	23.8	143.9
YES	2019	16065-1			PV	0.0361377	4.5	34	13.8	149	32.3	61.5
YES	2019	16421-1			PV	0.00522523	5.8	33.2	15.3	148	14.6	48.1
YES	2019	16792-1			PV	0.167653	5	33.7	13.8	76	36.4	87.8
YES	2018	DH37			PV	0.005	2.4	35.1	15.9	40	34.1	168.4
YES	2018	6474			PV	0.7	5.9	33.7	14.2	111	38.1	50.6
YES	2018	A25			PV	0.2	2.8	33.1	14.3	21	48.3	29.5
YES	2018	Z44			PV	0.005	4.3	33.2	15.9	77	47.4	111.8
YES	2019	16943-1			PV	0.457301	3.9	35.2	14.7	61	42.6	40.8
YES	2018	7098			PV	0.8	6.4	33.6	14.3	85	27.5	45.3
YES	2018	7364			PV	0.25	4.7	29.6	18.2	221	25.9	25.7
YES	2018	6618			PV	0.6	8.9	33.5	14.3	118	28	79.8
YES	2018	DH26			PV	0.35	5.7	33.5	15.9	99	25.7	54
YES	2018	11148			PV	0.1	3	33.4	15	69	19.6	81.7
YES	2018	6303			PV	0.15	5.7	33.7	13.4	151	36	46.3
YES	2019	15748-1			PV	0.0352398	6.2	33.7	13.6	126	35.6	116.4
YES	2019	19210			PV	0.032693	2.8	33.2	13.7	143	25.8	34.9
YES	2018	6797			PV	0.01	5.7	33.6	14	169	22.4	20.7
YES	2018	A33			PV	0.15	7.4	33.4	15.9	157	19.9	93.1
YES	2018	DH30			PV	0.15	5	33.5	14.5	122	14.9	35.8
YES	2019	14810-1			PV	0.755224	6.6	34.3	14	41	44.6	181.5
YES	2019	16243-1			PV	0.0252783	4.4	33.9	13.6	179	24.3	33.4
YES	2018	DH49			PV	1.1	5.6	33.5	14.7	83	36.4	115
YES	2018	7547			PV	0.25	5.4	34.7	13.5	80	25.5	40.4
YES	2019	18506			PV	0.197398	6	33.1	13.8	161	13.2	43.5
YES	2018	7464			PV	0.05	4.9	33.4	13.8	129	16.9	23.7
YES	2018	7743			PV	0.0025	5.9	33.3	15.1	140	38.6	96.1
YES	2018	8141			PV	0.25	6.3	32.6	14.4	150	27.5	91.8
YES	2018	6856			PV	0.55	3.6	32.3	16.1	98	25	67.4
YES	2019	18189-1			PV	0.16645	4.9	33.9	13.4	84	25.2	72
YES	2018	6095			PV	0.0005	3.9	33.3	14.3	160	29.5	48.8
YES	2018	6306			PV	0.005	3.2	33.3	14.4	60	20.4	71.1
YES	2018	6358			PV	0.2	3.6	31.8	15.5	152	34.6	56.7
YES	2018	7545			PV	0.1	6.1	34.3	13.5	99	20.1	32.9
YES	2019	17169-1			PV	0.0670115	5.5	33.8	15.2	119	39.1	140.6
YES	2018	8122			PV	0.4	4.4	34.4	14.3	66	22.6	51.6
YES	2018	8522			PV	0.4	6.7	33.7	15.6	84	25.5	188.5
YES	2018	6701			PV	0.05	2.6	32.4	15	102	37.7	50.4
YES	2018	DH22			PV	0.1	5.5	32.9	16.2	247	34.8	17.4
YES	2018	6461			PV	0.45	4.6	34.6	14.3	34	62.1	184.2
YES	2018	DH51			PV	0.55	5.9	32.9	14.8	51	24.1	62.9
YES	2019	18591			PV	0.0656036	9	34.2	13.6	275	20.2	79.2
YES	2019	14922-1			PV	0.833607	4.5	34.1	14	144	29.5	100.9
YES	2019	18408			PV	0.0251325	4.6	33	15.9	123	16.7	42.8
YES	2019	19508			PV	0.18738	5	34.1	14.7	129	30.4	29
YES	2018	9784			PV	0.15	7.5	35.5	15.2	122	28.1	130.9
YES	2019	15172-1			PV	0.00621951	3.4	33.9	14	84	29.8	82.8
YES	2019	18106-1			PV	0.154598	4.6	33.5	15.2	117	18.2	58.1
YES	2018	DH40			PV	0.15	4.7	34.7	14.9	78	24.1	73.3
YES	2019	16349-1			PV	0.0164488	0.5	34.4	13.8	68	55.1	121.7
YES	2019	15918-1			PV	0.129808	5.4	35.1	13.5	131	13.3	23
YES	2018	215			PV	1.05	6.7	33	16.3	208	19.2	130.7
YES	2019	19839			PV	0.0794524	7.1	34.1	14.8	60	30.2	140.1
YES	2019	19980			PV	0.184071	6.4	34	13.6	85	21.5	113.4
YES	2018	8457			PV	0.1	8.4	32.8	15.3	159	12.9	13.8
YES	2018	9094			PV	0.1	4.4	33.7	14.6	84	18.6	43.2
YES	2019	18501			PV	0.807447	6.9	34.8	14.6	61	32.5	107.8
YES	2019	20242			PV	0.295096	6.2	33.4	15	117	14.4	17.2
NO	2018	9444			PV	0.005	4	33	16.3	75	53.1	4.8
NO	2018	6997			PV	0.05	5	33.8	13.7	68	36.2	141.7
NO	2018	10541			PV	1.3	8.9	34.1	14.1	198	19.3	7.6
NO	2019	18108-1			PV	0.0131343	4.4	33.9	13.3	163	26.2	9.1
NO	2018	NP4			PV	0.1	3.7	32.4	16.1	105	44	17.2
NO	2018	10605			D	0	3.2	33.2	15.3	293	46.1	0.9
NO	2019	19718			PV	0.0213714	5.1	33.5	13.7	76	32	52.6
NO	2019	DH18			PV	0.00554393	5.3	34.9	13.3	77	34.2	22.6
NO	2018	6889			PV	0.75	5.6	33	14.8	154	34.4	42.1
NO	2019	20456			PV	#DIV/0!	4.2	33.5	14.5	130	12.8	34.9
NO	2018	6373			PV	0.025	3.6	34.6	12.9	111	38.8	33
NO	2019	17534-1			D	0	5.2	31.1	16.1	268	56.5	2.4
NO	2018	A20			PV	0.2	3.6	34.5	13.1	86	25.1	64.4
NO	2019	16135-1			D	0	3.2	34.4	14.1	121	21.5	10
NO	2018	9356			PV	0.2	5.3	37	13.1	124	20.5	25.4
NO	2019	15991-1			PV	0.0358879	2.4	33.3	13.4	171	42	54.7
NO	2019	DH17			PV	0.00422078	6.5	32.6	16.2	79	39.1	116.7
NO	2018	6479			PV	0.2	3.3	33.8	14.9	46	29.8	91.7
NO	2018	8847			PV	5e-05	6	34.4	14.6	78	16.9	147.3
NO	2018	11239			PV	0.65	3	33.1	16.4	63	33.2	57.4
NO	2019	DH08-1			D	0	3.6	34.2	12.7	22	42	9.8
NO	2019	17008-1			PV	0.0175362	4.4	33.2	14.1	150	30.2	43.2
NO	2019	17278-1			PV	0.0242162	6.4	33.8	13	126	25	71.5
NO	2019	19449			PV	0.0369038	4.2	34.3	13.6	89	21.1	32.6
NO	2019	19602			PV	0.857783	9	33.3	14.9	39	70.1	164.7
NO	2018	6197			PV	0.025	4.6	31.6	15	99	35.5	52.4
NO	2018	8227			PV	1.2	10.5	33.1	15.1	94	39.5	127.5
NO	2018	8768			PV	0.1	7.4	33.6	14.5	240	19.2	93.9
NO	2018	9641			PV	0.25	3.6	34.7	13.7	99	21.7	32.4
NO	2018	977			PV	0.05	3.3	34	13.9	176	31.9	27.4
NO	2019	17269-1			PV	0.0596891	3.2	34.6	13.8	64	44.9	82.7
NO	2019	17718-1			PV	0.0303704	8.2	33.1	13.4	160	13.3	5.6
NO	2019	DH15			PV	0.146533	3.6	34.6	14.5	32	25.2	162.5
NO	2019	17494-1			D	0	6.5	33.3	13.7	148	27.3	4.8
NO	2018	7345			D	0	0	0	0	0	-----	1.5
NO	2019	17701-1			D	0	4.1	31.7	14.3	169	27.3	2.3
NO	2018	Z8			PV	0.0005	6.1	36.1	17.5	100	34.8	3
NO	2018	6251			PV	0.2	6.2	33.5	13.6	111	30.6	18.1
NO	2018	6284			PV	0.03	7.6	33.8	14.7	141	23.6	83
NO	2018	A21			PV	0.1	6.3	34.6	14.5	55	45.2	104
NO	2018	9507			D	0	8.8	34.4	14	315	13.4	3.9
NO	2018	A24			PV	0.65	6.5	33	15.9	93	30.9	151.1
NO	2018	10294			PV	0.0005	6.3	33.7	14.8	189	13.4	27.8
NO	2018	11210			PV	0.3	5.4	34.2	14.2	160	32.4	47.4
NO	2018	9939			D	0	4.7	34.2	15	140	17.2	9.4
NO	2019	15958-1			PV	0.568427	9.5	34	13.8	88	48.4	139
NO	2019	19623			PV	0.528637	7	34.3	13.2	61	40	95.9
NO	2019	18414			D	#DIV/0!	4.5	34.4	13.1	211	12	17.7
NO	2018	8028			PV	0.35	10	33.7	14	100	14.9	93.8
NO	2018	9874			PV	0.02	1.8	33.7	15.5	165	36.1	42.3
NO	2019	DH14			PV	0.296622	9.4	34	13.6	76	23.9	82.9
NO	2018	A18			PV	0.4	7.1	33.6	15.1	95	39	85.1
NO	2018	7966			PV	0.3	3.5	32.1	14.9	77	30.1	37.7
NO	2018	11339			PV	0.2	5.2	33.2	14.9	71	32.8	73
NO	2018	10441			D	0	4.3	33.9	14	159	57.9	1.3
NO	2019	19127			PV	0.644119	8.9	31.5	13.9	73	41.7	110.9
NO	2019	19331			PV	0.10021	5.9	34	13.4	115	16.4	30.7
NO	2019	18982			D	#DIV/0!	5.7	33.5	14.1	217	17.6	20.3
NO	2019	19086			D	#DIV/0!	4.8	33.8	14.2	121	20.9	43.8
NO	2019	19981			PV	0.00215827	4	34.1	12.7	104	24	37.9
NO	2018	7011			PV	0.5	5.9	33.4	15.7	46	38	152.3
NO	2018	9011			PV	0.35	3.6	35.2	15.5	65	32.8	104.1
NO	2018	10478			D	0	6.5	34.2	14.3	215	13.5	2.5
NO	2019	15274-1			PV	0.212549	3.6	34.4	14.4	64	38.3	77.3
NO	2019	DH16			D	#DIV/0!	2.5	33	13.5	88	52.7	3.6
NO	2019	DH03-1			PV	0.0220085	10.3	34.2	13.8	151	21.1	76.6
NO	2019	17099-1			PV	0.12473	3.5	35.1	12.6	126	40.8	57.4
NO	2019	19572			D	#DIV/0!	4.7	34.2	13	206	15	9.6
NO	2018	6302			PV	1.5	7	32.8	15.8	158	17.2	78.6
NO	2018	Z19			PV	1.5	7.2	34.4	13	60	43.5	128.8
NO	2018	7741			PV	0.7	5.3	34.8	14	152	21.2	34
NO	2018	10232			PV	0.01	3.3	31.5	16.8	317	34.9	11
NO	2018	11341			D	0	4.9	34.1	14.3	262	17.5	35.5
NO	2019	19697			D	#DIV/0!	11.5	33.6	13.9	310	5.6	42.9
NO	2018	10044			D	0	3.8	34.8	15.8	222	33	0.2
NO	2018	10387			D	0	3.5	33.9	14.2	202	27.2	26.8
NO	2019	19855			D	#DIV/0!	4.5	33.7	14.3	269	14.6	51
NO	2019	19867			D	#DIV/0!	7.5	34.1	13.1	237	6	3.1
NO	2019	19783			D	#DIV/0!	6.7	33.6	12.6	243	16.9	8.2
NO	2019	20064			PV	0.00923364	3.8	33	14.2	84	25.9	11.5
NO	2019	20245			PV	0.127511	8	33.9	14.5	154	15.3	27.7
NO	2019	20383			PV	#DIV/0!	5.5	34.1	13.7	88	26.3	17.1
NO	2018	6825			PV	1.15	2	32.9	14.1	46	33.6	52
NO	2019	16763-1			PV	0.896167	7.6	33.8	13.9	107	31.2	138.4
NO	2019	20160			D	#DIV/0!	3.8	32.7	14.8	151	24.1	10.1
NO	2018	6648			PV	0.005	6.5	33.7	14.1	160	30.6	24
NO	2018	11079			D	0	4.4	33.6	14.8	296	23.3	2
NO	2019	20114			D	#DIV/0!	2.3	34.6	13.9	147	36.7	1.4
NO	2018	DH19			PV	0.15	3.1	33.9	14.2	18	44.9	111.5
NO	2018	11337			D	0	6	33.1	15	263	25.7	18.6
NO	2019	20275			D	#DIV/0!	4.1	33.7	14.1	256	22.3	6
NO	2018	8521			PV	0.4	5.1	33	15.1	36	36.9	185.9
NO	2019	14389			PV	0.212868	5.5	32.3	16.1	188	22.6	38
NO	2019	17712-1			PV	0.151712	3.9	33.8	13.3	77	23.4	77
NO	2018	5820			PV	0.5	7.2	32.6	15.6	18	24.8	140.7
NO	2018	5910			PV	0.5	4.5	33.6	13.4	55	41.5	64.2
NO	2018	6501			PV	0.05	3.5	31.8	16.3	104	38.4	79
NO	2019	20331			D	#DIV/0!	7	32.9	13.3	135	26.3	2.8
NO	2019	20262			D	#DIV/0!	5.1	34	13.8	227	11.3	1.6
NO	2018	DH27			PV	1.55	6.1	33.6	14.9	31	26.3	107.3
NO	2018	Z23			PV	0.45	6.1	33.3	14.2	97	22.8	35.6
NO	2018	DH41			PV	1.7	9.4	33.9	14.5	222	18	36.8
NO	2019	16896-1			PV	0.021332	6.5	33.8	13.1	175	26	53.1
NO	2019	18897			PV	0.0185714	3.9	32.9	13.4	168	29.9	60.7
NO	2019	20118			PV	0.394839	7.2	33.9	14.6	103	25.9	146.8
NO	2019	20377			PV	#DIV/0!	4.1	34.1	13.2	153	42.6	71.4
NO	2018	5912			D	0	7	33.1	13.8	51	35.6	33.3
NO	2018	A29			PV	0.2	3.1	33.4	14.4	54	23.8	143.9
NO	2018	6060			D	0	7.3	33.9	13.2	239	9.4	7.1
NO	2018	Z16			PV	0.01	4.7	34.7	14.8	95	18.3	42.6
NO	2019	18611			D	#DIV/0!	1.9	33.7	12.9	165	28.9	6
NO	2018	6090			D	0	4	33.3	15	186	23.4	3.8
NO	2019	16065-1			PV	0.0361377	4.5	34	13.8	149	32.3	61.5
NO	2018	A17			D	0	6.1	32.7	16.7	215	23.4	0.6
NO	2018	A16			D	0	3.4	33.1	14.9	166	24.8	5.3
NO	2018	10096			D	0	5.9	35.7	14.1	167	13.9	34.1
NO	2018	7433			D	0	2.7	33.7	14.6	159	24.5	55.1
NO	2019	16421-1			PV	0.00522523	5.8	33.2	15.3	148	14.6	48.1
NO	2019	16792-1			PV	0.167653	5	33.7	13.8	76	36.4	87.8
NO	2018	9302			D	0	3.4	33.4	15.3	208	45.4	3.5
NO	2018	9576			D	0	3.8	33.6	14.1	156	15.7	24.8
NO	2018	6208			D	0	5.9	33.7	13.4	195	17.5	30.9
NO	2018	7391			PV	0.65	17.4	32.2	15.4	132	14.1	156.8
NO	2018	DH37			PV	0.005	2.4	35.1	15.9	40	34.1	168.4
NO	2019	20443			PV	#DIV/0!	4.5	34.4	14.3	156	21.6	34.9
NO	2018	6474			PV	0.7	5.9	33.7	14.2	111	38.1	50.6
NO	2018	A25			PV	0.2	2.8	33.1	14.3	21	48.3	29.5
NO	2018	6312			D	0	5	33.6	13.9	216	13.2	45.7
NO	2018	DH16			D	0	3.3	32.8	14.7	164	23.4	6.9
NO	2018	7465			PV	0.3	5.4	34	15	66	27.3	108.3
NO	2018	9001			PV	0.0025	8.5	33.8	15	91	20.6	54.6
NO	2018	10532			PV	2.15	8.1	31.2	17	57	31.1	144.7
NO	2018	6363			D	0	3.8	32.5	14.8	184	9.6	7.1
NO	2018	Z44			PV	0.005	4.3	33.2	15.9	77	47.4	111.8
NO	2018	10345			D	0	4.4	33.2	14.5	231	34.2	0.3
NO	2018	6401			D	0	3.3	32.7	15.1	169	19.7	6.2
NO	2019	16943-1			PV	0.457301	3.9	35.2	14.7	61	42.6	40.8
NO	2018	7098			PV	0.8	6.4	33.6	14.3	85	27.5	45.3
NO	2018	Z10			D	0	2.5	32.1	14.6	87	19.6	8.2
NO	2018	7364			PV	0.25	4.7	29.6	18.2	221	25.9	25.7
NO	2018	6496			D	0	3.1	32.2	15.3	221	31.4	2.5
NO	2018	6618			PV	0.6	8.9	33.5	14.3	118	28	79.8
NO	2018	DH26			PV	0.35	5.7	33.5	15.9	99	25.7	54
NO	2018	11148			PV	0.1	3	33.4	15	69	19.6	81.7
NO	2018	10468			D	0	7.5	34.4	14.4	200	21.7	10.2
NO	2018	Z13			D	0	2.6	33.8	15.5	79	37.2	1.4
NO	2018	6303			PV	0.15	5.7	33.7	13.4	151	36	46.3
NO	2018	8449			PV	0.15	7.5	33.4	15	55	21.7	79.1
NO	2019	15748-1			PV	0.0352398	6.2	33.7	13.6	126	35.6	116.4
NO	2019	19210			PV	0.032693	2.8	33.2	13.7	143	25.8	34.9
NO	2018	6797			PV	0.01	5.7	33.6	14	169	22.4	20.7
NO	2018	6779			D	0	6	32.4	14.9	232	30.3	9
NO	2018	A26			PV	0.25	8.1	33.3	15.2	56	23.5	120.2
NO	2018	A33			PV	0.15	7.4	33.4	15.9	157	19.9	93.1
NO	2018	DH28			PV	0.35	10.8	33.7	15.7	31	16.9	168.8
NO	2018	DH30			PV	0.15	5	33.5	14.5	122	14.9	35.8
NO	2018	6861			D	0	6	33	14.3	37	41	18.6
NO	2018	9574			PV	0.8	8	35.7	15.3	53	37.9	189.1
NO	2018	244			D	0	3.2	33.7	14.2	244	42.6	0
NO	2019	14810-1			PV	0.755224	6.6	34.3	14	41	44.6	181.5
NO	2019	16243-1			PV	0.0252783	4.4	33.9	13.6	179	24.3	33.4
NO	2018	A22			D	0	3.6	33.5	13.5	152	22	31.6
NO	2018	6389			D	0	5.5	33.3	13.4	234	35.9	3.5
NO	2019	16622-1			PV	0.0446771	5.9	34.4	13.1	189	17.9	51.6
NO	2018	6968			D	0	5.3	32.2	15.6	160	22.3	9.1
NO	2018	DH49			PV	1.1	5.6	33.5	14.7	83	36.4	115
NO	2019	20410			PV	#DIV/0!	6.1	34.6	13.6	132	29	48
NO	2018	DH13			PV	0.2	5.1	33.7	14.2	56	19.9	149.8
NO	2018	7547			PV	0.25	5.4	34.7	13.5	80	25.5	40.4
NO	2018	A27			D	0	8.8	33.1	14.9	160	15.1	54.5
NO	2019	18506			PV	0.197398	6	33.1	13.8	161	13.2	43.5
NO	2018	7464			PV	0.05	4.9	33.4	13.8	129	16.9	23.7
NO	2018	8415			D	0	4.4	33.8	14.4	169	17.1	29.1
NO	2018	7743			PV	0.0025	5.9	33.3	15.1	140	38.6	96.1
NO	2018	7008			D	0	3.5	33	15.8	194	24.4	9.8
NO	2018	8141			PV	0.25	6.3	32.6	14.4	150	27.5	91.8
NO	2019	20440			PV	#DIV/0!	4	34.6	12.8	81	21.4	29.5
NO	2018	8500			D	0	7.5	33.6	14.8	261	16	1.1
NO	2018	11342			D	0	4.7	34.4	14.2	217	17.8	31.8
NO	2018	A32			D	0	6.1	33.7	14.7	147	13.2	5.7
NO	2018	6856			PV	0.55	3.6	32.3	16.1	98	25	67.4
NO	2019	15586-1			D	0	4	34.3	13.1	189	19.5	9.6
NO	2018	7208			D	0	3.4	33.8	14.2	149	36.9	2.8
NO	2019	18041-1			D	0	3.4	34.2	13.8	158	36.2	2.2
NO	2018	6085			D	0	5.2	31.9	16.1	162	23.6	0.4
NO	2018	7229			D	0	3.8	33.5	13.9	163	8.4	52.8
NO	2018	7459			D	0	4.1	33.3	13.3	124	41.3	3.8
NO	2018	7770			D	0	4.1	31.1	16.5	225	46.3	2.8
NO	2018	DH21			D	0	5.5	34.8	13.4	249	23.3	4.7
NO	2018	7339			D	0	2.8	34.8	14.7	67	26.9	123.3
NO	2018	10297			PV	0.2	4.2	34.6	14.3	102	35.3	85.2
NO	2018	8578			D	0	3	34	16.8	139	31.8	17
NO	2019	20041			PV	0.0160714	5.7	34.3	13.7	130	31.1	71.9
NO	2019	18189-1			PV	0.16645	4.9	33.9	13.4	84	25.2	72
NO	2018	6095			PV	0.0005	3.9	33.3	14.3	160	29.5	48.8
NO	2018	6306			PV	0.005	3.2	33.3	14.4	60	20.4	71.1
NO	2018	6358			PV	0.2	3.6	31.8	15.5	152	34.6	56.7
NO	2018	7545			PV	0.1	6.1	34.3	13.5	99	20.1	32.9
NO	2018	7420			D	0	6.9	33.8	13.9	188	12.6	94.2
NO	2018	9252			D	0	4.9	34.5	14.3	230	26.7	1.9
NO	2018	600			D	0	5.4	34.8	14.1	177	13.7	1.7
NO	2018	DH39			PV	0.2	3.2	34.5	16.5	27	31.2	129.5
NO	2019	17169-1			PV	0.0670115	5.5	33.8	15.2	119	39.1	140.6
NO	2018	9124			PV	0.1	3.1	34.3	14.5	31	36.2	194.4
NO	2019	19196			D	#DIV/0!	6.2	33.7	13.1	219	16.1	21.9
NO	2018	9524			PV	0.2	5.6	33.5	14.1	152	33.4	12.6
NO	2018	7532			D	0	4.1	33.3	13.8	162	11.8	15
NO	2018	NP3			PV	0.1	4.8	33.7	14.3	72	30.9	176.6
NO	2018	8122			PV	0.4	4.4	34.4	14.3	66	22.6	51.6
NO	2018	7615			D	0	3.9	33.8	14	141	15.1	34.3
NO	2018	A19			D	0	4.7	33.2	15.1	174	26.6	1.1
NO	2018	7645			D	0	2.5	32.1	15.1	144	29.8	4.6
NO	2018	6701			PV	0.05	2.6	32.4	15	102	37.7	50.4
NO	2018	7262			D	0	4.2	32.1	15.8	229	44	1.9
NO	2018	DH22			PV	0.1	5.5	32.9	16.2	247	34.8	17.4
NO	2018	Z20			D	0	3.8	33.2	13.6	103	22.7	32.7
NO	2018	A31			D	0	3.4	32.8	15.3	195	38.9	1.8
NO	2018	6461			PV	0.45	4.6	34.6	14.3	34	62.1	184.2
NO	2018	DH51			PV	0.55	5.9	32.9	14.8	51	24.1	62.9
NO	2018	7628			D	0	4.9	33.8	15.3	236	28.9	7.8
NO	2018	8734			D	0	6.1	33.2	14.5	196	11.4	48.9
NO	2018	7816			D	0	3.4	33.3	16	154	37.1	5.2
NO	2018	DH33			D	0	2.6	32.2	16.8	228	29.7	7
NO	2018	9062			D	0	2.6	33.5	14.6	170	42.5	7
NO	2018	10349			D	0	6	32.6	15.5	345	26.4	3.3
NO	2019	18591			PV	0.0656036	9	34.2	13.6	275	20.2	79.2
NO	2018	6994			D	0	2	33.4	13.7	90	22.3	8.9
NO	2018	10278			PV	0.0005	4.1	33.7	15.5	147	12.7	27.9
NO	2019	14922-1			PV	0.833607	4.5	34.1	14	144	29.5	100.9
NO	2018	8026			D	0	4.3	33.1	14.1	185	22.5	17.4
NO	2019	16853-1			PV	0.668534	6.6	33	17.1	145	31.5	90.7
NO	2018	8110			D	0	3.9	33.6	14.6	70	15.4	60
NO	2018	6512			PV	0.3	7	31.4	18.9	287	19.3	15.8
NO	2018	9508			PV	0.0005	3.8	35.7	14.3	157	31.1	41.4
NO	2018	10129			PV	0.05	5	34.4	13.8	190	20.6	17.3
NO	2019	20251			D	#DIV/0!	3.6	33.9	14.2	77	28.9	79.6
NO	2018	11174			PV	0.45	7.6	33	14.2	109	30.6	165.9
NO	2018	8234			D	0	6.4	33.5	14.2	118	20.2	6.3
NO	2019	17414-1			PV	0.0744628	5.3	33.7	14.6	122	18.2	95.4
NO	2018	7221			D	0	4.3	31.2	16.6	127	46.9	1
NO	2019	18408			PV	0.0251325	4.6	33	15.9	123	16.7	42.8
NO	2019	19508			PV	0.18738	5	34.1	14.7	129	30.4	29
NO	2018	7287			D	0	3.3	33.4	15.1	124	20.7	16.7
NO	2018	9784			PV	0.15	7.5	35.5	15.2	122	28.1	130.9
NO	2019	15172-1			PV	0.00621951	3.4	33.9	14	84	29.8	82.8
NO	2019	18106-1			PV	0.154598	4.6	33.5	15.2	117	18.2	58.1
NO	2019	DH13			PV	0.0141176	4.4	34.3	13.5	67	21.6	137.7
NO	2019	18093-1			PV	0.263744	7	34.3	14.6	64	25.4	136.5
NO	2018	Z18			D	0	5.8	31.3	15.1	116	13.9	60
NO	2018	DH34			PV	5e-05	7.4	34.3	15.8	104	21.7	128.8
NO	2018	9564			PV	0.1	5.2	35.7	14.5	91	25.6	99.8
NO	2018	Z24			D	0	8.1	33.2	14.3	106	18.5	36
NO	2018	7739			D	0	5.9	32.8	14.2	167	22.4	5.1
NO	2018	8574			D	0	4.2	33.7	14.1	97	-----	2.3
NO	2018	8576			D	0	4.3	30	17.9	207	47.4	1.7
NO	2018	9985			D	0	5.5	33.4	13.8	149	26.4	6.8
NO	2018	8580			D	0	2.7	33.3	14.8	175	30.7	2.5
NO	2018	DH40			PV	0.15	4.7	34.7	14.9	78	24.1	73.3
NO	2018	10033			D	0	3.8	34	15.7	88	37.5	32.9
NO	2018	10538			D	0	3.2	34	14.9	115	25.5	38.5
NO	2018	8741			D	0	6.1	33.5	14	227	12.3	25
NO	2018	8760			D	0	2.9	32.3	15.2	192	40.3	3.7
NO	2018	10092			PV	0.4	4.5	35.1	13.7	120	17.3	66.1
NO	2018	8770			D	0	5.7	33	15.2	172	12.4	24
NO	2018	8819			D	0	4.5	31.4	15.3	138	17.6	58.7
NO	2018	DH15			D	0	5.6	34.3	11.7	24	42.2	1.3
NO	2019	16349-1			PV	0.0164488	0.5	34.4	13.8	68	55.1	121.7
NO	2018	8925			D	0	5.2	33.2	16	205	23.7	3.9
NO	2018	Z12			D	0	3.4	33	15	135	25.6	47.7
NO	2018	8951			D	0	4.2	33.1	16	220	24.5	5
NO	2018	8948			D	0	2.8	34.1	14.5	162	23.7	10.5
NO	2019	17195-1			PV	0.0137045	3.2	34.4	13.6	154	30.8	83
NO	2018	DH50			D	0	4	33.5	14.2	215	17.3	24.8
NO	2019	19787			D	#DIV/0!	5.6	33.3	13.3	174	16.7	45.8
NO	2019	18494			PV	0.00429338	4	32.8	13.9	89	21.5	71.1
NO	2019	18677			PV	0.0484337	6.7	33.9	13.5	167	17.4	37.6
NO	2018	DH17			D	0	3.3	33.8	14.2	168	17.5	11.6
NO	2018	9090			D	0	4.1	33.2	15.5	229	28.3	3
NO	2018	8617			PV	0.7	5.4	34.3	14.3	37	40.1	192.1
NO	2019	15918-1			PV	0.129808	5.4	35.1	13.5	131	13.3	23
NO	2018	9185			D	0	8.1	33.9	14.6	187	7.4	46.6
NO	2018	10192			D	0	3.1	33.6	13.9	192	25	11.6
NO	2018	9237			D	0	8.6	32.5	15.5	132	48.1	14.1
NO	2019	20345			PV	#DIV/0!	4.6	35.2	14.4	148	19.4	34.8
NO	2018	7817			D	0	3.3	33.6	16.1	132	18.5	7
NO	2018	10539			D	0	2.1	33.6	14.5	130	35.9	5
NO	2019	19728			D	#DIV/0!	4.6	33.9	13.9	266	19.6	28.1
NO	2018	9353			PV	1	3.7	35	14.9	56	24.9	93.7
NO	2018	9783			PV	0.2	6.6	33.8	15.1	252	15.7	67.4
NO	2018	9410			D	0	2.4	35.3	15.1	148	49.5	0.4
NO	2019	20343			PV	#DIV/0!	4.4	34	13.6	85	26.6	52.8
NO	2018	9501			D	0	4.1	34.2	16	165	25.1	7
NO	2018	9283			D	0	1.7	33.5	15.8	94	48	1.1
NO	2018	DH18			PV	0.15	8.7	33.6	15.7	192	31.8	142.4
NO	2018	215			PV	1.05	6.7	33	16.3	208	19.2	130.7
NO	2019	19839			PV	0.0794524	7.1	34.1	14.8	60	30.2	140.1
NO	2018	10448			D	0	3.7	31.2	16.8	278	28.9	6.9
NO	2019	19980			PV	0.184071	6.4	34	13.6	85	21.5	113.4
NO	2018	9575			D	0	2.4	33.4	13.6	161	29.7	1.5
NO	2018	11113			D	0	7.2	33.5	14	180	6.7	17
NO	2018	9581			D	0	5.6	33.9	15.1	170	20.6	18.1
NO	2018	9622			D	0	3.5	34.3	15.6	91	23.2	2.8
NO	2019	19833			D	#DIV/0!	4.3	33.8	14.3	204	38.9	1.7
NO	2018	9633			D	0	3.4	33.5	14.1	146	21.7	20.1
NO	2018	DH20			PV	0.8	6.7	32.6	18.6	139	23.6	95
NO	2018	9643			D	0	4.1	32.8	16	158	38.2	1.2
NO	2018	7683			PV	0.2	5.2	34.6	12.7	151	27.1	24.4
NO	2018	9699			D	0	4.7	35.4	14.7	191	10.5	35.8
NO	2018	7999			PV	0.025	5.7	33	15.1	103	11.3	32.7
NO	2018	9782			D	0	5.2	34	14.3	127	28.1	4.7
NO	2018	8125			PV	0.25	10.1	32.7	15.6	99	10.5	69.3
NO	2018	DH23			PV	0.9	7.8	34.5	15.5	42	26	115.1
NO	2018	9846			D	0	3.7	35.1	13.8	171	18.1	3.3
NO	2018	10529			PV	0.7	5.7	34.3	14.3	98	14.9	70
NO	2019	15996-1			D	0	5.2	33.6	13	195	17.7	45.4
NO	2018	6114			D	0	3.9	33.3	14.8	137	22.1	23.8
NO	2018	A30			D	0	7.1	33.3	14.4	240	6.1	17
NO	2018	8837			D	0	5.9	33.7	15.1	253	15.2	15.3
NO	2018	10034			D	0	2.8	33.8	15.1	94	27.7	30.7
NO	2018	9565			D	0	2.3	32.8	14.6	110	29.6	27.4
NO	2019	20454			PV	#DIV/0!	7.3	33.3	13.7	198	10.8	26.6
NO	2018	6083			PV	1.4	5.5	34.5	13.4	28	-----	118.3
NO	2018	10295			PV	0.2	2.3	33.9	14.7	54	31.7	134
NO	2018	10451			D	0	4.4	33.2	14.2	198	40.1	1.4
NO	2018	8457			PV	0.1	8.4	32.8	15.3	159	12.9	13.8
NO	2018	10174			D	0	6.8	33.9	14	194	16	21.9
NO	2018	10185			D	0	2.8	33.4	14.1	37	31.6	17.9
NO	2018	10190			D	0	6.2	33.8	14.6	270	23.7	37.4
NO	2018	9924			D	0	2.3	33.7	14.9	130	30.3	2.2
NO	2018	10198			D	0	4.8	34.3	14.6	167	12.1	28.7
NO	2018	10209			D	0	6.3	31	17.2	366	14.1	36.4
NO	2018	9094			PV	0.1	4.4	33.7	14.6	84	18.6	43.2
NO	2018	420			D	0	10.5	34.1	13.6	301	20	10.1
NO	2019	19153			PV	0.00516129	4	32.7	15.4	282	17.9	13.4
NO	2018	6970			PV	0.75	3.5	34.4	14	77	24.6	47.3
NO	2018	10292			D	0	6.5	33.9	14.6	196	39.4	3.1
NO	2019	20462			PV	#DIV/0!	8.2	34.6	15.5	158	15.9	4.1
NO	2018	7048			PV	0.1	5.7	32.4	14.2	107	25.7	50.6
NO	2018	9247			PV	0.2	3.1	32.7	15.6	52	22.5	70.3
NO	2018	10301			D	0	2.9	31.9	15.4	163	38.2	0.4
NO	2018	10344			D	0	3.5	33.4	15.3	119	22.6	29.7
NO	2018	11087			D	0	6.1	33.5	14.3	193	11	7.4
NO	2018	A23			D	0	3.2	33.1	15	99	26.6	15.6
NO	2018	DH31			D	0	2.8	33.3	15.6	185	40.5	4.5
NO	2018	10392			D	0	4.7	33.8	14.3	115	23	7.4
NO	2018	11097			D	0	9.4	33.9	14.5	334	18	70.9
NO	2018	7477			D	0	6.6	33.2	15.4	196	20.9	12
NO	2018	7896			D	0	7.4	33.8	14.4	273	9.4	92.8
NO	2018	10580			PV	0.8	9.8	33.4	14.9	38	35.4	181.3
NO	2018	8197			D	0	2.7	31.3	17.8	136	39.4	26.7
NO	2018	8698			D	0	5.9	33.4	14.5	132	43.3	0.4
NO	2018	Z45			PV	1.45	4.4	34	15.2	53	38.3	122.9
NO	2019	17920-1			PV	0.154	7.7	32.5	14.9	137	14.9	32.1
NO	2018	8998			D	0	6.5	33.1	15.3	241	11.7	28.3
NO	2018	10268			D	0	10.5	33	15	303	34.2	13.5
NO	2018	DH42			D	0	6.8	32.9	14.9	226	11.4	88.9
NO	2018	DH44			PV	1.05	4.5	34.2	14.2	62	33.8	120.5
NO	2018	10467			D	0	4.4	33.8	14.2	56	26.4	9.7
NO	2018	6623			PV	0.25	5.3	33.3	15.3	108	20.4	19.6
NO	2018	7344			PV	0.6	6	34.6	14.5	44	20.5	143.4
NO	2018	10581			PV	0.0005	3.3	34.7	15.6	65	25.8	175.8
NO	2019	18501			PV	0.807447	6.9	34.8	14.6	61	32.5	107.8
NO	2018	10589			D	0	4.7	32.8	14.6	78	24	45.3
NO	2018	DH14			D	0	2.6	32.5	16.3	174	27	13
NO	2018	9667			PV	0.2	4.3	33.7	15	55	14.4	83.2
NO	2018	10639			D	0	4.4	34	14.9	241	14.4	20.5
NO	2018	8978			D	0	3.3	33.4	13.6	123	-----	13.1
NO	2018	7880			D	0	2.5	33.8	14.8	136	21.5	25.9
NO	2018	DH24			D	0	7.1	33.9	14.1	45	40.1	42.4
NO	2018	7099			D	0	4.8	32.4	15.3	194	18.5	2.7
NO	2018	DH48			D	0	3.8	33.7	15.4	18	29.2	2.7
NO	2018	6761			PV	0.0005	3.7	33.1	14.6	121	17	19.3
NO	2018	A28			PV	0.04	5.9	33	15.6	109	17.2	73.6
NO	2019	20242			PV	0.295096	6.2	33.4	15	117	14.4	17.2
NO	2018	11206			D	0	3.1	33.8	13.7	199	24	31.5
NO	2018	10540			PV	0.05	4.5	33.9	14.7	149	20.8	11.9
NO	2019	20284			PV	0.0394545	5.6	34.1	13.5	275	25.8	94.1
NO	2018	11241			D	0	5.1	32.7	15.6	230	36.9	4.9
NO	2018	9209			D	0	2.5	34.6	14.4	61	37.3	19.2
NO	2018	6502			PV	0.02	4	34.6	14.3	103	30.4	42.9
NO	2019	DH12-1			D	0	4.5	33.8	15.4	104	27.8	15.4
NO	2018	7497			PV	0.1	4.6	33.2	14.7	190	14.9	66.4
NO	2018	7809			D	0	4.6	33.6	14.1	164	18.7	19.1
NO	2019	20181			D	#DIV/0!	10	33.2	14.8	304	6.6	145.4
NO	2018	3			D	0	7.2	33.7	14.2	225	10.6	4.2
NO	2018	79			D	0	5.9	32.9	14.7	277	10.8	15.9
NO	2018	160			D	0	7.7	34	14.5	205	11.4	20
NO	2018	7600			PV	1.2	4.3	33.9	14.6	104	24.1	54.6
NO	2018	DH36			D	0	8.3	35	16.5	233	15.2	48
NO	2018	7272			D	0	6.7	33.1	14.5	196	26.8	12.3
NO	2018	429			D	0	4.7	33.8	14.3	195	23.2	12.2
NO	2019	17338-1			PV	0.0119185	7.1	34	14	144	21.6	54.7
NO	2018	535			D	0	5.8	33.3	14.8	144	42.4	3.3
NO	2018	6119			D	0	3.7	34.1	14.1	194	13.4	5.1
NO	2018	657			D	0	6.7	33.8	14	177	17.9	37.3
NO	2018	677			D	0	3.3	32.7	14.7	217	30.1	13
NO	2018	830			D	0	6.1	31.9	19.3	94	27.9	9.1
NO	2019	16868-1			PV	0.0358594	8.1	34.5	13.7	116	13.4	108.9

## Sheet: fig 1 PF & N
Matched	Year	ID	Patient Age	Patient Gender	Specie	Parasitemia %	WBC	MCHC	RDW	PLT	%LYM	CRP
YES	2019	16668-1			PF	0.505871	3.1	33.1	15.8	62	55.8	27
YES	2019	17298-1			PF	0.369424	6.3	34.9	15.9	225	70.1	8.6
YES	2019	17914-1			PF	0.0377914	4.2	34.3	13.8	116	27.7	62.5
YES	2019	16248-1			PF	0.00362949	4.8	31.8	15.2	140	22.6	13.5
YES	2019	16757-1			PF	0.0615672	5.5	34.9	13.6	114	18.5	41.9
YES	2019	16813-1			PF	0.0205981	2.9	34.8	12.7	32	26	124.5
YES	2019	18726			PF	0.0306346	4	33	15.6	162	16	29.8
YES	2019	16271-1			PF	0.0513648	4.5	33.8	16.6	81	36.2	24.1
YES	2019	20205			PF	0.0945425	3.8	31.6	14.8	109	26.2	98
YES	2019	18160-1			PF	0.0135472	9.5	33.9	12.5	118	30	128.8
YES	2018	10098			PF	0.75	2.9	35	15	109	32.4	22.9
YES	2018	10025			PF	0.01	5.6	32.3	15.9	144	8.9	122.3
YES	2019	19326			PF	0.519308	6.3	33.2	14.1	96	19.6	143.8
YES	2018	6625			PF	0.25	2.5	33.9	15.5	81	26.2	27.7
YES	2018	DH43			PF	0.4	3.2	30.6	18	54	24.7	84.5
YES	2019	17049-1			PF	0.0286017	7.5	34.5	13.3	141	22.8	75.5
YES	2019	DH10-1			PF	0.17344	5.4	34.3	14.2	44	21.5	138.6
YES	2018	DH35			PF	0.05	3.6	33.1	15.5	137	24.7	37.5
YES	2019	DH02-1			PF	0	4.9	32.7	15.3	83	17.5	117.2
YES	2019	17289-1			PF	0.0691333	5.1	33.4	14.1	169	12.2	88.6
YES	2019	16193-1			PF	0.244939	3.9	33.9	13.4	69	14.7	119
YES	2018	9349			PF	0.15	4	33.3	17.4	49	23.9	47
YES	2019	16096-1			PF	0.152088	4.7	34	13.1	159	20	74.8
YES	2019	15653-1			PF	0.205394	5.5	34.4	13.3	100	28.4	131.8
YES	2019	19053			PF	0.10971	4.6	31.8	14.4	79	14.5	114.8
YES	2018	747			PF	0.0005	7.3	32.8	14.8	178	20	81.4
YES	2018	8618			PF	0.25	5.3	34.4	15.1	81	23	92.7
YES	2018	9657			PF	1.35	7.1	33	16.4	109	13	72.4
YES	2019	14818-1			PF	0.157746	3.5	34	12.9	101	19.9	132
YES	2018	9983			PF	0.2	4.9	33.5	15.3	125	21.6	69.6
YES	2018	9665			PF	1.3	4.4	35	15	55	27	221.7
YES	2019	16638-1			N	0	15.5	34	14.9	160	24.5	105.8
YES	2018	10590			N	0	4.9	31.9	17.9	184	15.5	38.3
YES	2018	6213			N	0	10.6	32.4	14.2	350	20	0.4
YES	2018	9539			N	0	4.7	34.8	14	301	31.2	1
YES	2018	10594			N	0	7.1	34	14.1	196	44.6	0.8
YES	2018	8264			N	0	7.4	34.5	15.2	278	16.2	13.9
YES	2018	9380			N	0	5.8	32.2	15.7	226	37.9	0
YES	2018	6151			N	0	6.7	33.8	14	210	44.7	10.4
YES	2018	9223			N	0	6.4	34.6	14.6	51	23.6	41.2
YES	2018	7751			N	0	6.3	32.6	14.9	313	26.2	5.1
YES	2018	11074			N	0	5.8	33.8	14.4	189	39.7	0.8
YES	2018	10497			N	0	5.2	32.8	14.3	262	42.6	17.9
YES	2019	19920			N	#DIV/0!	6.6	36.7	15.2	106	66.2	5.3
YES	2018	7662			N	0	5.6	32.8	14.3	175	10.8	47.6
YES	2018	7642			N	0	3.5	33.4	14.1	181	25.2	14.2
YES	2018	8458			N	0	8.1	33.9	15.1	160	12.8	105.7
YES	2018	8194			N	0	7.3	33.9	14.5	302	27	10.6
YES	2018	9376			N	0	11.7	35.2	14.2	325	15.8	55.2
YES	2018	8975			N	0	5.3	33.5	15.3	286	26.2	2.5
YES	2018	9431			N	0	6.8	35.3	14.8	249	16.4	21.3
YES	2018	11289			N	0	5.6	34.1	14	273	11.5	56.6
YES	2018	10322			N	0	7.1	33.7	14.7	283	26	7
YES	2018	338			N	0	5.7	34.2	13.4	184	16.1	12
YES	2018	10369			N	0	6.6	-----	16	52	15.7	190.1
YES	2018	9422			N	0	5.9	33.1	14.7	219	21	15.2
YES	2018	560			N	0	4.1	33	15.3	251	44	4.5
YES	2018	546			N	0	6.5	32.9	15.5	193	23	29.3
YES	2018	8525			N	0	12.6	33.9	15.3	239	19.5	71.5
YES	2018	8372			N	0	9.6	33.9	13.9	109	12.4	27.6
YES	2018	10254			N	0	3.4	33	15.8	230	16.3	21.2
YES	2018	DH25			N	0	14.3	33.4	15.1	85	24.3	111.6
NO	2018	6365			N	0	6.2	32.8	15.6	211	68.2	1.3
NO	2018	7309			N	0	6.2	29.4	18.1	246	50	2.2
NO	2019	16668-1			PF	0.505871	3.1	33.1	15.8	62	55.8	27
NO	2019	17298-1			PF	0.369424	6.3	34.9	15.9	225	70.1	8.6
NO	2019	17914-1			PF	0.0377914	4.2	34.3	13.8	116	27.7	62.5
NO	2019	16248-1			PF	0.00362949	4.8	31.8	15.2	140	22.6	13.5
NO	2019	16757-1			PF	0.0615672	5.5	34.9	13.6	114	18.5	41.9
NO	2019	16813-1			PF	0.0205981	2.9	34.8	12.7	32	26	124.5
NO	2019	18726			PF	0.0306346	4	33	15.6	162	16	29.8
NO	2018	7419			N	0	5.3	30.1	16.6	231	38.9	7.8
NO	2019	16291-1			N	0	0.5	33.2	13.7	204	40.8	5.3
NO	2018	8888			N	0	10.1	31.2	17.3	353	64.6	0.3
NO	2018	617			N	0	31.4	33.4	15.2	373	20.9	95
NO	2018	7781			N	0	7.5	33.1	15.2	265	32.2	3.5
NO	2018	8336			N	0	11.6	32.1	16.5	408	40.6	1
NO	2018	9025			N	0	6.9	34.2	15.1	219	51.7	0.4
NO	2019	18811			N	#DIV/0!	12.2	34	13.9	85	62.1	0.8
NO	2018	7925			N	0	7.4	27.8	18.6	276	50.9	6.4
NO	2018	8200			N	0	3.5	29.6	18.2	241	41.2	0.6
NO	2018	8283			N	0	16.9	31.4	15.5	223	52.2	1.9
NO	2018	8354			N	0	12.7	33.3	18.1	210	10.7	15.4
NO	2018	8989			N	0	5	34.9	13.9	224	43	2.3
NO	2018	9500			N	0	7.3	31.3	19.2	604	44.1	0.5
NO	2018	9636			N	0	6.6	35	14.6	229	26.9	10.6
NO	2018	681			N	0	3.6	32.4	17.7	226	45.9	1.4
NO	2019	16271-1			PF	0.0513648	4.5	33.8	16.6	81	36.2	24.1
NO	2019	20205			PF	0.0945425	3.8	31.6	14.8	109	26.2	98
NO	2019	18160-1			PF	0.0135472	9.5	33.9	12.5	118	30	128.8
NO	2019	16875-1			N	0	9.7	33.7	16.6	168	29.3	7.3
NO	2018	6056			N	0	5.5	33.8	13.7	158	35.6	2
NO	2018	10098			PF	0.75	2.9	35	15	109	32.4	22.9
NO	2018	6165			N	0	5.5	34	14.5	268	37.9	0.6
NO	2018	10025			PF	0.01	5.6	32.3	15.9	144	8.9	122.3
NO	2018	6341			N	0	6.8	33.9	15.9	36	42.3	3.6
NO	2019	19326			PF	0.519308	6.3	33.2	14.1	96	19.6	143.8
NO	2018	6625			PF	0.25	2.5	33.9	15.5	81	26.2	27.7
NO	2018	6858			N	0	4.6	32.7	15.1	230	47.1	2.6
NO	2018	7804			N	0	9.7	33.5	13.9	308	54.3	6.8
NO	2019	DH10-1			PF	0.17344	5.4	34.3	14.2	44	21.5	138.6
NO	2018	7885			N	0	3.6	32.3	16.5	154	44.9	0.4
NO	2018	DH43			PF	0.4	3.2	30.6	18	54	24.7	84.5
NO	2019	17049-1			PF	0.0286017	7.5	34.5	13.3	141	22.8	75.5
NO	2018	8241			N	0	3.1	32	15.6	211	42.3	3.5
NO	2018	DH35			PF	0.05	3.6	33.1	15.5	137	24.7	37.5
NO	2018	9198			N	0	7.7	33.9	15.1	331	25.6	3.5
NO	2019	DH02-1			PF	0	4.9	32.7	15.3	83	17.5	117.2
NO	2018	9583			N	0	7	32.1	18.3	231	42.2	6.4
NO	2018	9937			N	0	5.9	33.1	16.2	162	60.6	0.1
NO	2019	19721			N	#DIV/0!	13.9	33	15.5	264	22.8	15.3
NO	2019	19767			N	#DIV/0!	82.5	35.5	18.6	35	-----	0.7
NO	2019	DH19			N	#DIV/0!	-----	34.9	17	53	-----	13.4
NO	2019	19920			N	#DIV/0!	6.6	36.7	15.2	106	66.2	5.3
NO	2019	17289-1			PF	0.0691333	5.1	33.4	14.1	169	12.2	88.6
NO	2018	9948			N	0	19.3	33.7	15	342	13.5	99.8
NO	2018	11091			N	0	5.5	33.3	14.1	189	40.5	3.4
NO	2018	11349			N	0	6.9	33	15.8	231	18.2	6.2
NO	2018	360			N	0	7.4	31.9	17.4	275	42.5	3.2
NO	2018	518			N	0	10.3	32.8	16	217	34.9	25.6
NO	2018	6048			N	0	8.6	33.3	14.4	170	15.8	33.5
NO	2018	201			N	0	10.8	33	16.6	331	35.1	7.9
NO	2018	6133			N	0	6.1	32.6	17.4	416	51.9	23.2
NO	2018	7598			N	0	7.5	33.7	14.4	237	24.3	6.7
NO	2018	8504			N	0	6.7	33.5	15	184	34.6	17.7
NO	2018	6091			N	0	8.3	33.3	14.4	281	15.3	40.8
NO	2018	6107			N	0	6.6	33.8	14.7	252	24.4	18.3
NO	2018	9775			N	0	9.1	33.9	15.1	156	24	2.4
NO	2018	9879			N	0	5.5	33.7	14.5	261	53.5	0
NO	2018	10343			N	0	6.9	32.9	14.5	222	25	11.4
NO	2018	6151			N	0	6.7	33.8	14	210	44.7	10.4
NO	2018	10530			N	0	3.7	32.5	16.1	240	52.4	0.1
NO	2018	11146			N	0	4.7	32.7	15.8	204	31.4	0.6
NO	2018	11389			N	0	2.7	33.3	14.4	122	36.9	1.3
NO	2018	6213			N	0	10.6	32.4	14.2	350	20	0.4
NO	2018	6220			N	0	9.6	33.4	15.5	250	23.9	79.7
NO	2018	6891			N	0	10.2	33	14.1	341	19.6	27.2
NO	2018	7780			N	0	7	33.2	13.9	505	35.5	21.9
NO	2018	8186			N	0	11.7	33	14.9	334	36.2	26
NO	2018	9193			N	0	5.3	32.3	16.4	274	34.5	0.5
NO	2018	9486			N	0	5.1	33.7	15.3	218	41	0.3
NO	2018	10260			N	0	8.6	34.4	14	360	45.9	6.3
NO	2018	11390			N	0	9.5	34.3	13.8	247	9.2	35.1
NO	2018	6279			N	0	6	32.4	15.6	265	30.8	1.6
NO	2018	409			N	0	11.3	34	13.7	461	24.6	62.5
NO	2018	6260			N	0	7.9	30.4	16.5	382	59.6	0
NO	2018	6462			N	0	6.4	34.1	13.5	207	19	35.3
NO	2018	7130			N	0	3.5	33.4	14.1	228	34.3	0.3
NO	2018	8259			N	0	8.2	33.6	14.4	233	26.2	10.2
NO	2018	8362			N	0	4.5	33.6	14.4	210	49.1	0.4
NO	2018	9518			N	0	4.5	35	13.9	235	47.1	1.5
NO	2018	10082			N	0	4.8	34.5	17.7	259	40.4	0
NO	2018	11187			N	0	9.9	33.3	14.2	288	25.6	8.1
NO	2018	511			N	0	8.9	34.1	15.1	189	26.8	17.3
NO	2018	6598			N	0	8.4	33.6	13.8	236	11.4	0.9
NO	2018	6466			N	0	3.4	34.5	13.7	113	17	11.2
NO	2018	6467			N	0	5.5	34	14.7	167	29.2	13.2
NO	2018	8132			N	0	9.9	33.7	14.5	336	16.7	8.2
NO	2018	8817			N	0	4.3	33.8	14	245	37.9	1.9
NO	2018	8854			N	0	7	33.9	14.3	195	25	0.7
NO	2018	10375			N	0	5	33.1	16.5	317	12.6	2.3
NO	2018	10393			N	0	4	33.1	15.2	224	47.6	2
NO	2018	11311			N	0	6.1	33.2	14.1	226	27.1	3.5
NO	2018	658			N	0	4.2	33.4	13.6	86	23.7	10.8
NO	2018	6558			N	0	2.3	33.4	14.7	125	39.6	2.7
NO	2018	708			N	0	6.4	32.3	16	246	24	0.8
NO	2018	6242			N	0	4	33.2	14.2	156	29.3	0.7
NO	2018	6388			N	0	6.8	33.1	15	212	24.4	1.4
NO	2018	6762			N	0	8.8	32.5	16.6	182	27.2	11.4
NO	2018	6868			N	0	4.2	31.6	14.7	217	32.5	1.1
NO	2018	6572			N	0	8.8	33.2	14.4	262	24.4	0.9
NO	2018	Z11			N	0	2.7	33.3	13.6	84	31.2	13.9
NO	2018	6917			N	0	6.9	32.6	14.2	397	37.4	52.8
NO	2018	7009			N	0	4.8	32.4	14.7	238	48.9	19.9
NO	2019	16193-1			PF	0.244939	3.9	33.9	13.4	69	14.7	119
NO	2018	7286			N	0	11.4	33.8	13.7	232	26.9	14.8
NO	2018	7935			N	0	2.1	33.5	13.6	79	31.9	1.1
NO	2018	8394			N	0	7.6	34	13.9	389	36.7	2.9
NO	2018	10249			N	0	18.2	33.7	15.2	293	13.4	118.4
NO	2018	6663			N	0	6.8	33.6	14.2	167	24.8	34.2
NO	2018	320			N	0	4	34.2	14.1	288	56	0.3
NO	2018	9994			N	0	4.5	35	13.9	201	34.7	9.8
NO	2018	6075			N	0	4.1	34	14.2	216	35.2	2.6
NO	2018	6135			N	0	6.4	34.1	13.5	377	43.1	0.1
NO	2018	6939			N	0	7.5	32.6	14.1	232	10.8	0.7
NO	2018	6742			N	0	8.5	31.3	15.6	232	17	5.4
NO	2018	7511			N	0	3.5	33.9	13.7	252	44.3	8
NO	2018	6747			N	0	5.7	30.4	16.9	377	43.2	0.3
NO	2018	7651			N	0	5.5	33.2	14.4	183	46.6	2.4
NO	2018	7888			N	0	3.2	33.7	14	142	36.7	14.1
NO	2018	8512			N	0	5.4	33.1	14.3	211	43.7	3.2
NO	2018	8903			N	0	2.9	31.4	15.9	117	41.7	1.1
NO	2018	6774			N	0	8.6	33.5	14.9	313	53.6	0.2
NO	2018	9944			N	0	3	33.8	14	175	22.2	0.2
NO	2018	6787			N	0	7	32.4	15.2	178	24.1	20.6
NO	2018	10374			N	0	2.8	31.5	15.4	83	38.8	1.1
NO	2018	11326			N	0	7.3	33.2	16.1	174	29.7	11.8
NO	2018	760			N	0	10.3	32.6	16.1	396	48.9	7.5
NO	2018	7288			N	0	3.2	33.4	14.5	134	49.5	0.9
NO	2018	8467			N	0	8.7	34	13.2	250	22.2	5.4
NO	2018	8794			N	0	10.8	34.2	14.5	365	35.1	1.4
NO	2018	6115			N	0	5.6	33.9	13.3	240	18.7	0.3
NO	2018	9387			N	0	8.2	33.7	14.1	215	27.7	29.5
NO	2018	9647			N	0	6	33.2	15.9	335	48.2	11.8
NO	2018	9974			N	0	7.3	32.5	14.6	245	18.9	18.1
NO	2018	10342			N	0	4.2	32.3	16.2	234	44.5	2.3
NO	2018	10363			N	0	5.8	32.4	14.8	88	16.6	46.4
NO	2018	992			N	0	12.2	33.9	14.4	345	7.4	3.3
NO	2018	6914			N	0	5.9	34.2	14.3	222	27	57.8
NO	2019	19600			N	#DIV/0!	3.7	32.6	14.7	82	56.7	1.5
NO	2018	6402			N	0	2.8	33.2	13.9	215	51.9	0.3
NO	2018	6307			N	0	4.1	33.2	13.9	66	31.7	0.9
NO	2018	6932			N	0	7.6	33.3	14.9	190	35.8	1.4
NO	2018	6352			N	0	7.2	33.1	14.7	289	28.4	10
NO	2018	6941			N	0	5.6	32.4	14.4	173	18.1	2.6
NO	2018	6972			N	0	7.1	33.3	14.8	276	27.6	4.3
NO	2018	6979			N	0	6.3	32.9	14.5	291	17	0.5
NO	2018	7070			N	0	13.6	33.1	14.7	262	8.2	9.7
NO	2018	7806			N	0	11.1	33.7	15.3	236	8.4	21.3
NO	2018	8897			N	0	6.1	33.3	15	351	36.1	0.4
NO	2018	9102			N	0	6.2	33.5	14.4	189	7.9	0.9
NO	2018	7014			N	0	8.3	33.5	13.9	169	26.8	11.2
NO	2018	9488			N	0	5.4	34.9	13.7	286	36.9	2.1
NO	2018	9512			N	0	6.5	33.1	14.6	310	46.7	0.1
NO	2018	10377			N	0	4.6	33.3	14.8	258	28.1	10.8
NO	2018	10495			N	0	3.2	33.8	15	217	46.3	2.8
NO	2018	6448			N	0	3.7	33.1	14.8	263	33.2	1.6
NO	2018	6793			N	0	7.3	26.9	17.3	359	21	1.7
NO	2018	7914			N	0	3.8	33.9	13.7	84	46.1	5.2
NO	2018	9598			N	0	7.6	33.1	14.8	336	22.6	46.4
NO	2018	10177			N	0	10.2	34.7	15.2	284	18.1	19.4
NO	2018	10247			N	0	5.5	32.4	18.5	233	40.6	1.8
NO	2018	7136			N	0	13.3	33.9	14	332	18.1	1.4
NO	2018	10380			N	0	9	33.3	15.2	224	9.8	8.2
NO	2018	11162			N	0	8	34	13.6	247	16.1	8.1
NO	2018	487			N	0	4.5	33.5	13.9	223	42.8	1.7
NO	2018	7167			N	0	5.5	32.8	15.6	269	29.4	1
NO	2018	495			N	0	11.2	34.4	13.8	269	11.4	60.1
NO	2018	6087			N	0	9.4	33.9	14.2	181	10.9	1.5
NO	2018	7207			N	0	6.5	32.7	16.3	317	22.9	67.8
NO	2018	6709			N	0	7.4	32.1	15.8	170	19.9	35.8
NO	2018	7214			N	0	5.7	32.6	15.1	267	26.6	0.6
NO	2018	6884			N	0	7.2	32.2	15.7	307	10.9	7.2
NO	2018	8850			N	0	4.3	32.7	15.4	238	9.6	37.3
NO	2018	8868			N	0	6.8	33.4	14	232	27.7	12.6
NO	2018	10329			N	0	7.9	33	15	300	31.5	0.2
NO	2018	6619			N	0	3.3	32.5	14.9	123	35.1	7.1
NO	2018	6706			N	0	7.6	32.3	17	291	22.5	2.9
NO	2018	7273			N	0	7.5	32.9	14	271	30.4	12.8
NO	2018	7047			N	0	6	33.6	13.8	203	28.2	3.4
NO	2018	7171			N	0	6.1	33.4	14.2	177	26.1	12.4
NO	2018	7281			N	0	3.7	33.4	13.9	174	38.3	5.6
NO	2018	7366			N	0	5.4	33.2	14.4	255	35	1.2
NO	2018	Z17			N	0	5.1	33.3	14.5	151	46	6
NO	2018	9868			N	0	7.2	33.1	14.9	247	14.7	3.7
NO	2018	10087			N	0	6.2	33	15.8	220	43.7	0
NO	2018	10251			N	0	12.7	32.7	16.2	261	12.7	2
NO	2018	7249			N	0	4.7	32.4	16.6	175	25.9	5.1
NO	2018	7493			N	0	9.9	32.2	15.6	147	33.1	16.2
NO	2018	8930			N	0	7.2	33.9	14.5	244	29.8	23.2
NO	2018	7365			N	0	3.2	33.6	14.5	196	35.3	11.2
NO	2018	9542			N	0	3.8	35	15	184	22.9	2.7
NO	2018	9557			N	0	5.2	34.4	15.2	340	13.5	10.2
NO	2018	7392			N	0	5	34.4	14	207	39.6	9.2
NO	2018	10464			N	0	3	32.1	16.6	213	45.8	0.5
NO	2018	11247			N	0	8.5	34.1	15.2	268	27.2	7.8
NO	2018	7417			N	0	8.1	33.9	13.8	195	13.2	9.2
NO	2018	7418			N	0	2.6	32.8	15.6	237	32.3	69.4
NO	2018	7284			N	0	7.2	33.5	14.1	189	17.8	8.7
NO	2018	7841			N	0	7.4	32.8	15.1	196	23.1	54.7
NO	2018	8380			N	0	8	32.3	16.2	352	36.4	7
NO	2018	8568			N	0	5.2	33.9	15.5	93	17.8	19.8
NO	2018	7467			N	0	4.1	33.3	13.5	116	36.6	21.7
NO	2018	9142			N	0	5.8	30.4	17.4	317	20.4	4.5
NO	2018	9955			N	0	7.9	33.4	17.6	179	27.9	15.3
NO	2018	7483			N	0	5.9	32.8	14.2	250	13.4	71.6
NO	2018	10261			N	0	7.2	34.4	15.1	183	9.1	7.8
NO	2018	10373			N	0	8.8	33.7	14.7	321	21.5	1.4
NO	2018	10444			N	0	6.2	32.3	15.4	287	28.2	7
NO	2019	14431			N	0	12.1	32.9	14	87	16.3	44.4
NO	2018	7534			N	0	6.5	34.1	14.2	261	26.7	0.7
NO	2018	7533			N	0	4.6	33.9	14	178	20.9	17.7
NO	2018	7815			N	0	5	33.3	15.1	170	39.1	7.9
NO	2018	8108			N	0	6.5	33.3	20	282	16.9	26.8
NO	2018	7536			N	0	5.6	33.7	13.7	193	13.4	48.1
NO	2018	7541			N	0	4.6	34	14.8	91	40.6	109.9
NO	2018	8469			N	0	7.6	33.7	15.3	257	30.5	1.9
NO	2018	8477			N	0	4.7	33.7	13.5	191	12.9	40.4
NO	2018	8864			N	0	11.7	34.5	14.7	198	12.1	2
NO	2018	9727			N	0	7.4	33.2	15.6	303	37.2	1.2
NO	2018	9785			N	0	4.2	32.3	15.6	143	34.4	9.9
NO	2018	7610			N	0	4.3	33.9	14	128	18.2	176.9
NO	2018	10188			N	0	3.6	34.1	14.6	134	31.2	6.9
NO	2018	10222			N	0	8.6	34.2	14.5	207	16.6	14.2
NO	2018	11312			N	0	2.1	33.9	14	85	47.7	9.7
NO	2018	7641			N	0	4.6	33.8	14.2	154	35.8	36.6
NO	2018	7642			N	0	3.5	33.4	14.1	181	25.2	14.2
NO	2018	7568			N	0	5.3	32.4	16.4	366	31.9	0.7
NO	2018	7583			N	0	2.6	33.1	14.5	183	30.8	4.8
NO	2018	8024			N	0	9	32.7	15.8	338	16.2	27.2
NO	2018	7662			N	0	5.6	32.8	14.3	175	10.8	47.6
NO	2018	8275			N	0	3.9	31.9	15.8	159	42.9	3.9
NO	2018	9049			N	0	5	34	14.6	219	19.6	2.2
NO	2018	9218			N	0	5.6	34.3	14.4	240	26.6	2.2
NO	2018	7681			N	0	5.3	33.5	14.1	79	17.6	8.9
NO	2018	9446			N	0	8.9	36.3	15.2	233	20.6	53.4
NO	2018	9540			N	0	7.7	35.8	14.5	309	41.1	0.2
NO	2018	9719			N	0	6.8	35.8	14.2	210	40.9	3.5
NO	2018	9722			N	0	10	33.2	14.4	246	28.9	11.1
NO	2019	19185			N	#DIV/0!	8.6	34.3	13.8	95	22.7	60.7
NO	2018	7422			N	0	7.1	34.2	13.9	150	17.8	28.4
NO	2018	7751			N	0	6.3	32.6	14.9	313	26.2	5.1
NO	2018	8447			N	0	9	33	14.7	142	35.9	0.1
NO	2018	8827			N	0	2.7	34.2	14.1	152	29.6	21.6
NO	2018	9764			N	0	6.1	33	14.7	300	35.8	0.3
NO	2018	11278			N	0	12.9	31.1	17.4	307	13.9	24.4
NO	2018	385			N	0	6.9	31.5	16.6	237	33.6	25.8
NO	2019	16636-1			N	0	4.9	33.7	14.2	207	24.8	41.8
NO	2018	6222			N	0	8.2	33.4	13.9	233	11.9	20.9
NO	2018	7786			N	0	3.7	33.1	14.8	183	32.4	2.5
NO	2018	7789			N	0	5.1	33.3	14.9	236	49.1	0.9
NO	2018	6489			N	0	4.3	34.1	14.2	148	11.2	16.2
NO	2018	7766			N	0	6.4	33	14.8	132	12.1	7.2
NO	2018	8295			N	0	3.5	33.4	14.2	191	38.8	14.8
NO	2018	8523			N	0	2.8	33.5	14.8	68	24.5	9.6
NO	2018	8849			N	0	9.5	33.5	14.4	249	18.3	4.1
NO	2018	9187			N	0	4.3	34	13.9	46	33.1	44.5
NO	2018	9395			N	0	10.5	35.1	16	373	17.5	24.8
NO	2018	10341			N	0	3.9	32.7	14.7	126	26.1	1.9
NO	2018	574			N	0	4.2	33.3	16.3	245	37.5	11.3
NO	2018	848			N	0	7.1	33.3	14.7	304	30.9	0
NO	2019	16446-1			N	0	6.3	32.8	16.2	489	21.9	71.5
NO	2018	7865			N	0	6.9	32.9	13.5	211	30.2	14.5
NO	2018	6025			N	0	5.5	33.5	14	231	41.3	0.4
NO	2018	6153			N	0	9.3	32.9	16.5	183	24.1	3.6
NO	2018	6569			N	0	17.5	33.6	13.7	327	9.5	112.6
NO	2018	7899			N	0	4.2	34.8	12.6	244	24.2	36.9
NO	2018	7908			N	0	6.1	33.7	13.6	187	24	17
NO	2018	6570			N	0	8.7	29.7	16.9	361	25.3	1.8
NO	2018	6750			N	0	3.7	33.7	13.9	219	55.6	4.1
NO	2018	6901			N	0	8.7	33.6	13.1	283	35.4	33.8
NO	2018	7126			N	0	6.2	34.1	13.5	242	19.3	7.3
NO	2018	7235			N	0	3	32.3	14.1	134	33.5	5.3
NO	2018	7527			N	0	9.2	33.1	14.8	243	15.1	99.5
NO	2018	7647			N	0	11.1	32.9	13.8	310	29.4	71.5
NO	2018	8067			N	0	9.2	32	15.8	350	25.9	3.8
NO	2018	7947			N	0	3	33.8	14.7	158	47.3	5
NO	2018	7953			N	0	7.8	34	14.3	165	22.6	15.2
NO	2018	8848			N	0	4.5	34.1	14.7	171	12.5	29.7
NO	2018	9637			N	0	6.1	34.6	14.8	277	25.4	4.4
NO	2018	9728			N	0	8.1	33.9	17.6	352	37	5.7
NO	2018	9729			N	0	5.2	34.1	13.9	116	32	0.2
NO	2018	9732			N	0	7.4	31.9	15.4	97	25.8	4.6
NO	2018	9791			N	0	8.3	33.7	14.4	288	38.2	0.2
NO	2018	8088			N	0	4.9	34.2	14.3	234	22.6	17.8
NO	2018	10080			N	0	4.7	33.6	14.6	214	40.9	9.6
NO	2018	8101			N	0	4.1	33	15	145	14.3	1.7
NO	2018	10370			N	0	11.9	32.1	15.4	86	15	11
NO	2018	10378			N	0	6.3	33.3	15.1	204	38.9	0.4
NO	2018	8111			N	0	10.7	33.6	15.8	204	21.5	31.8
NO	2018	10638			N	0	11.9	34.2	14.3	263	9.4	9.2
NO	2018	11155			N	0	9	34.2	15.8	132	21.7	67.2
NO	2018	8130			N	0	6.9	33.1	14.3	153	19.8	6.2
NO	2018	11201			N	0	5.6	32.6	16.1	112	31.7	6
NO	2018	930			N	0	4.5	34	14.1	174	42.1	7.9
NO	2018	6057			N	0	3.2	33.6	17.5	169	27.6	2.6
NO	2018	6635			N	0	7.5	33.5	13.2	225	33	6.3
NO	2018	7094			N	0	8	33.1	14.9	295	10.2	3.3
NO	2018	7476			N	0	8.5	32.9	17.1	370	13.3	1.9
NO	2018	7646			N	0	6.1	30.8	17.4	297	40.8	3.1
NO	2018	8164			N	0	6.5	33.9	13.5	211	15.5	12.5
NO	2018	7723			N	0	7	32.2	15.4	144	40.5	46.6
NO	2018	7783			N	0	11.2	33.3	13.8	232	17.2	35.1
NO	2018	8194			N	0	7.3	33.9	14.5	302	27	10.6
NO	2018	7784			N	0	6.9	34.1	13.8	286	34.8	6.3
NO	2018	8304			N	0	4.5	32.6	17.6	215	40	2.4
NO	2018	8231			N	0	14.3	33.4	13.8	350	9.1	14.2
NO	2018	DH25			N	0	14.3	33.4	15.1	85	24.3	111.6
NO	2018	8381			N	0	4.5	34	14	189	25.1	0.8
NO	2018	8387			N	0	7.6	35.2	13.5	291	38.5	1.9
NO	2018	9544			N	0	4.2	32.7	16.9	174	19.8	2.9
NO	2018	9626			N	0	5.2	34.8	14.5	233	30.2	13.3
NO	2018	9730			N	0	5	35.3	13.6	169	38	0.3
NO	2018	10112			N	0	5.4	33.9	14.2	215	34.1	19
NO	2018	8262			N	0	7.5	33.8	13.3	178	11.8	8.4
NO	2018	10131			N	0	5.4	33.5	15.5	176	25.6	29.9
NO	2018	8264			N	0	7.4	34.5	15.2	278	16.2	13.9
NO	2018	8265			N	0	7.4	35.3	13.7	191	18.1	3
NO	2018	10271			N	0	10	34.3	13.9	259	24.5	12.5
NO	2018	10386			N	0	9.3	33.4	16.5	297	16	10.5
NO	2018	11391			N	0	4.9	33.6	13.8	147	24.9	3.8
NO	2018	519			N	0	6.3	34	13.7	160	20.6	32.9
NO	2018	6314			N	0	8.7	34.1	13.9	273	9	34
NO	2018	7640			N	0	4.6	33.2	15.6	178	36.2	1.7
NO	2018	8735			N	0	3.5	30.8	17.7	331	30.8	0.7
NO	2018	8765			N	0	7.7	32.8	15.2	125	26.3	0.2
NO	2018	8808			N	0	4.4	33.1	14.3	164	25.5	1.7
NO	2018	8969			N	0	4.9	33.2	15.3	186	40.3	14
NO	2018	9555			N	0	4.9	35.2	14.2	197	22.3	14.4
NO	2018	9726			N	0	6.3	34	13.8	226	47.7	0.7
NO	2018	8350			N	0	8.3	33.1	15.1	228	18.1	29.2
NO	2018	10327			N	0	4.9	34.4	14.1	153	12.9	5.2
NO	2018	6487			N	0	3.9	32.4	15.8	28	38.9	8.3
NO	2018	6874			N	0	8.4	32.3	15.5	302	19.4	0.9
NO	2018	6980			N	0	8.7	32.5	15.2	159	10	142.2
NO	2018	8372			N	0	9.6	33.9	13.9	109	12.4	27.6
NO	2018	7234			N	0	10.6	32.8	15.1	299	19.6	19.1
NO	2018	7280			N	0	8.5	32.9	15.4	309	48	3.1
NO	2018	7495			N	0	7.6	33.8	15	319	40.2	1.3
NO	2018	7675			N	0	6.9	33	14.5	146	21.5	50.8
NO	2018	8384			N	0	3.1	34	13.7	158	47.5	18.3
NO	2018	8257			N	0	8.9	30.4	16.6	382	39.3	6.1
NO	2018	9295			N	0	7.9	36.5	14.4	285	13	27.6
NO	2018	9404			N	0	6	33.6	14.6	35	40.8	30.8
NO	2018	9881			N	0	3.6	34.1	14.5	225	30.8	3.2
NO	2018	10394			N	0	6.4	30.9	18.6	308	29.4	8.2
NO	2018	11121			N	0	4.9	33.4	13.9	158	30.2	9.3
NO	2018	11383			N	0	4.1	33.3	15.4	53	19.8	60.8
NO	2018	8458			N	0	8.1	33.9	15.1	160	12.8	105.7
NO	2018	457			N	0	4.4	34.1	14.6	150	22.2	21.3
NO	2018	604			N	0	3.1	33.8	15	179	27.3	12.8
NO	2018	804			N	0	15.4	33.6	14.2	236	9.8	106.8
NO	2018	8483			N	0	12.7	34.4	14.7	158	4	91.8
NO	2018	984			N	0	9.1	34.3	16.3	360	34.6	2.9
NO	2018	7274			N	0	4.7	33.9	14.4	206	32.4	14.2
NO	2018	8419			N	0	3.3	33.7	14.5	182	38.6	3.6
NO	2018	9136			N	0	6.9	33.6	14.2	108	18.4	7
NO	2018	9716			N	0	4.9	34.2	13.1	201	15.6	24.3
NO	2018	8525			N	0	12.6	33.9	15.3	239	19.5	71.5
NO	2018	8540			N	0	10	33	15	214	20.9	35
NO	2018	9827			N	0	4.7	34.1	14.3	185	43	0
NO	2018	9828			N	0	7.1	35.1	14.6	182	19.9	57.5
NO	2018	10352			N	0	9.2	33.5	14.3	165	21.7	3.1
NO	2018	10365			N	0	4.1	32.7	16.3	346	41.4	2
NO	2018	8585			N	0	12.8	33.5	13.5	263	27.2	68.3
NO	2018	8590			N	0	6.6	33.9	14	215	24.9	28.4
NO	2018	8591			N	0	9.2	33.8	13.8	261	31.7	1.6
NO	2018	8605			N	0	6.1	33.5	16.7	507	20.8	40.2
NO	2018	8609			N	0	6.4	31.2	15.1	207	10.1	19.7
NO	2018	9349			PF	0.15	4	33.3	17.4	49	23.9	47
NO	2018	8699			N	0	7.2	33	14.7	355	29.4	10.1
NO	2018	11137			N	0	7.3	31.8	14.8	234	28.2	29
NO	2018	11160			N	0	6.6	26.8	18.2	271	23.7	3.5
NO	2018	11400			N	0	7.7	32.3	15.9	433	45.8	3.6
NO	2018	11405			N	0	9.5	34	13.3	216	17.2	25.7
NO	2018	6257			N	0	10.1	33.4	14.3	242	16.2	20.7
NO	2018	8790			N	0	4	33	15	74	21.7	33.3
NO	2018	9721			N	0	5.1	33.6	15.8	296	36.3	1.3
NO	2019	16429-1			N	0	6	33.9	13.9	297	23.4	33.4
NO	2018	6166			N	0	9.2	33.9	14	333	23.7	30.9
NO	2018	6704			N	0	6.1	33.3	14.5	229	34.8	1.2
NO	2018	6925			N	0	10	33.5	14.4	211	16.5	42.2
NO	2018	7227			N	0	11.7	33	16	335	11	138.2
NO	2018	8278			N	0	6.4	32.6	14.5	220	17.1	64.2
NO	2018	8720			N	0	7.8	32.8	19.8	74	24.8	33.7
NO	2018	9040			N	0	7.1	33.1	15.1	243	20.9	18.4
NO	2018	9082			N	0	6.2	32.8	15	226	35.5	0.3
NO	2018	9379			N	0	8.4	35.2	13.8	216	31.3	0.6
NO	2018	9454			N	0	9.4	34.7	14.1	367	17	1.1
NO	2018	9724			N	0	5.6	34.8	15.4	247	42.9	0.1
NO	2018	11133			N	0	5.2	33.8	15.2	244	37.2	25.5
NO	2018	115			N	0	8.7	34.5	13.2	195	25.3	0.7
NO	2018	8858			N	0	6.4	31.8	16.1	296	17.8	2.1
NO	2018	279			N	0	7.1	33.1	15.2	225	25.9	5
NO	2018	998			N	0	7.3	33.8	14.7	250	35.5	20.2
NO	2018	8977			N	0	6.1	33.8	15.1	252	25.5	2.1
NO	2018	9181			N	0	3.6	-----	15.6	55	18.6	90
NO	2018	10006			N	0	8.5	34.6	13.9	316	27	21.6
NO	2018	8892			N	0	2.5	33	14.7	65	16.1	50.4
NO	2018	7424			N	0	5.4	34.1	14.3	201	25	1.5
NO	2019	17401-1			N	0	12.9	33.4	15.9	130	40.4	3.6
NO	2018	8926			N	0	5.1	33	15.4	265	19.1	22.5
NO	2018	8929			N	0	5.5	33.4	14.5	110	17.3	54
NO	2018	6285			N	0	9.2	33.4	14.1	231	36.2	7.1
NO	2018	7408			N	0	7.4	33.6	14.4	186	9.2	37.6
NO	2018	8938			N	0	7.9	33.6	14.4	222	17.4	12.4
NO	2018	7939			N	0	6.1	33.8	13.9	243	33.9	54.3
NO	2018	8233			N	0	4.7	33.2	13.3	133	50.1	20.3
NO	2018	8446			N	0	4.4	32.6	16	237	36.8	9.5
NO	2018	9057			N	0	8.2	33.8	14.2	226	17.9	10.9
NO	2018	8975			N	0	5.3	33.5	15.3	286	26.2	2.5
NO	2018	9296			N	0	6.5	34.2	14.6	246	34	12
NO	2018	9384			N	0	6	34.8	17	277	38.8	9.2
NO	2018	10186			N	0	5.2	34.3	14.5	257	19.4	14.6
NO	2018	10285			N	0	10	33.5	14.7	250	30.8	22
NO	2018	11402			N	0	4.7	32.8	14.2	194	10.2	27.1
NO	2018	9012			N	0	5.3	34.3	15.1	211	28.2	6.1
NO	2018	309			N	0	5.7	33.3	15.5	255	34.1	29.3
NO	2018	7593			N	0	7.8	33.7	15.5	184	9	5.9
NO	2018	7595			N	0	7.9	33.4	14.2	311	14.5	10.4
NO	2018	8515			N	0	4.7	28	19.1	265	39.2	0.9
NO	2018	9208			N	0	4.3	35.2	13.7	156	31.8	1.4
NO	2018	9451			N	0	4.8	34.5	15.7	230	12.4	30.3
NO	2018	Z35			N	0	4.3	31.7	14.9	123	46.5	4.6
NO	2018	9058			N	0	5.3	32.2	15.5	276	26.7	1.2
NO	2018	9060			N	0	7.3	33.3	14.1	209	18.5	7.2
NO	2018	9079			N	0	7.6	30.8	18.1	339	19.7	6.9
NO	2018	11082			N	0	6.3	33.5	14.3	344	23.9	55.2
NO	2018	847			N	0	7.8	34	14.2	222	14.7	31.8
NO	2019	DH04-1			N	0	6.7	34.9	18.4	86	68.9	5.9
NO	2019	DH06-1			N	0	6.2	34.1	18.3	88	55.9	13.4
NO	2018	6396			N	0	7.7	32.5	15.4	124	53.1	32.9
NO	2018	9003			N	0	6.6	32.3	15.8	215	28	18
NO	2018	9433			N	0	6.7	33.7	15.2	211	32.7	1.6
NO	2018	9457			N	0	5.9	33.9	14.3	141	38.9	13.3
NO	2018	9619			N	0	13.5	34	14.5	254	15.4	45.1
NO	2018	9133			N	0	16.5	32.7	14.6	274	15.8	67.6
NO	2018	10040			N	0	7.1	33.3	15.6	242	35.1	3.4
NO	2018	10041			N	0	4	34.1	13.9	212	34.6	3
NO	2018	9139			N	0	5.1	35.1	13.9	204	16.9	13.7
NO	2018	10283			N	0	5.5	33.5	14.6	247	39.2	14.2
NO	2018	9141			N	0	7	32.6	15.2	68	20.6	9.8
NO	2018	10384			N	0	8.3	34	15.6	358	23.8	5.8
NO	2018	11196			N	0	6.4	32.9	14.8	232	19.9	16.3
NO	2018	9158			N	0	5.6	33	14.6	83	20.7	2.1
NO	2018	9175			N	0	7.7	33.7	13.6	197	31	2.9
NO	2018	11293			N	0	15.1	33.3	13.7	330	18.3	68
NO	2018	9184			N	0	4.3	33.8	14.3	165	14.4	3.9
NO	2018	11397			N	0	5.5	34.3	14.5	187	17	16.2
NO	2018	194			N	0	6.4	34	14.9	310	24.6	26.2
NO	2018	450			N	0	6	34	14.4	146	17.1	49.1
NO	2018	702			N	0	8.5	33.3	14.2	220	19.3	22.8
NO	2019	17721-1			N	0	13.8	34.3	13.4	138	48.2	4.4
NO	2018	6876			N	0	4.5	33.5	14.2	283	28.7	7.1
NO	2018	9223			N	0	6.4	34.6	14.6	51	23.6	41.2
NO	2018	7731			N	0	4.7	33.9	15.5	185	28.7	16.8
NO	2018	7890			N	0	4.8	32.7	16	315	29.5	16.2
NO	2018	8286			N	0	7.1	33.8	13.5	155	28.4	50.2
NO	2018	9239			N	0	9.3	34.7	14.4	162	8.9	15.1
NO	2018	10245			N	0	6	31.8	17.1	212	47.5	0.8
NO	2018	10388			N	0	4.3	31.4	16.4	208	42.5	59.6
NO	2018	10			N	0	4.7	33.8	13.7	192	40.1	11.1
NO	2018	221			N	0	5.2	34.6	13.8	189	18	16.4
NO	2019	16096-1			PF	0.152088	4.7	34	13.1	159	20	74.8
NO	2019	16475-1			N	0	7.1	32.5	13.9	239	-----	11.5
NO	2018	8263			N	0	6.8	33.2	13.8	213	21.6	14.3
NO	2018	9376			N	0	11.7	35.2	14.2	325	15.8	55.2
NO	2018	8960			N	0	5.8	32.6	14.6	394	43.4	5.5
NO	2018	9380			N	0	5.8	32.2	15.7	226	37.9	0
NO	2018	9381			N	0	3.9	34.4	14.8	157	23.6	18.1
NO	2018	9197			N	0	5.8	33.8	14.3	250	27.2	14.1
NO	2018	9818			N	0	7.5	33.8	14.5	269	29.9	31.7
NO	2018	11094			N	0	9.6	34.4	14.1	159	14	158.6
NO	2018	207			N	0	8.1	33.8	14.2	394	10.3	5.7
NO	2019	19417			N	#DIV/0!	6.2	31.9	18.5	150	56.5	2.1
NO	2018	6259			N	0	6.1	34.4	14.5	207	29.5	2.3
NO	2018	9415			N	0	5.4	31.4	15.8	206	38.5	1.7
NO	2018	9422			N	0	5.9	33.1	14.7	219	21	15.2
NO	2018	6855			N	0	4.5	33	14.3	156	18.9	6.2
NO	2018	9431			N	0	6.8	35.3	14.8	249	16.4	21.3
NO	2018	7081			N	0	7.4	33.4	14.4	190	19.2	35.7
NO	2018	7254			N	0	3.7	32.7	15	237	17.1	3.4
NO	2018	7805			N	0	5.6	33.6	14.6	218	16.5	18.9
NO	2018	Z25			N	0	2.3	32.4	15.4	92	31	11.3
NO	2018	9573			N	0	4.8	33.6	14	314	45.9	2.9
NO	2018	9620			N	0	3.5	32.8	14.8	121	32.7	27.4
NO	2018	10169			N	0	3.5	34.1	14.4	171	15.9	84.1
NO	2018	10379			N	0	6.9	33.1	15.4	307	24.4	12.6
NO	2018	10483			N	0	15.3	33.1	16.2	308	9.8	89.8
NO	2018	10525			N	0	9	33.4	14.2	261	39	7.7
NO	2018	10558			N	0	7.7	33.2	14.4	227	31	2.9
NO	2018	6634			N	0	8.1	33.7	13.6	184	13.3	4.6
NO	2018	7310			N	0	6.3	34	13.3	162	16.6	14.7
NO	2018	7316			N	0	7.3	32.7	15.2	198	19.6	93.1
NO	2018	7535			N	0	5	34	14.6	218	34.9	7.2
NO	2018	8106			N	0	6.7	33.3	15.1	200	33.5	0.1
NO	2018	9539			N	0	4.7	34.8	14	301	31.2	1
NO	2018	8139			N	0	5.2	33.8	13.9	280	16.3	26.4
NO	2018	8255			N	0	11.7	33.7	15	166	10.5	103.2
NO	2018	9002			N	0	9.3	33.9	15.2	205	19.9	23
NO	2018	9640			N	0	5.2	34	14.7	227	30.7	3.9
NO	2018	DH38			N	0	7.1	33.8	14.8	203	30.5	0.9
NO	2018	10348			N	0	8.5	33.7	14.8	247	17.4	2.4
NO	2018	10424			N	0	5.9	33.9	13.9	190	31.2	14.1
NO	2018	11336			N	0	9.2	33.8	14.7	237	9.1	16.2
NO	2018	11388			N	0	4.8	32.6	16.2	256	27.1	19.4
NO	2018	7612			N	0	7.8	34.4	13.3	272	22.6	2.1
NO	2018	7682			N	0	7.2	34.2	13.6	261	33.8	1
NO	2018	7854			N	0	8.5	33.5	15.6	434	14.1	27.2
NO	2019	15653-1			PF	0.205394	5.5	34.4	13.3	100	28.4	131.8
NO	2018	8065			N	0	7.6	32.5	16	377	34.8	20.5
NO	2018	9516			N	0	6.8	34.7	14	278	26.1	22.2
NO	2018	9599			N	0	7.2	34	14.3	250	10.8	18.2
NO	2018	6476			N	0	10.8	32.8	14.2	184	13.8	74.1
NO	2018	6480			N	0	7.6	32.9	14.8	245	12.4	9.2
NO	2018	6515			N	0	5.4	33.2	13.7	234	27.5	4.4
NO	2018	9650			N	0	6.5	34.1	16.4	132	19.7	81.6
NO	2019	19053			PF	0.10971	4.6	31.8	14.4	79	14.5	114.8
NO	2018	747			PF	0.0005	7.3	32.8	14.8	178	20	81.4
NO	2018	7112			N	0	8.9	33.6	14.1	236	21.8	112.9
NO	2018	9698			N	0	5	35.3	16.3	264	30.3	29.8
NO	2018	9705			N	0	9.2	35.5	14.8	238	22.9	7.4
NO	2018	8334			N	0	11.1	33.5	14.1	281	14.4	20
NO	2018	9717			N	0	14.4	35.8	13.9	236	19.4	67.7
NO	2018	8488			N	0	9.4	32.9	14.4	166	31.6	3.2
NO	2018	8857			N	0	5.8	33.8	15	102	28.1	53
NO	2018	9242			N	0	5	34.9	15.2	285	28.1	24.7
NO	2018	9720			N	0	6.4	32.8	16.3	247	34.4	5.1
NO	2018	10180			N	0	8.8	33.9	14.7	242	15.7	27.9
NO	2018	9725			N	0	6.2	33.4	14.7	145	37.6	5.9
NO	2018	Z36			N	0	6.4	33.8	14.4	142	36.6	0.1
NO	2018	11343			N	0	4	33.8	14.9	149	14.7	69.5
NO	2018	328			N	0	6.2	33.8	14.4	281	20.8	26.5
NO	2018	379			N	0	5.8	32.9	15.3	362	-----	20.8
NO	2018	6021			N	0	14.6	27.2	19.5	109	37.3	2.2
NO	2018	8178			N	0	7.7	34.6	14.7	201	12.7	27.9
NO	2018	8392			N	0	7.6	33.2	15.6	191	22.4	26
NO	2018	9733			N	0	3.2	31.7	16.1	131	39.7	0.5
NO	2018	9408			N	0	3.9	34.6	13.8	227	17.9	39.7
NO	2018	9735			N	0	6.7	33.4	15.8	153	31.5	0.7
NO	2018	9822			N	0	8.4	33.7	15	245	35	6.8
NO	2018	9913			N	0	4.5	31.1	17.1	257	30.7	8
NO	2018	Z9			N	0	4.5	33.7	15.1	114	27.3	7.3
NO	2018	9774			N	0	10.2	32.6	15.1	366	16.1	3.6
NO	2018	7803			N	0	5.6	32.4	13.8	250	35.3	13.2
NO	2018	8154			N	0	6.6	33	13.9	260	38.7	0.3
NO	2018	Z33			N	0	3.1	32.9	14.9	118	42.5	12.7
NO	2018	8559			N	0	9.1	32.8	15.4	237	17.9	25.7
NO	2018	9780			N	0	6.5	34.1	14.9	308	33.3	4.8
NO	2018	8769			N	0	4.7	33.9	15.6	174	18.8	27.6
NO	2018	9786			N	0	5.9	32.3	16.5	192	19.3	1.7
NO	2018	8972			N	0	6.8	32.1	15.2	279	39.1	28.5
NO	2018	9793			N	0	5	34.3	14.1	177	23.2	88.6
NO	2018	9148			N	0	3.4	33.6	14	54	22.4	40.8
NO	2018	10029			N	0	5.9	34.4	13.7	209	21.2	16
NO	2018	10296			N	0	4.5	34.5	13.8	136	36.9	38.4
NO	2018	11183			N	0	9.1	29.7	17.8	421	23.4	22.5
NO	2018	8142			N	0	6.1	32.5	14.6	315	23.8	26.5
NO	2018	9848			N	0	7.2	34.8	14.1	281	36	1.6
NO	2018	9857			N	0	7.8	33.3	14.4	335	30.5	9.6
NO	2018	8886			N	0	4.8	32.9	15.3	113	10.8	152.1
NO	2018	9876			N	0	5.6	33.6	17.3	256	42.3	4.2
NO	2018	9088			N	0	7.1	33.6	15.6	227	15.5	25.6
NO	2018	7144			N	0	5.7	33.9	14.6	175	33.8	15.9
NO	2018	10551			N	0	4.6	33.9	14.7	180	25.2	20.1
NO	2018	11264			N	0	7.1	33.6	13.9	167	34.1	1.2
NO	2018	199			N	0	5.4	34	13.9	270	14.7	2.6
NO	2018	6916			N	0	5.7	32.5	14.7	188	32.2	51.7
NO	2018	Z34			N	0	7.8	35.3	17.2	120	27.1	86.8
NO	2018	11136			N	0	10.4	33	15.1	292	22.6	78.8
NO	2018	11320			N	0	12.4	31.1	16.9	356	19.3	9.8
NO	2018	8230			N	0	7.6	33.7	13.5	440	43.9	2
NO	2018	8374			N	0	6.9	34.1	14.3	284	38	3.2
NO	2018	9115			N	0	4.2	33.9	13.8	236	21.3	10.8
NO	2018	11173			N	0	7.4	32.9	15.4	368	43.4	1.7
NO	2018	8618			PF	0.25	5.3	34.4	15.1	81	23	92.7
NO	2018	9990			N	0	8.3	32.9	14.7	290	28.2	2.4
NO	2018	11181			N	0	10.3	33	14.9	254	16.5	57.9
NO	2018	Z14			N	0	4.9	33.9	13.5	104	19.2	9
NO	2018	Z15			N	0	7.8	32.6	15.6	95	47.5	16.2
NO	2018	7209			N	0	10	33.2	14.6	515	32.6	7.2
NO	2018	9657			PF	1.35	7.1	33	16.4	109	13	72.4
NO	2018	7430			N	0	6.4	33.7	14.8	303	27.3	28.5
NO	2018	10030			N	0	7.1	33.8	15.3	226	33.3	18.8
NO	2018	7765			N	0	8.5	33.6	13.8	345	26.4	170.9
NO	2018	7796			N	0	10.1	33.2	15	254	18.4	34.4
NO	2018	8555			N	0	8.2	33	14.9	164	16	21.4
NO	2018	9226			N	0	5.6	32.8	16.5	101	38.2	3.9
NO	2018	9527			N	0	4.4	34.8	13.8	180	30.1	5.6
NO	2018	10085			N	0	6.2	33.8	14	194	30.6	20.5
NO	2018	10086			N	0	7.6	35.2	14.6	235	34.9	0.4
NO	2018	9832			N	0	5	34	14.6	249	24.4	20.3
NO	2018	10084			N	0	8.3	34	15.4	137	44.7	0.8
NO	2019	14818-1			PF	0.157746	3.5	34	12.9	101	19.9	132
NO	2018	10100			N	0	6	33.9	13.8	211	10.3	17.1
NO	2018	10045			N	0	5.2	33.7	16.1	301	28.4	3.9
NO	2018	10108			N	0	7	33.2	15	199	9.1	32
NO	2018	10412			N	0	10.7	34	14.9	259	15.1	11.7
NO	2018	10473			N	0	4.5	33.2	15.3	186	47.7	3.7
NO	2018	10150			N	0	2.8	33.8	13.8	201	23	2.9
NO	2018	11319			N	0	3.6	33.4	14.9	277	43.3	5.6
NO	2018	10173			N	0	10.3	33.4	14.3	257	20.1	168.2
NO	2018	171			N	0	10	33.7	15.1	356	36.1	1.7
NO	2018	579			N	0	7.3	31.6	16.9	560	29.5	0.5
NO	2019	16470-1			N	0	8.6	34.7	14.2	259	39.5	2.5
NO	2018	6748			N	0	14.6	31.8	19.6	183	9.6	139.5
NO	2018	7087			N	0	11.4	28.5	18.1	373	8.1	40.9
NO	2018	7996			N	0	14.8	34.1	13.8	212	11.5	39.2
NO	2018	10230			N	0	6.8	33.4	14	142	11.9	47.4
NO	2018	10244			N	0	7.2	33.6	17.1	266	36.2	50.7
NO	2018	8097			N	0	7.6	32.7	14.3	431	44.7	57.2
NO	2018	9358			N	0	8.2	35.6	13.9	426	35.3	0.7
NO	2018	9731			N	0	6.2	34.3	14.9	258	15.6	3.6
NO	2018	10258			N	0	4.4	33.7	15.1	201	32.2	8.3
NO	2018	10254			N	0	3.4	33	15.8	230	16.3	21.2
NO	2018	11395			N	0	8.4	34.5	13.9	258	16	26.9
NO	2018	59			N	0	5.1	35.4	13.1	164	24.7	2.7
NO	2018	874			N	0	7.3	34.1	14.2	331	38.2	3.2
NO	2018	10269			N	0	6	33.5	13.9	165	37.1	0.6
NO	2018	7688			N	0	6	33.2	14.2	191	32.6	6.3
NO	2018	7736			N	0	4.7	34	13.1	118	24.4	7.5
NO	2018	7863			N	0	5	34.5	13.6	223	23.1	30
NO	2018	8408			N	0	9.2	28.8	17.4	309	29.4	4.1
NO	2018	8767			N	0	0	0	0	0	-----	0.3
NO	2018	10288			N	0	6.2	33.2	14.2	145	34.1	10
NO	2018	8809			N	0	4.7	32.6	14.8	180	23.8	44
NO	2018	10305			N	0	6.8	33.9	14.4	215	46.9	55.8
NO	2019	17147-1			N	0	10.4	32.6	15.3	400	25.5	8.4
NO	2018	10322			N	0	7.1	33.7	14.7	283	26	7
NO	2018	6566			N	0	4.8	32.1	17.6	206	26.9	25.8
NO	2019	16638-1			N	0	15.5	34	14.9	160	24.5	105.8
NO	2018	6857			N	0	8.6	33.1	14.3	266	26.1	7.7
NO	2018	6893			N	0	4.9	33.5	14.2	270	26.3	14.8
NO	2018	7374			N	0	3.7	34.5	13.2	128	26.4	8.1
NO	2018	9050			N	0	6.9	32.8	16	247	18	60.6
NO	2018	9238			N	0	5.3	37.2	14.9	205	25.5	16.2
NO	2018	9461			N	0	6.3	32.5	18	281	20.6	5.9
NO	2018	10430			N	0	4.4	33.4	13.7	214	46.2	5.9
NO	2018	10369			N	0	6.6	-----	16	52	15.7	190.1
NO	2018	8844			N	0	3.6	32.4	15	90	17.8	28.6
NO	2018	Z28			N	0	5.1	34.1	14.7	99	25.8	2
NO	2019	16648-1			N	0	3.7	32.5	15.8	232	30.1	1
NO	2018	7678			N	0	6.3	33.1	14.9	254	31	5.3
NO	2018	8126			N	0	8.3	33.2	14	155	14.6	51.1
NO	2018	8288			N	0	4.7	32.2	15.4	71	49.9	10.6
NO	2018	8795			N	0	3.9	33.7	14.8	100	21.7	62.7
NO	2018	9083			N	0	5.8	33.6	14.2	116	34.5	32.7
NO	2018	9127			N	0	6.9	32.9	14.8	167	26.6	19.2
NO	2018	10376			N	0	6.9	33.8	14.8	287	34.9	9.8
NO	2018	11098			N	0	6	33.8	14.2	276	11.7	42.9
NO	2018	11126			N	0	4.5	33.1	15.2	261	29.8	26.9
NO	2018	11217			N	0	7.2	33	15.3	328	20	19.2
NO	2018	616			N	0	6.1	32.8	15.1	225	21.4	21.7
NO	2019	16679-1			N	0	13.4	33.7	16.2	243	17.5	179.8
NO	2018	10406			N	0	8.9	33.4	14.8	239	19.5	5.3
NO	2018	9024			N	0	5.8	-----	15.4	69	33.9	27
NO	2018	9096			N	0	7.2	33.5	14.9	265	25.2	45.9
NO	2018	265			N	0	10.7	34.1	13.7	368	36.7	1.7
NO	2018	6775			N	0	3.9	33.5	14.4	179	48.4	4.9
NO	2018	10434			N	0	7.5	33	13.8	211	29.4	20.4
NO	2018	10443			N	0	3.4	33.4	13.6	124	49.7	21.7
NO	2018	7140			N	0	4.9	34.1	13.8	265	43	2.6
NO	2018	10455			N	0	7	33.8	14.9	237	20.8	7.3
NO	2018	7636			N	0	5.8	32.7	14.1	239	29.4	2.9
NO	2018	7830			N	0	5.2	33.4	14.5	173	16.5	6
NO	2018	10477			N	0	4.9	33.6	14.5	168	18.4	7.8
NO	2018	Z22			N	0	6	33.4	14.1	80	23.2	36.4
NO	2018	10485			N	0	5.3	32.6	16.1	207	18.1	11
NO	2018	10490			N	0	5.6	33.3	16.1	179	29.8	39.5
NO	2018	8824			N	0	3.2	33.8	15	110	24.8	22.7
NO	2018	10497			N	0	5.2	32.8	14.3	262	42.6	17.9
NO	2018	9019			N	0	6	34.3	14.2	198	16.6	0.8
NO	2018	9097			N	0	8.2	31.8	16.5	355	24.9	11.4
NO	2018	10531			N	0	8	32.6	16.1	185	14.8	36.9
NO	2018	9134			N	0	8.1	32.7	15.2	231	12.8	146.7
NO	2018	9983			PF	0.2	4.9	33.5	15.3	125	21.6	69.6
NO	2018	9734			N	0	6.3	33.2	14.7	166	31.2	13.5
NO	2018	10546			N	0	8.9	32.8	15.3	220	30.4	37.6
NO	2018	Z32			N	0	4.4	33.1	15.2	176	36.9	39
NO	2018	9946			N	0	20	32.6	15.1	504	13.2	147.2
NO	2018	10590			N	0	4.9	31.9	17.9	184	15.5	38.3
NO	2018	10592			N	0	6.3	34	14.4	288	30.5	15
NO	2018	10594			N	0	7.1	34	14.1	196	44.6	0.8
NO	2018	10603			N	0	6.2	33.6	14.8	197	10.5	4.7
NO	2018	10609			N	0	3.9	33.5	14.6	234	15.4	71.9
NO	2018	10542			N	0	8.9	34.9	14.4	233	11.9	7.4
NO	2018	Z43			N	0	7.6	33.7	13.9	80	42.4	14.2
NO	2018	347			N	0	6.4	32.3	16.5	351	25.4	11.1
NO	2018	11060			N	0	11.3	33.4	14.2	113	9.5	4.4
NO	2018	11074			N	0	5.8	33.8	14.4	189	39.7	0.8
NO	2018	7342			N	0	8.4	33	14.3	247	18.5	35
NO	2018	7932			N	0	9.1	33.2	14.9	336	27.6	18.3
NO	2018	8027			N	0	8.9	32.7	14.8	380	12.4	17.9
NO	2018	9424			N	0	10.6	35.5	14.2	235	21.2	59.1
NO	2018	9931			N	0	6.5	32.6	15.8	252	24.8	7
NO	2018	11208			N	0	4.5	34.4	13.6	129	15.3	64.6
NO	2019	16281-1			N	0	1.7	34.1	13.5	281	-----	16.4
NO	2019	16643-1			N	0	5.7	34.3	14.8	274	32.7	6.4
NO	2018	6687			N	0	9.7	33.5	14.4	362	24.6	48
NO	2018	7913			N	0	11.1	33.7	15.2	288	30.8	40.5
NO	2018	11141			N	0	6.4	33.7	14.9	267	33.1	22.7
NO	2018	8308			N	0	13.8	34	13.9	281	12.4	3.4
NO	2018	11151			N	0	2.7	33.9	13.5	93	38.1	30.6
NO	2018	11140			N	0	7.5	34.7	13.8	160	10.7	10.2
NO	2018	11392			N	0	10.4	33.5	14.2	341	28.7	22.8
NO	2019	16453-1			N	0	6.8	33	15.3	191	39	1
NO	2018	11168			N	0	6.6	33.4	15	330	16.8	38.1
NO	2018	7311			N	0	16	30.9	18.9	344	13.7	124.8
NO	2018	8258			N	0	8.4	32.2	15.6	242	15	200.1
NO	2018	Z31			N	0	11.1	32.6	16	113	-----	28.5
NO	2018	10321			N	0	6.1	32.3	14.5	218	29	13.1
NO	2018	Z42			N	0	6.2	33.7	14.8	134	34.2	2.9
NO	2018	103			N	0	5.1	33.7	14.9	166	11.5	76.2
NO	2018	132			N	0	5.5	33.5	14.5	147	29.4	1.5
NO	2018	11216			N	0	4.9	32.8	14.3	231	47.3	0.6
NO	2018	8728			N	0	5.9	32.5	14.7	92	39.3	3.5
NO	2018	11243			N	0	11.3	33.7	13.9	300	21.5	44.9
NO	2018	11245			N	0	9.5	32.6	15.9	287	22.4	1
NO	2018	7940			N	0	5.3	33.5	14.6	221	29.5	3
NO	2018	11249			N	0	10.7	33.3	15.1	363	29.9	1.8
NO	2018	11255			N	0	3.7	34.1	14	115	14.5	25.6
NO	2018	8152			N	0	6.4	33.1	15	249	22.7	5.6
NO	2018	9368			N	0	6.3	35.9	15.7	270	18.8	8.4
NO	2018	9676			N	0	8.1	33.8	15.9	204	24.7	50.9
NO	2018	330			N	0	6.8	32.7	15.2	237	39.6	1.7
NO	2018	11288			N	0	7.9	33.1	15.3	295	26.1	13.4
NO	2018	11289			N	0	5.6	34.1	14	273	11.5	56.6
NO	2018	6555			N	0	5.8	33.9	14.5	194	29.6	7.6
NO	2018	7930			N	0	8	33.2	15.5	121	11.6	29.4
NO	2018	8799			N	0	6.7	33.3	14.5	128	7.4	20.8
NO	2018	8931			N	0	4.1	32.8	15.4	185	18.2	35.3
NO	2018	9304			N	0	7.2	35.3	14.2	248	22.2	6.2
NO	2018	6488			N	0	3.4	33.1	14.9	82	30.1	6.6
NO	2018	8158			N	0	2.1	32.9	14.4	157	31.6	13
NO	2018	6660			N	0	5.6	32.5	14.9	205	30.5	8.2
NO	2018	7238			N	0	4.3	34	14.5	89	38.9	61.4
NO	2018	11347			N	0	7.9	33	14.4	195	30.2	12.2
NO	2018	8155			N	0	10	33.9	14.5	181	15.7	8
NO	2018	11352			N	0	8.8	33.8	13.6	164	11.7	1.9
NO	2018	9140			N	0	6.3	33.1	15.8	144	26.6	39.5
NO	2018	9509			N	0	9.1	34	14.4	236	10.2	10.6
NO	2018	9761			N	0	3.3	33.5	15.4	138	36.1	24.4
NO	2018	6973			N	0	9.6	31.6	17.3	341	22.7	6.2
NO	2018	7007			N	0	8.5	33.5	13.8	141	22.4	79.2
NO	2018	8293			N	0	2.4	32.1	15.2	94	26.8	3.2
NO	2018	9089			N	0	8.4	32.8	14.7	261	29.7	35.5
NO	2018	9773			N	0	13.7	34.2	15.1	179	56.1	35.4
NO	2018	10008			N	0	3.7	33.8	15.2	223	37.1	5.4
NO	2018	10103			N	0	9.9	33.9	14.3	240	10.6	23.8
NO	2018	10398			N	0	3.8	32.5	15.7	134	30	98.4
NO	2018	11408			N	0	6.3	33	15.2	195	21.4	25.5
NO	2018	10407			N	0	9.8	33.5	14.2	271	26.3	60.1
NO	2018	671			N	0	6.6	33.1	14.4	217	13.3	21.2
NO	2018	7111			N	0	7.1	32.6	15.3	281	19.5	92.4
NO	2018	6659			N	0	5.1	33.1	14.9	170	36.6	6.1
NO	2018	120			N	0	5.2	33.8	14.6	160	11.1	37.7
NO	2018	124			N	0	6.7	33.8	13.5	233	32.9	18.9
NO	2018	130			N	0	7.7	31.5	15.5	235	53.2	1.6
NO	2018	6839			N	0	12.5	31.7	15.1	446	15.5	93.8
NO	2018	167			N	0	6.3	33.4	14.7	194	43.1	3.3
NO	2018	6840			N	0	3.7	32.7	14.2	183	43.9	0.5
NO	2018	6755			N	0	7.7	32.3	15.6	215	19.6	5.1
NO	2018	8360			N	0	8.4	32.4	14.9	176	16.4	41
NO	2018	10229			N	0	7.8	33	17.7	60	9.1	74.7
NO	2018	7201			N	0	6.3	33.5	14.4	199	24.6	1.4
NO	2018	7984			N	0	6.8	34.4	14.5	288	17.3	9.5
NO	2019	DH09-1			N	0	19	33.4	16.2	197	15.2	7.6
NO	2019	20212			N	#DIV/0!	31.7	32.8	17.3	997	11.5	2.4
NO	2018	7163			N	0	10.4	33.2	14.7	339	34.4	44.5
NO	2018	7844			N	0	11.9	32	16.2	227	19.5	37.3
NO	2018	9628			N	0	5.9	34.8	15.2	183	32.2	7
NO	2018	9928			N	0	12.1	34.4	15.2	184	3.9	175.2
NO	2018	11276			N	0	7.9	34.4	14	412	20.6	48.3
NO	2019	'DH11-1			N	0	9.6	33.5	19.6	123	36.4	69.1
NO	2018	338			N	0	5.7	34.2	13.4	184	16.1	12
NO	2018	344			N	0	9.7	34.1	14.2	178	9.6	47.6
NO	2019	20231			N	#DIV/0!	11.9	34.5	16.1	209	21.4	89.4
NO	2018	8861			N	0	5.6	31.7	17.7	195	18.2	50.7
NO	2018	608			N	0	11.3	33.4	14.4	316	10.8	16.6
NO	2018	968			N	0	6.2	33.7	14.8	199	11	78.5
NO	2019	16461-1			N	0	5.8	32.1	15.6	387	35.4	2
NO	2018	428			N	0	6.4	32.7	15.6	227	24.8	18.5
NO	2018	11263			N	0	7.2	32.9	15	271	55.5	2.1
NO	2018	455			N	0	9.1	33.3	14.1	159	27.3	13.1
NO	2019	DH01			N	0	24.8	68.5	29.4	281	42	9.7
NO	2019	DH05-1			N	0	16.1	33.7	13.8	383	9.1	34
NO	2018	490			N	0	4.4	33.4	15.2	416	20.9	8.3
NO	2018	7481			N	0	4.7	32.6	14.9	209	25.9	16.7
NO	2018	7768			N	0	13.8	32.8	15.2	325	12.9	194.8
NO	2018	Z21			N	0	5.2	32.9	15.6	126	27.2	85.5
NO	2018	8985			N	0	4	33.3	16.3	74	32.3	1.4
NO	2018	546			N	0	6.5	32.9	15.5	193	23	29.3
NO	2018	560			N	0	4.1	33	15.3	251	44	4.5
NO	2018	564			N	0	5.8	33	15.7	201	21.3	18.3
NO	2018	9403			N	0	3.7	34.2	18.3	137	22	8
NO	2018	11321			N	0	14.9	33.9	15.2	454	18.5	172.5
NO	2018	6746			N	0	12.3	33.9	14.4	209	19	80.5
NO	2018	7409			N	0	12.8	33	15.5	169	9.4	72.1
NO	2018	8373			N	0	8.3	33.2	14.6	289	21.2	55
NO	2019	20146			N	#DIV/0!	9.2	33.8	14.8	82	26.9	5.5
NO	2018	597			N	0	11.4	33.4	15.7	293	18.2	161
NO	2019	17038-1			N	0	12.3	33.7	14.4	208	44.3	0.6
NO	2018	7526			N	0	9	32.2	16.1	149	15.2	9.4
NO	2018	7664			N	0	5.9	33.8	14.1	231	26.8	17.1
NO	2018	11058			N	0	5.7	33.3	16.7	263	13.3	8.4
NO	2018	268			N	0	8.6	32.8	15.6	372	27.1	13.9
NO	2018	9665			PF	1.3	4.4	35	15	55	27	221.7
NO	2018	945			N	0	5.4	33.1	16	190	31.3	29.6
NO	2018	9225			N	0	14.6	34.5	14.5	352	14.2	12.3
NO	2018	9582			N	0	4.4	33	14.7	296	20.5	19.1
NO	2018	243			N	0	10.5	34.5	14.6	285	15.9	10.6
NO	2018	854			N	0	5.1	34.6	13.2	238	23.1	35.2
NO	2018	8302			N	0	5.6	33.9	14.2	171	13.3	20.7
NO	2018	10016			N	0	9.7	33.8	15.3	241	13.3	67.9
NO	2018	6246			N	0	6.6	33.7	14.2	189	12.7	40.3
NO	2018	861			N	0	9.3	33.7	15.3	257	14.7	8.5
NO	2018	6703			N	0	16.3	34.3	14.6	247	7	18.9
NO	2018	9438			N	0	9.4	33.8	14.9	182	11.5	34.9
NO	2018	6248			N	0	4.2	33.1	14.1	170	30.2	0.4
NO	2018	9778			N	0	6.8	33.9	16.4	177	19	32.2

## Sheet: fig 1 PF & D
Matched	Year	ID	Patient Age	Patient Gender	Specie	Parasitemia %	WBC	MCHC	RDW	PLT	%LYM	CRP
YES	2019	16668-1			PF	0.505871	3.1	33.1	15.8	62	55.8	27
YES	2019	17298-1			PF	0.369424	6.3	34.9	15.9	225	70.1	8.6
YES	2019	17914-1			PF	0.0377914	4.2	34.3	13.8	116	27.7	62.5
YES	2019	16248-1			PF	0.00362949	4.8	31.8	15.2	140	22.6	13.5
YES	2019	16757-1			PF	0.0615672	5.5	34.9	13.6	114	18.5	41.9
YES	2019	16813-1			PF	0.0205981	2.9	34.8	12.7	32	26	124.5
YES	2019	18726			PF	0.0306346	4	33	15.6	162	16	29.8
YES	2019	16271-1			PF	0.0513648	4.5	33.8	16.6	81	36.2	24.1
YES	2019	20205			PF	0.0945425	3.8	31.6	14.8	109	26.2	98
YES	2019	18160-1			PF	0.0135472	9.5	33.9	12.5	118	30	128.8
YES	2018	10098			PF	0.75	2.9	35	15	109	32.4	22.9
YES	2018	10025			PF	0.01	5.6	32.3	15.9	144	8.9	122.3
YES	2019	19326			PF	0.519308	6.3	33.2	14.1	96	19.6	143.8
YES	2018	6625			PF	0.25	2.5	33.9	15.5	81	26.2	27.7
YES	2018	DH43			PF	0.4	3.2	30.6	18	54	24.7	84.5
YES	2019	17049-1			PF	0.0286017	7.5	34.5	13.3	141	22.8	75.5
YES	2019	DH10-1			PF	0.17344	5.4	34.3	14.2	44	21.5	138.6
YES	2018	DH35			PF	0.05	3.6	33.1	15.5	137	24.7	37.5
YES	2019	DH02-1			PF	0	4.9	32.7	15.3	83	17.5	117.2
YES	2019	17289-1			PF	0.0691333	5.1	33.4	14.1	169	12.2	88.6
YES	2019	16193-1			PF	0.244939	3.9	33.9	13.4	69	14.7	119
YES	2018	9349			PF	0.15	4	33.3	17.4	49	23.9	47
YES	2019	16096-1			PF	0.152088	4.7	34	13.1	159	20	74.8
YES	2019	15653-1			PF	0.205394	5.5	34.4	13.3	100	28.4	131.8
YES	2019	19053			PF	0.10971	4.6	31.8	14.4	79	14.5	114.8
YES	2018	747			PF	0.0005	7.3	32.8	14.8	178	20	81.4
YES	2018	9983			PF	0.2	4.9	33.5	15.3	125	21.6	69.6
YES	2018	7816			D	0	3.4	33.3	16	154	37.1	5.2
YES	2018	79			D	0	5.9	32.9	14.7	277	10.8	15.9
YES	2018	DH42			D	0	6.8	32.9	14.9	226	11.4	88.9
YES	2018	8574			D	0	4.2	33.7	14.1	97	-----	2.3
YES	2018	9699			D	0	4.7	35.4	14.7	191	10.5	35.8
YES	2018	7229			D	0	3.8	33.5	13.9	163	8.4	52.8
YES	2018	9622			D	0	3.5	34.3	15.6	91	23.2	2.8
YES	2019	19867			D	#DIV/0!	7.5	34.1	13.1	237	6	3.1
YES	2019	20262			D	#DIV/0!	5.1	34	13.8	227	11.3	1.6
YES	2018	10639			D	0	4.4	34	14.9	241	14.4	20.5
YES	2018	DH48			D	0	3.8	33.7	15.4	18	29.2	2.7
YES	2019	20114			D	#DIV/0!	2.3	34.6	13.9	147	36.7	1.4
YES	2018	160			D	0	7.7	34	14.5	205	11.4	20
YES	2019	16135-1			D	0	3.2	34.4	14.1	121	21.5	10
YES	2018	10292			D	0	6.5	33.9	14.6	196	39.4	3.1
YES	2018	11087			D	0	6.1	33.5	14.3	193	11	7.4
YES	2018	10209			D	0	6.3	31	17.2	366	14.1	36.4
YES	2018	DH31			D	0	2.8	33.3	15.6	185	40.5	4.5
YES	2018	6312			D	0	5	33.6	13.9	216	13.2	45.7
YES	2018	6779			D	0	6	32.4	14.9	232	30.3	9
YES	2018	A27			D	0	8.8	33.1	14.9	160	15.1	54.5
YES	2018	10268			D	0	10.5	33	15	303	34.2	13.5
YES	2018	8978			D	0	3.3	33.4	13.6	123	-----	13.1
YES	2018	7099			D	0	4.8	32.4	15.3	194	18.5	2.7
YES	2018	535			D	0	5.8	33.3	14.8	144	42.4	3.3
YES	2019	DH12-1			D	0	4.5	33.8	15.4	104	27.8	15.4
YES	2018	DH36			D	0	8.3	35	16.5	233	15.2	48
NO	2019	16668-1			PF	0.505871	3.1	33.1	15.8	62	55.8	27
NO	2019	17298-1			PF	0.369424	6.3	34.9	15.9	225	70.1	8.6
NO	2019	17914-1			PF	0.0377914	4.2	34.3	13.8	116	27.7	62.5
NO	2018	10605			D	0	3.2	33.2	15.3	293	46.1	0.9
NO	2019	17534-1			D	0	5.2	31.1	16.1	268	56.5	2.4
NO	2019	16248-1			PF	0.00362949	4.8	31.8	15.2	140	22.6	13.5
NO	2019	16757-1			PF	0.0615672	5.5	34.9	13.6	114	18.5	41.9
NO	2018	7345			D	0	0	0	0	0	-----	1.5
NO	2019	16813-1			PF	0.0205981	2.9	34.8	12.7	32	26	124.5
NO	2019	18726			PF	0.0306346	4	33	15.6	162	16	29.8
NO	2019	16271-1			PF	0.0513648	4.5	33.8	16.6	81	36.2	24.1
NO	2019	20205			PF	0.0945425	3.8	31.6	14.8	109	26.2	98
NO	2019	18160-1			PF	0.0135472	9.5	33.9	12.5	118	30	128.8
NO	2018	9507			D	0	8.8	34.4	14	315	13.4	3.9
NO	2018	10098			PF	0.75	2.9	35	15	109	32.4	22.9
NO	2018	10025			PF	0.01	5.6	32.3	15.9	144	8.9	122.3
NO	2019	19326			PF	0.519308	6.3	33.2	14.1	96	19.6	143.8
NO	2018	6625			PF	0.25	2.5	33.9	15.5	81	26.2	27.7
NO	2018	9939			D	0	4.7	34.2	15	140	17.2	9.4
NO	2018	10441			D	0	4.3	33.9	14	159	57.9	1.3
NO	2018	10478			D	0	6.5	34.2	14.3	215	13.5	2.5
NO	2019	DH10-1			PF	0.17344	5.4	34.3	14.2	44	21.5	138.6
NO	2018	11341			D	0	4.9	34.1	14.3	262	17.5	35.5
NO	2018	DH43			PF	0.4	3.2	30.6	18	54	24.7	84.5
NO	2018	10044			D	0	3.8	34.8	15.8	222	33	0.2
NO	2018	10387			D	0	3.5	33.9	14.2	202	27.2	26.8
NO	2018	8576			D	0	4.3	30	17.9	207	47.4	1.7
NO	2019	17049-1			PF	0.0286017	7.5	34.5	13.3	141	22.8	75.5
NO	2018	DH35			PF	0.05	3.6	33.1	15.5	137	24.7	37.5
NO	2018	11079			D	0	4.4	33.6	14.8	296	23.3	2
NO	2018	11337			D	0	6	33.1	15	263	25.7	18.6
NO	2019	18611			D	#DIV/0!	1.9	33.7	12.9	165	28.9	6
NO	2019	DH02-1			PF	0	4.9	32.7	15.3	83	17.5	117.2
NO	2018	10096			D	0	5.9	35.7	14.1	167	13.9	34.1
NO	2018	9501			D	0	4.1	34.2	16	165	25.1	7
NO	2018	7433			D	0	2.7	33.7	14.6	159	24.5	55.1
NO	2018	9302			D	0	3.4	33.4	15.3	208	45.4	3.5
NO	2018	9576			D	0	3.8	33.6	14.1	156	15.7	24.8
NO	2018	10345			D	0	4.4	33.2	14.5	231	34.2	0.3
NO	2018	10468			D	0	7.5	34.4	14.4	200	21.7	10.2
NO	2018	244			D	0	3.2	33.7	14.2	244	42.6	0
NO	2019	19697			D	#DIV/0!	11.5	33.6	13.9	310	5.6	42.9
NO	2018	6389			D	0	5.5	33.3	13.4	234	35.9	3.5
NO	2019	17289-1			PF	0.0691333	5.1	33.4	14.1	169	12.2	88.6
NO	2018	8415			D	0	4.4	33.8	14.4	169	17.1	29.1
NO	2018	8500			D	0	7.5	33.6	14.8	261	16	1.1
NO	2018	11342			D	0	4.7	34.4	14.2	217	17.8	31.8
NO	2019	15586-1			D	0	4	34.3	13.1	189	19.5	9.6
NO	2019	18041-1			D	0	3.4	34.2	13.8	158	36.2	2.2
NO	2018	6085			D	0	5.2	31.9	16.1	162	23.6	0.4
NO	2018	7459			D	0	4.1	33.3	13.3	124	41.3	3.8
NO	2018	7770			D	0	4.1	31.1	16.5	225	46.3	2.8
NO	2018	DH21			D	0	5.5	34.8	13.4	249	23.3	4.7
NO	2018	8578			D	0	3	34	16.8	139	31.8	17
NO	2018	9252			D	0	4.9	34.5	14.3	230	26.7	1.9
NO	2018	600			D	0	5.4	34.8	14.1	177	13.7	1.7
NO	2019	19196			D	#DIV/0!	6.2	33.7	13.1	219	16.1	21.9
NO	2018	A19			D	0	4.7	33.2	15.1	174	26.6	1.1
NO	2018	7262			D	0	4.2	32.1	15.8	229	44	1.9
NO	2018	7816			D	0	3.4	33.3	16	154	37.1	5.2
NO	2018	A31			D	0	3.4	32.8	15.3	195	38.9	1.8
NO	2018	7628			D	0	4.9	33.8	15.3	236	28.9	7.8
NO	2018	8734			D	0	6.1	33.2	14.5	196	11.4	48.9
NO	2018	DH33			D	0	2.6	32.2	16.8	228	29.7	7
NO	2018	9062			D	0	2.6	33.5	14.6	170	42.5	7
NO	2018	10349			D	0	6	32.6	15.5	345	26.4	3.3
NO	2018	79			D	0	5.9	32.9	14.7	277	10.8	15.9
NO	2018	6994			D	0	2	33.4	13.7	90	22.3	8.9
NO	2018	DH42			D	0	6.8	32.9	14.9	226	11.4	88.9
NO	2018	10467			D	0	4.4	33.8	14.2	56	26.4	9.7
NO	2019	16193-1			PF	0.244939	3.9	33.9	13.4	69	14.7	119
NO	2018	9410			D	0	2.4	35.3	15.1	148	49.5	0.4
NO	2018	429			D	0	4.7	33.8	14.3	195	23.2	12.2
NO	2019	20251			D	#DIV/0!	3.6	33.9	14.2	77	28.9	79.6
NO	2018	7221			D	0	4.3	31.2	16.6	127	46.9	1
NO	2018	7287			D	0	3.3	33.4	15.1	124	20.7	16.7
NO	2018	Z18			D	0	5.8	31.3	15.1	116	13.9	60
NO	2018	Z24			D	0	8.1	33.2	14.3	106	18.5	36
NO	2018	7739			D	0	5.9	32.8	14.2	167	22.4	5.1
NO	2018	8574			D	0	4.2	33.7	14.1	97	-----	2.3
NO	2018	9985			D	0	5.5	33.4	13.8	149	26.4	6.8
NO	2018	10033			D	0	3.8	34	15.7	88	37.5	32.9
NO	2018	10538			D	0	3.2	34	14.9	115	25.5	38.5
NO	2018	657			D	0	6.7	33.8	14	177	17.9	37.3
NO	2019	18414			D	#DIV/0!	4.5	34.4	13.1	211	12	17.7
NO	2018	5912			D	0	7	33.1	13.8	51	35.6	33.3
NO	2018	6861			D	0	6	33	14.3	37	41	18.6
NO	2018	7008			D	0	3.5	33	15.8	194	24.4	9.8
NO	2018	8580			D	0	2.7	33.3	14.8	175	30.7	2.5
NO	2018	8951			D	0	4.2	33.1	16	220	24.5	5
NO	2018	10190			D	0	6.2	33.8	14.6	270	23.7	37.4
NO	2019	17701-1			D	0	4.1	31.7	14.3	169	27.3	2.3
NO	2019	DH16			D	#DIV/0!	2.5	33	13.5	88	52.7	3.6
NO	2019	19572			D	#DIV/0!	4.7	34.2	13	206	15	9.6
NO	2018	6090			D	0	4	33.3	15	186	23.4	3.8
NO	2018	A16			D	0	3.4	33.1	14.9	166	24.8	5.3
NO	2018	6363			D	0	3.8	32.5	14.8	184	9.6	7.1
NO	2018	8026			D	0	4.3	33.1	14.1	185	22.5	17.4
NO	2018	8770			D	0	5.7	33	15.2	172	12.4	24
NO	2018	DH15			D	0	5.6	34.3	11.7	24	42.2	1.3
NO	2018	Z12			D	0	3.4	33	15	135	25.6	47.7
NO	2018	8948			D	0	2.8	34.1	14.5	162	23.7	10.5
NO	2018	DH50			D	0	4	33.5	14.2	215	17.3	24.8
NO	2018	10034			D	0	2.8	33.8	15.1	94	27.7	30.7
NO	2018	10174			D	0	6.8	33.9	14	194	16	21.9
NO	2019	18982			D	#DIV/0!	5.7	33.5	14.1	217	17.6	20.3
NO	2019	19855			D	#DIV/0!	4.5	33.7	14.3	269	14.6	51
NO	2018	Z13			D	0	2.6	33.8	15.5	79	37.2	1.4
NO	2019	19787			D	#DIV/0!	5.6	33.3	13.3	174	16.7	45.8
NO	2018	DH17			D	0	3.3	33.8	14.2	168	17.5	11.6
NO	2018	9699			D	0	4.7	35.4	14.7	191	10.5	35.8
NO	2019	DH08-1			D	0	3.6	34.2	12.7	22	42	9.8
NO	2018	10192			D	0	3.1	33.6	13.9	192	25	11.6
NO	2018	10392			D	0	4.7	33.8	14.3	115	23	7.4
NO	2018	6968			D	0	5.3	32.2	15.6	160	22.3	9.1
NO	2018	7208			D	0	3.4	33.8	14.2	149	36.9	2.8
NO	2018	7229			D	0	3.8	33.5	13.9	163	8.4	52.8
NO	2018	7339			D	0	2.8	34.8	14.7	67	26.9	123.3
NO	2018	9185			D	0	8.1	33.9	14.6	187	7.4	46.6
NO	2018	7817			D	0	3.3	33.6	16.1	132	18.5	7
NO	2018	10539			D	0	2.1	33.6	14.5	130	35.9	5
NO	2018	9581			D	0	5.6	33.9	15.1	170	20.6	18.1
NO	2018	9622			D	0	3.5	34.3	15.6	91	23.2	2.8
NO	2018	A17			D	0	6.1	32.7	16.7	215	23.4	0.6
NO	2018	9349			PF	0.15	4	33.3	17.4	49	23.9	47
NO	2018	7645			D	0	2.5	32.1	15.1	144	29.8	4.6
NO	2019	19728			D	#DIV/0!	4.6	33.9	13.9	266	19.6	28.1
NO	2018	9283			D	0	1.7	33.5	15.8	94	48	1.1
NO	2018	10448			D	0	3.7	31.2	16.8	278	28.9	6.9
NO	2018	9575			D	0	2.4	33.4	13.6	161	29.7	1.5
NO	2018	9782			D	0	5.2	34	14.3	127	28.1	4.7
NO	2018	10185			D	0	2.8	33.4	14.1	37	31.6	17.9
NO	2018	11241			D	0	5.1	32.7	15.6	230	36.9	4.9
NO	2019	20331			D	#DIV/0!	7	32.9	13.3	135	26.3	2.8
NO	2018	8760			D	0	2.9	32.3	15.2	192	40.3	3.7
NO	2018	11113			D	0	7.2	33.5	14	180	6.7	17
NO	2018	10589			D	0	4.7	32.8	14.6	78	24	45.3
NO	2019	19867			D	#DIV/0!	7.5	34.1	13.1	237	6	3.1
NO	2018	8741			D	0	6.1	33.5	14	227	12.3	25
NO	2019	19833			D	#DIV/0!	4.3	33.8	14.3	204	38.9	1.7
NO	2018	10198			D	0	4.8	34.3	14.6	167	12.1	28.7
NO	2019	20262			D	#DIV/0!	5.1	34	13.8	227	11.3	1.6
NO	2018	7420			D	0	6.9	33.8	13.9	188	12.6	94.2
NO	2018	7615			D	0	3.9	33.8	14	141	15.1	34.3
NO	2018	8110			D	0	3.9	33.6	14.6	70	15.4	60
NO	2018	9643			D	0	4.1	32.8	16	158	38.2	1.2
NO	2019	16096-1			PF	0.152088	4.7	34	13.1	159	20	74.8
NO	2018	3			D	0	7.2	33.7	14.2	225	10.6	4.2
NO	2019	17494-1			D	0	6.5	33.3	13.7	148	27.3	4.8
NO	2018	8234			D	0	6.4	33.5	14.2	118	20.2	6.3
NO	2018	11206			D	0	3.1	33.8	13.7	199	24	31.5
NO	2018	Z20			D	0	3.8	33.2	13.6	103	22.7	32.7
NO	2018	9633			D	0	3.4	33.5	14.1	146	21.7	20.1
NO	2018	10301			D	0	2.9	31.9	15.4	163	38.2	0.4
NO	2018	10639			D	0	4.4	34	14.9	241	14.4	20.5
NO	2019	15653-1			PF	0.205394	5.5	34.4	13.3	100	28.4	131.8
NO	2018	DH48			D	0	3.8	33.7	15.4	18	29.2	2.7
NO	2018	830			D	0	6.1	31.9	19.3	94	27.9	9.1
NO	2019	20114			D	#DIV/0!	2.3	34.6	13.9	147	36.7	1.4
NO	2019	19053			PF	0.10971	4.6	31.8	14.4	79	14.5	114.8
NO	2018	747			PF	0.0005	7.3	32.8	14.8	178	20	81.4
NO	2019	20275			D	#DIV/0!	4.1	33.7	14.1	256	22.3	6
NO	2019	15996-1			D	0	5.2	33.6	13	195	17.7	45.4
NO	2018	160			D	0	7.7	34	14.5	205	11.4	20
NO	2018	6114			D	0	3.9	33.3	14.8	137	22.1	23.8
NO	2018	A30			D	0	7.1	33.3	14.4	240	6.1	17
NO	2018	8618			PF	0.25	5.3	34.4	15.1	81	23	92.7
NO	2018	8837			D	0	5.9	33.7	15.1	253	15.2	15.3
NO	2018	9657			PF	1.35	7.1	33	16.4	109	13	72.4
NO	2018	9565			D	0	2.3	32.8	14.6	110	29.6	27.4
NO	2018	10451			D	0	4.4	33.2	14.2	198	40.1	1.4
NO	2018	9924			D	0	2.3	33.7	14.9	130	30.3	2.2
NO	2018	420			D	0	10.5	34.1	13.6	301	20	10.1
NO	2019	14818-1			PF	0.157746	3.5	34	12.9	101	19.9	132
NO	2019	16135-1			D	0	3.2	34.4	14.1	121	21.5	10
NO	2018	A22			D	0	3.6	33.5	13.5	152	22	31.6
NO	2018	7532			D	0	4.1	33.3	13.8	162	11.8	15
NO	2018	10209			D	0	6.3	31	17.2	366	14.1	36.4
NO	2018	10292			D	0	6.5	33.9	14.6	196	39.4	3.1
NO	2018	11087			D	0	6.1	33.5	14.3	193	11	7.4
NO	2018	A32			D	0	6.1	33.7	14.7	147	13.2	5.7
NO	2019	19783			D	#DIV/0!	6.7	33.6	12.6	243	16.9	8.2
NO	2018	6401			D	0	3.3	32.7	15.1	169	19.7	6.2
NO	2018	8925			D	0	5.2	33.2	16	205	23.7	3.9
NO	2018	9090			D	0	4.1	33.2	15.5	229	28.3	3
NO	2018	A23			D	0	3.2	33.1	15	99	26.6	15.6
NO	2018	DH31			D	0	2.8	33.3	15.6	185	40.5	4.5
NO	2018	11097			D	0	9.4	33.9	14.5	334	18	70.9
NO	2018	7477			D	0	6.6	33.2	15.4	196	20.9	12
NO	2018	7896			D	0	7.4	33.8	14.4	273	9.4	92.8
NO	2018	6312			D	0	5	33.6	13.9	216	13.2	45.7
NO	2018	9846			D	0	3.7	35.1	13.8	171	18.1	3.3
NO	2018	6779			D	0	6	32.4	14.9	232	30.3	9
NO	2018	8197			D	0	2.7	31.3	17.8	136	39.4	26.7
NO	2018	8698			D	0	5.9	33.4	14.5	132	43.3	0.4
NO	2018	8998			D	0	6.5	33.1	15.3	241	11.7	28.3
NO	2018	9983			PF	0.2	4.9	33.5	15.3	125	21.6	69.6
NO	2018	A27			D	0	8.8	33.1	14.9	160	15.1	54.5
NO	2018	10268			D	0	10.5	33	15	303	34.2	13.5
NO	2018	DH14			D	0	2.6	32.5	16.3	174	27	13
NO	2018	8978			D	0	3.3	33.4	13.6	123	-----	13.1
NO	2018	677			D	0	3.3	32.7	14.7	217	30.1	13
NO	2018	7880			D	0	2.5	33.8	14.8	136	21.5	25.9
NO	2018	DH24			D	0	7.1	33.9	14.1	45	40.1	42.4
NO	2018	DH16			D	0	3.3	32.8	14.7	164	23.4	6.9
NO	2018	Z10			D	0	2.5	32.1	14.6	87	19.6	8.2
NO	2018	6496			D	0	3.1	32.2	15.3	221	31.4	2.5
NO	2018	10344			D	0	3.5	33.4	15.3	119	22.6	29.7
NO	2019	19086			D	#DIV/0!	4.8	33.8	14.2	121	20.9	43.8
NO	2019	20160			D	#DIV/0!	3.8	32.7	14.8	151	24.1	10.1
NO	2018	535			D	0	5.8	33.3	14.8	144	42.4	3.3
NO	2018	7099			D	0	4.8	32.4	15.3	194	18.5	2.7
NO	2018	9209			D	0	2.5	34.6	14.4	61	37.3	19.2
NO	2018	6060			D	0	7.3	33.9	13.2	239	9.4	7.1
NO	2018	6208			D	0	5.9	33.7	13.4	195	17.5	30.9
NO	2019	DH12-1			D	0	4.5	33.8	15.4	104	27.8	15.4
NO	2018	8819			D	0	4.5	31.4	15.3	138	17.6	58.7
NO	2018	9237			D	0	8.6	32.5	15.5	132	48.1	14.1
NO	2018	7809			D	0	4.6	33.6	14.1	164	18.7	19.1
NO	2019	20181			D	#DIV/0!	10	33.2	14.8	304	6.6	145.4
NO	2018	DH36			D	0	8.3	35	16.5	233	15.2	48
NO	2018	7272			D	0	6.7	33.1	14.5	196	26.8	12.3
NO	2018	9665			PF	1.3	4.4	35	15	55	27	221.7
NO	2018	6119			D	0	3.7	34.1	14.1	194	13.4	5.1

## Sheet: fig 1 PV&PF
Matched	Year	ID	Patient Age	Patient Gender	Specie	Parasitemia %	WBC	MCHC	RDW	PLT	%LYM	CRP
YES	2019	16668-1			PF	0.505871	3.1	33.1	15.8	62	55.8	27
YES	2019	17298-1			PF	0.369424	6.3	34.9	15.9	225	70.1	8.6
YES	2019	17914-1			PF	0.0377914	4.2	34.3	13.8	116	27.7	62.5
YES	2019	16248-1			PF	0.00362949	4.8	31.8	15.2	140	22.6	13.5
YES	2019	16757-1			PF	0.0615672	5.5	34.9	13.6	114	18.5	41.9
YES	2019	16813-1			PF	0.0205981	2.9	34.8	12.7	32	26	124.5
YES	2019	18726			PF	0.0306346	4	33	15.6	162	16	29.8
YES	2019	16271-1			PF	0.0513648	4.5	33.8	16.6	81	36.2	24.1
YES	2019	20205			PF	0.0945425	3.8	31.6	14.8	109	26.2	98
YES	2019	18160-1			PF	0.0135472	9.5	33.9	12.5	118	30	128.8
YES	2018	10098			PF	0.75	2.9	35	15	109	32.4	22.9
YES	2018	10025			PF	0.01	5.6	32.3	15.9	144	8.9	122.3
YES	2019	19326			PF	0.519308	6.3	33.2	14.1	96	19.6	143.8
YES	2018	6625			PF	0.25	2.5	33.9	15.5	81	26.2	27.7
YES	2018	DH43			PF	0.4	3.2	30.6	18	54	24.7	84.5
YES	2019	17049-1			PF	0.0286017	7.5	34.5	13.3	141	22.8	75.5
YES	2019	DH10-1			PF	0.17344	5.4	34.3	14.2	44	21.5	138.6
YES	2018	DH35			PF	0.05	3.6	33.1	15.5	137	24.7	37.5
YES	2019	DH02-1			PF	0	4.9	32.7	15.3	83	17.5	117.2
YES	2019	17289-1			PF	0.0691333	5.1	33.4	14.1	169	12.2	88.6
YES	2019	16193-1			PF	0.244939	3.9	33.9	13.4	69	14.7	119
YES	2018	9349			PF	0.15	4	33.3	17.4	49	23.9	47
YES	2019	16096-1			PF	0.152088	4.7	34	13.1	159	20	74.8
YES	2019	15653-1			PF	0.205394	5.5	34.4	13.3	100	28.4	131.8
YES	2019	19053			PF	0.10971	4.6	31.8	14.4	79	14.5	114.8
YES	2018	747			PF	0.0005	7.3	32.8	14.8	178	20	81.4
YES	2018	8618			PF	0.25	5.3	34.4	15.1	81	23	92.7
YES	2018	9657			PF	1.35	7.1	33	16.4	109	13	72.4
YES	2019	14818-1			PF	0.157746	3.5	34	12.9	101	19.9	132
YES	2018	9983			PF	0.2	4.9	33.5	15.3	125	21.6	69.6
YES	2018	9665			PF	1.3	4.4	35	15	55	27	221.7
YES	2018	NP4			PV	0.1	3.7	32.4	16.1	105	44	17.2
YES	2019	19718			PV	0.0213714	5.1	33.5	13.7	76	32	52.6
YES	2019	DH18			PV	0.00554393	5.3	34.9	13.3	77	34.2	22.6
YES	2018	6479			PV	0.2	3.3	33.8	14.9	46	29.8	91.7
YES	2019	15958-1			PV	0.568427	9.5	34	13.8	88	48.4	139
YES	2019	19127			PV	0.644119	8.9	31.5	13.9	73	41.7	110.9
YES	2018	10466			PV	0.25	6.6	31.8	16.3	162	33.2	37.4
YES	2019	16763-1			PV	0.896167	7.6	33.8	13.9	107	31.2	138.4
YES	2019	17712-1			PV	0.151712	3.9	33.8	13.3	77	23.4	77
YES	2019	16065-1			PV	0.0361377	4.5	34	13.8	149	32.3	61.5
YES	2018	6474			PV	0.7	5.9	33.7	14.2	111	38.1	50.6
YES	2018	7098			PV	0.8	6.4	33.6	14.3	85	27.5	45.3
YES	2018	7364			PV	0.25	4.7	29.6	18.2	221	25.9	25.7
YES	2019	15748-1			PV	0.0352398	6.2	33.7	13.6	126	35.6	116.4
YES	2019	14810-1			PV	0.755224	6.6	34.3	14	41	44.6	181.5
YES	2019	16243-1			PV	0.0252783	4.4	33.9	13.6	179	24.3	33.4
YES	2018	DH49			PV	1.1	5.6	33.5	14.7	83	36.4	115
YES	2019	18189-1			PV	0.16645	4.9	33.9	13.4	84	25.2	72
YES	2018	6095			PV	0.0005	3.9	33.3	14.3	160	29.5	48.8
YES	2019	17169-1			PV	0.0670115	5.5	33.8	15.2	119	39.1	140.6
YES	2018	8122			PV	0.4	4.4	34.4	14.3	66	22.6	51.6
YES	2018	6701			PV	0.05	2.6	32.4	15	102	37.7	50.4
YES	2018	DH51			PV	0.55	5.9	32.9	14.8	51	24.1	62.9
YES	2018	DH40			PV	0.15	4.7	34.7	14.9	78	24.1	73.3
YES	2019	16349-1			PV	0.0164488	0.5	34.4	13.8	68	55.1	121.7
YES	2018	215			PV	1.05	6.7	33	16.3	208	19.2	130.7
YES	2019	19153			PV	0.00516129	4	32.7	15.4	282	17.9	13.4
YES	2018	7048			PV	0.1	5.7	32.4	14.2	107	25.7	50.6
YES	2018	9667			PV	0.2	4.3	33.7	15	55	14.4	83.2
YES	2019	20242			PV	0.295096	6.2	33.4	15	117	14.4	17.2
YES	2019	20284			PV	0.0394545	5.6	34.1	13.5	275	25.8	94.1
NO	2018	9444			PV	0.005	4	33	16.3	75	53.1	4.8
NO	2019	16668-1			PF	0.505871	3.1	33.1	15.8	62	55.8	27
NO	2019	17298-1			PF	0.369424	6.3	34.9	15.9	225	70.1	8.6
NO	2018	6997			PV	0.05	5	33.8	13.7	68	36.2	141.7
NO	2018	10541			PV	1.3	8.9	34.1	14.1	198	19.3	7.6
NO	2019	18108-1			PV	0.0131343	4.4	33.9	13.3	163	26.2	9.1
NO	2018	NP4			PV	0.1	3.7	32.4	16.1	105	44	17.2
NO	2019	17914-1			PF	0.0377914	4.2	34.3	13.8	116	27.7	62.5
NO	2019	19718			PV	0.0213714	5.1	33.5	13.7	76	32	52.6
NO	2019	DH18			PV	0.00554393	5.3	34.9	13.3	77	34.2	22.6
NO	2018	6889			PV	0.75	5.6	33	14.8	154	34.4	42.1
NO	2019	20456			PV	#DIV/0!	4.2	33.5	14.5	130	12.8	34.9
NO	2018	6373			PV	0.025	3.6	34.6	12.9	111	38.8	33
NO	2018	A20			PV	0.2	3.6	34.5	13.1	86	25.1	64.4
NO	2019	16248-1			PF	0.00362949	4.8	31.8	15.2	140	22.6	13.5
NO	2019	16757-1			PF	0.0615672	5.5	34.9	13.6	114	18.5	41.9
NO	2018	9356			PV	0.2	5.3	37	13.1	124	20.5	25.4
NO	2019	16813-1			PF	0.0205981	2.9	34.8	12.7	32	26	124.5
NO	2019	18726			PF	0.0306346	4	33	15.6	162	16	29.8
NO	2019	15991-1			PV	0.0358879	2.4	33.3	13.4	171	42	54.7
NO	2019	DH17			PV	0.00422078	6.5	32.6	16.2	79	39.1	116.7
NO	2018	6479			PV	0.2	3.3	33.8	14.9	46	29.8	91.7
NO	2019	16271-1			PF	0.0513648	4.5	33.8	16.6	81	36.2	24.1
NO	2019	20205			PF	0.0945425	3.8	31.6	14.8	109	26.2	98
NO	2018	8847			PV	5e-05	6	34.4	14.6	78	16.9	147.3
NO	2018	11239			PV	0.65	3	33.1	16.4	63	33.2	57.4
NO	2019	18160-1			PF	0.0135472	9.5	33.9	12.5	118	30	128.8
NO	2019	17008-1			PV	0.0175362	4.4	33.2	14.1	150	30.2	43.2
NO	2019	17278-1			PV	0.0242162	6.4	33.8	13	126	25	71.5
NO	2019	19449			PV	0.0369038	4.2	34.3	13.6	89	21.1	32.6
NO	2019	19602			PV	0.857783	9	33.3	14.9	39	70.1	164.7
NO	2018	10098			PF	0.75	2.9	35	15	109	32.4	22.9
NO	2018	6197			PV	0.025	4.6	31.6	15	99	35.5	52.4
NO	2018	10025			PF	0.01	5.6	32.3	15.9	144	8.9	122.3
NO	2018	8227			PV	1.2	10.5	33.1	15.1	94	39.5	127.5
NO	2018	8768			PV	0.1	7.4	33.6	14.5	240	19.2	93.9
NO	2018	9641			PV	0.25	3.6	34.7	13.7	99	21.7	32.4
NO	2018	977			PV	0.05	3.3	34	13.9	176	31.9	27.4
NO	2019	17269-1			PV	0.0596891	3.2	34.6	13.8	64	44.9	82.7
NO	2019	19326			PF	0.519308	6.3	33.2	14.1	96	19.6	143.8
NO	2018	6625			PF	0.25	2.5	33.9	15.5	81	26.2	27.7
NO	2019	17718-1			PV	0.0303704	8.2	33.1	13.4	160	13.3	5.6
NO	2019	DH15			PV	0.146533	3.6	34.6	14.5	32	25.2	162.5
NO	2018	Z8			PV	0.0005	6.1	36.1	17.5	100	34.8	3
NO	2018	6251			PV	0.2	6.2	33.5	13.6	111	30.6	18.1
NO	2019	DH10-1			PF	0.17344	5.4	34.3	14.2	44	21.5	138.6
NO	2018	6284			PV	0.03	7.6	33.8	14.7	141	23.6	83
NO	2018	A21			PV	0.1	6.3	34.6	14.5	55	45.2	104
NO	2018	A24			PV	0.65	6.5	33	15.9	93	30.9	151.1
NO	2018	10294			PV	0.0005	6.3	33.7	14.8	189	13.4	27.8
NO	2018	DH43			PF	0.4	3.2	30.6	18	54	24.7	84.5
NO	2018	11210			PV	0.3	5.4	34.2	14.2	160	32.4	47.4
NO	2019	15958-1			PV	0.568427	9.5	34	13.8	88	48.4	139
NO	2019	19623			PV	0.528637	7	34.3	13.2	61	40	95.9
NO	2018	8028			PV	0.35	10	33.7	14	100	14.9	93.8
NO	2018	9874			PV	0.02	1.8	33.7	15.5	165	36.1	42.3
NO	2019	DH14			PV	0.296622	9.4	34	13.6	76	23.9	82.9
NO	2018	A18			PV	0.4	7.1	33.6	15.1	95	39	85.1
NO	2018	7966			PV	0.3	3.5	32.1	14.9	77	30.1	37.7
NO	2018	11339			PV	0.2	5.2	33.2	14.9	71	32.8	73
NO	2019	19127			PV	0.644119	8.9	31.5	13.9	73	41.7	110.9
NO	2019	17049-1			PF	0.0286017	7.5	34.5	13.3	141	22.8	75.5
NO	2019	19331			PV	0.10021	5.9	34	13.4	115	16.4	30.7
NO	2018	DH35			PF	0.05	3.6	33.1	15.5	137	24.7	37.5
NO	2019	19981			PV	0.00215827	4	34.1	12.7	104	24	37.9
NO	2018	7011			PV	0.5	5.9	33.4	15.7	46	38	152.3
NO	2018	9011			PV	0.35	3.6	35.2	15.5	65	32.8	104.1
NO	2019	DH02-1			PF	0	4.9	32.7	15.3	83	17.5	117.2
NO	2019	15274-1			PV	0.212549	3.6	34.4	14.4	64	38.3	77.3
NO	2019	DH03-1			PV	0.0220085	10.3	34.2	13.8	151	21.1	76.6
NO	2019	17099-1			PV	0.12473	3.5	35.1	12.6	126	40.8	57.4
NO	2018	6302			PV	1.5	7	32.8	15.8	158	17.2	78.6
NO	2018	Z19			PV	1.5	7.2	34.4	13	60	43.5	128.8
NO	2018	7741			PV	0.7	5.3	34.8	14	152	21.2	34
NO	2018	10232			PV	0.01	3.3	31.5	16.8	317	34.9	11
NO	2019	20064			PV	0.00923364	3.8	33	14.2	84	25.9	11.5
NO	2019	20245			PV	0.127511	8	33.9	14.5	154	15.3	27.7
NO	2019	20383			PV	#DIV/0!	5.5	34.1	13.7	88	26.3	17.1
NO	2018	6825			PV	1.15	2	32.9	14.1	46	33.6	52
NO	2019	16763-1			PV	0.896167	7.6	33.8	13.9	107	31.2	138.4
NO	2019	17289-1			PF	0.0691333	5.1	33.4	14.1	169	12.2	88.6
NO	2018	6648			PV	0.005	6.5	33.7	14.1	160	30.6	24
NO	2018	DH19			PV	0.15	3.1	33.9	14.2	18	44.9	111.5
NO	2018	8521			PV	0.4	5.1	33	15.1	36	36.9	185.9
NO	2019	14389			PV	0.212868	5.5	32.3	16.1	188	22.6	38
NO	2019	17712-1			PV	0.151712	3.9	33.8	13.3	77	23.4	77
NO	2018	5820			PV	0.5	7.2	32.6	15.6	18	24.8	140.7
NO	2018	5910			PV	0.5	4.5	33.6	13.4	55	41.5	64.2
NO	2018	6501			PV	0.05	3.5	31.8	16.3	104	38.4	79
NO	2018	DH27			PV	1.55	6.1	33.6	14.9	31	26.3	107.3
NO	2018	Z23			PV	0.45	6.1	33.3	14.2	97	22.8	35.6
NO	2018	DH41			PV	1.7	9.4	33.9	14.5	222	18	36.8
NO	2019	16896-1			PV	0.021332	6.5	33.8	13.1	175	26	53.1
NO	2019	18897			PV	0.0185714	3.9	32.9	13.4	168	29.9	60.7
NO	2019	20118			PV	0.394839	7.2	33.9	14.6	103	25.9	146.8
NO	2019	20377			PV	#DIV/0!	4.1	34.1	13.2	153	42.6	71.4
NO	2018	A29			PV	0.2	3.1	33.4	14.4	54	23.8	143.9
NO	2018	Z16			PV	0.01	4.7	34.7	14.8	95	18.3	42.6
NO	2019	16065-1			PV	0.0361377	4.5	34	13.8	149	32.3	61.5
NO	2019	16421-1			PV	0.00522523	5.8	33.2	15.3	148	14.6	48.1
NO	2019	16792-1			PV	0.167653	5	33.7	13.8	76	36.4	87.8
NO	2018	7391			PV	0.65	17.4	32.2	15.4	132	14.1	156.8
NO	2018	DH37			PV	0.005	2.4	35.1	15.9	40	34.1	168.4
NO	2019	20443			PV	#DIV/0!	4.5	34.4	14.3	156	21.6	34.9
NO	2018	6474			PV	0.7	5.9	33.7	14.2	111	38.1	50.6
NO	2018	A25			PV	0.2	2.8	33.1	14.3	21	48.3	29.5
NO	2018	7465			PV	0.3	5.4	34	15	66	27.3	108.3
NO	2018	9001			PV	0.0025	8.5	33.8	15	91	20.6	54.6
NO	2018	10532			PV	2.15	8.1	31.2	17	57	31.1	144.7
NO	2018	Z44			PV	0.005	4.3	33.2	15.9	77	47.4	111.8
NO	2019	16943-1			PV	0.457301	3.9	35.2	14.7	61	42.6	40.8
NO	2018	7098			PV	0.8	6.4	33.6	14.3	85	27.5	45.3
NO	2018	7364			PV	0.25	4.7	29.6	18.2	221	25.9	25.7
NO	2018	6618			PV	0.6	8.9	33.5	14.3	118	28	79.8
NO	2018	DH26			PV	0.35	5.7	33.5	15.9	99	25.7	54
NO	2018	11148			PV	0.1	3	33.4	15	69	19.6	81.7
NO	2018	6303			PV	0.15	5.7	33.7	13.4	151	36	46.3
NO	2018	8449			PV	0.15	7.5	33.4	15	55	21.7	79.1
NO	2019	16193-1			PF	0.244939	3.9	33.9	13.4	69	14.7	119
NO	2019	15748-1			PV	0.0352398	6.2	33.7	13.6	126	35.6	116.4
NO	2019	19210			PV	0.032693	2.8	33.2	13.7	143	25.8	34.9
NO	2018	6797			PV	0.01	5.7	33.6	14	169	22.4	20.7
NO	2018	A26			PV	0.25	8.1	33.3	15.2	56	23.5	120.2
NO	2018	A33			PV	0.15	7.4	33.4	15.9	157	19.9	93.1
NO	2018	DH28			PV	0.35	10.8	33.7	15.7	31	16.9	168.8
NO	2018	DH30			PV	0.15	5	33.5	14.5	122	14.9	35.8
NO	2018	9574			PV	0.8	8	35.7	15.3	53	37.9	189.1
NO	2019	14810-1			PV	0.755224	6.6	34.3	14	41	44.6	181.5
NO	2019	16243-1			PV	0.0252783	4.4	33.9	13.6	179	24.3	33.4
NO	2019	16622-1			PV	0.0446771	5.9	34.4	13.1	189	17.9	51.6
NO	2018	DH49			PV	1.1	5.6	33.5	14.7	83	36.4	115
NO	2019	20410			PV	#DIV/0!	6.1	34.6	13.6	132	29	48
NO	2018	DH13			PV	0.2	5.1	33.7	14.2	56	19.9	149.8
NO	2018	7547			PV	0.25	5.4	34.7	13.5	80	25.5	40.4
NO	2019	18506			PV	0.197398	6	33.1	13.8	161	13.2	43.5
NO	2018	7464			PV	0.05	4.9	33.4	13.8	129	16.9	23.7
NO	2018	7743			PV	0.0025	5.9	33.3	15.1	140	38.6	96.1
NO	2018	8141			PV	0.25	6.3	32.6	14.4	150	27.5	91.8
NO	2019	20440			PV	#DIV/0!	4	34.6	12.8	81	21.4	29.5
NO	2018	6856			PV	0.55	3.6	32.3	16.1	98	25	67.4
NO	2018	10297			PV	0.2	4.2	34.6	14.3	102	35.3	85.2
NO	2019	20041			PV	0.0160714	5.7	34.3	13.7	130	31.1	71.9
NO	2019	18189-1			PV	0.16645	4.9	33.9	13.4	84	25.2	72
NO	2018	6095			PV	0.0005	3.9	33.3	14.3	160	29.5	48.8
NO	2018	6306			PV	0.005	3.2	33.3	14.4	60	20.4	71.1
NO	2018	6358			PV	0.2	3.6	31.8	15.5	152	34.6	56.7
NO	2018	7545			PV	0.1	6.1	34.3	13.5	99	20.1	32.9
NO	2018	DH39			PV	0.2	3.2	34.5	16.5	27	31.2	129.5
NO	2019	17169-1			PV	0.0670115	5.5	33.8	15.2	119	39.1	140.6
NO	2018	9124			PV	0.1	3.1	34.3	14.5	31	36.2	194.4
NO	2018	9524			PV	0.2	5.6	33.5	14.1	152	33.4	12.6
NO	2018	NP3			PV	0.1	4.8	33.7	14.3	72	30.9	176.6
NO	2018	8122			PV	0.4	4.4	34.4	14.3	66	22.6	51.6
NO	2018	6701			PV	0.05	2.6	32.4	15	102	37.7	50.4
NO	2018	DH22			PV	0.1	5.5	32.9	16.2	247	34.8	17.4
NO	2018	6461			PV	0.45	4.6	34.6	14.3	34	62.1	184.2
NO	2018	DH51			PV	0.55	5.9	32.9	14.8	51	24.1	62.9
NO	2019	18591			PV	0.0656036	9	34.2	13.6	275	20.2	79.2
NO	2018	10278			PV	0.0005	4.1	33.7	15.5	147	12.7	27.9
NO	2019	14922-1			PV	0.833607	4.5	34.1	14	144	29.5	100.9
NO	2019	16853-1			PV	0.668534	6.6	33	17.1	145	31.5	90.7
NO	2018	6512			PV	0.3	7	31.4	18.9	287	19.3	15.8
NO	2018	9508			PV	0.0005	3.8	35.7	14.3	157	31.1	41.4
NO	2018	10129			PV	0.05	5	34.4	13.8	190	20.6	17.3
NO	2018	11174			PV	0.45	7.6	33	14.2	109	30.6	165.9
NO	2019	17414-1			PV	0.0744628	5.3	33.7	14.6	122	18.2	95.4
NO	2019	18408			PV	0.0251325	4.6	33	15.9	123	16.7	42.8
NO	2019	19508			PV	0.18738	5	34.1	14.7	129	30.4	29
NO	2018	9784			PV	0.15	7.5	35.5	15.2	122	28.1	130.9
NO	2019	15172-1			PV	0.00621951	3.4	33.9	14	84	29.8	82.8
NO	2019	18106-1			PV	0.154598	4.6	33.5	15.2	117	18.2	58.1
NO	2019	DH13			PV	0.0141176	4.4	34.3	13.5	67	21.6	137.7
NO	2019	18093-1			PV	0.263744	7	34.3	14.6	64	25.4	136.5
NO	2018	DH34			PV	5e-05	7.4	34.3	15.8	104	21.7	128.8
NO	2018	9564			PV	0.1	5.2	35.7	14.5	91	25.6	99.8
NO	2018	DH40			PV	0.15	4.7	34.7	14.9	78	24.1	73.3
NO	2018	9349			PF	0.15	4	33.3	17.4	49	23.9	47
NO	2018	10092			PV	0.4	4.5	35.1	13.7	120	17.3	66.1
NO	2019	16349-1			PV	0.0164488	0.5	34.4	13.8	68	55.1	121.7
NO	2019	17195-1			PV	0.0137045	3.2	34.4	13.6	154	30.8	83
NO	2019	18494			PV	0.00429338	4	32.8	13.9	89	21.5	71.1
NO	2019	18677			PV	0.0484337	6.7	33.9	13.5	167	17.4	37.6
NO	2018	8617			PV	0.7	5.4	34.3	14.3	37	40.1	192.1
NO	2019	15918-1			PV	0.129808	5.4	35.1	13.5	131	13.3	23
NO	2019	20345			PV	#DIV/0!	4.6	35.2	14.4	148	19.4	34.8
NO	2019	16096-1			PF	0.152088	4.7	34	13.1	159	20	74.8
NO	2018	9353			PV	1	3.7	35	14.9	56	24.9	93.7
[truncated: 49 more rows]

## Sheet: Table 2 Parasitemia PV
Year	ID	Patient Age	Patient Gender	Other Pathology if any	Reference Malaria status (MP or MN)	Small Forms Parasitemia (100 WBCs) ON THICK SMEAR	Large Forms Parasitemia (100 WBCs) ON THICK SMEAR	THIN Small parasites/uL	THIN Large parasites/uL	THIN Parasites/uL	Parasitemia %	WBC	RBC	Hgb	Hct	MCV	MCH	MCHC	RDW	PLT	MPV	PCT	PDW	%LYM	%MON	%GRA	#LYM	#MON	#GRA	CRP			Correlations	THIN Small parasites/uL	p value	THIN Large parasites/uL	p value	THIN Parasites/uL	p value	Parasitemia %	p value
[truncated: 211 more rows]

[truncated: 8 more sheets: Table 3 Matched PV & PF, PV WBC events multi corre, Mal vs negative OR, Mal vs dengue OR, YI Sen-Spec mal vs neg matched, YI Sen-Spec mal vs den matched, Matched Mal vs NegROC, Matched Mal vs DenROC]
